# Supplementary material for: The Spatiotemporal Control of Zygotic Genome Activation
Source: iScience. 2019 Jun 11;16:485–98. doi: 10.1016/j.isci.2019.06.013 (PMC6593175; doi:10.1016/j.isci.2019.06.013)
Supplement: Table S2. Temporal Progression of ZGA, Related to Figure 1 — Activated genes are listed according to the earliest developmental stage of full-length RNAPII occupancy. The lists also include the overall enrichment of RNAPII across the gene body, the maternal contribution (TPM) (Owens et al., 2016), and the enrichment of de novo synthesized transcripts determined by 4sU tagging at the MBT and the early gastrula stage. [file mmc2.xlsx]

## Sheet: 32-cell stage
# Number of genes activated at the 32-cell stage: 27
Gene	Scaffold	Start	End	Gene length	Overall RNAPII enrichment	Maternal contribution (TPM)	4sU enrichment
							MBT	Early gastrula
Xetro.D01489|	scaffold_4	81669529	81670002	474	8.05896	8.50525	NA	8.47788
Xetro.N00002|mir427	scaffold_3b	3511551	3541602	69	6.92992	0.000711899	19.5394	9.50365
Xetro.K00648|	scaffold_38	581932	582232	301	6.36128	14.3552	3.37861	1.883
Xetro.K00672|sia2	scaffold_40	14308	15547	1240	4.77844	0	14.554	NA
Xetro.N001|sia.3	scaffold_40	23551	25272	1722	4.6522	0	11.7257	NA
Xetro.D01565|hist1h4k	scaffold_4	82494792	82495727	936	4.44264	56.4658	2.32516	3.5644
Xetro.N00176|nodal3.1	scaffold_3	5716071	5718957	2268	4.21907	0	13.6821	8.94976
Xetro.C00245|nodal6	scaffold_3	6941789	6943479	1691	3.80831	0	21.632	7.63218
Xetro.K00850|ier2	scaffold_48	514261	515031	771	3.50603	38.4198	NA	NA
Xetro.K00638|	scaffold_38	460366	460836	471	3.39078	17.682	1.10121	1.83034
Xetro.K01426|	scaffold_109	67667	69824	2158	3.14974	29.5819	3.20977	3.10233
Xetro.K01100|	scaffold_75	233321	233932	612	3.0127	3.33945	NA	NA
Xetro.D01484|hist1h2ad	scaffold_4	81649243	81649932	690	2.67623	15.8652	5.8216	6.05563
Xetro.N00246|nodal5	scaffold_3	6955550	6957653	1906	2.61706	0	7.4685	2.53159
Xetro.K03503|	scaffold_992	8994	9354	361	2.50351	0.774032	NA	NA
Xetro.K03129|	scaffold_629	30810	32235	1426	2.29373	0	11.4186	7.54818
Xetro.D00070|	scaffold_4	3062257	3063050	794	2.28584	4.42505	NA	NA
Xetro.D01566|	scaffold_4	82498328	82499022	695	2.13567	0.290115	NA	NA
Xetro.D01513|	scaffold_4	81895394	81896234	841	2.09953	24.2023	2.85967	1.56718
Xetro.D01540|hist1h2aj	scaffold_4	82216675	82217329	655	2.04579	2.04973	NA	NA
Xetro.K01106|	scaffold_75	288524	289076	553	2.02922	5.15929	NA	8.67974
Xetro.F01937|	scaffold_6	141390888	141391958	1071	1.92049	0.394576	10.6714	7.13699
Xetro.J00828|	scaffold_10	31996375	31997996	1622	1.8685	12.8566	NA	NA
Xetro.D01067|	scaffold_4	60126182	60127819	1638	1.83304	0	15.7668	5.89401
Xetro.D02251|h2afj	scaffold_4	120385398	120386301	904	1.74959	268.049	3.28827	3.69213
Xetro.D01521|	scaffold_4	81979158	81982654	3497	1.70863	2.17069	0.287833	0.843864
Xetro.F01941|	scaffold_6	141426194	141433994	7801	1.65379	0.0945741	8.84217	5.81458

## Sheet: 128-cell stage
# Number of genes activated at the 128-cell stage: 117
Gene	Scaffold	Start	End	Gene length	Overall RNAPII enrichment	Maternal contribution (TPM)	4sU enrichment
							MBT	Early gastrula
Xetro.D01520|	scaffold_4	81976692	81977768	1077	15.643	1.95328	0.834714	2.05573
Xetro.K04277|	scaffold_3578	544	2709	2166	15.601	0.0155302	6.77985	5.75768
Xetro.F01956|znf3	scaffold_6	141633783	141635624	1842	15.1604	2.70749	9.91507	4.3578
Xetro.K01109|	scaffold_75	295026	295754	729	14.3082	19.8344	3.17986	2.28179
Xetro.F01952|znf33b	scaffold_6	141574441	141575316	876	13.7664	0	10.8808	10.8782
Xetro.K01343|hes7.1	scaffold_100	122085	123574	1490	13.6835	638.788	3.70984	8.87701
Xetro.G01219|	scaffold_7	68199493	68199928	436	11.8509	0	NA	NA
Xetro.K00650|	scaffold_38	585074	586071	998	11.2258	2.76628	NA	NA
Xetro.H01364|	scaffold_8	66306709	66315112	8404	11.0573	0.0532433	NA	NA
Xetro.F01939|	scaffold_6	141400727	141401890	1164	10.5954	0.126954	11.665	4.30112
Xetro.F01946|	scaffold_6	141494325	141496655	2331	10.1384	0.441599	8.87015	3.66176
Xetro.K01099|	scaffold_75	231636	232524	889	10.0413	1.12756	NA	NA
Xetro.F01945|znf470	scaffold_6	141486479	141492048	5570	9.35657	1.58281	10.7411	8.5833
Xetro.F01936|	scaffold_6	141383687	141386544	2858	8.16139	2.26055	9.69174	5.85711
Xetro.F01940|	scaffold_6	141413065	141413799	735	8.16097	0.182353	9.61186	5.8185
Xetro.K01107|hist2h2be	scaffold_75	290851	292621	1771	7.86633	1.2748	NA	7.21357
Xetro.F01951|znf350	scaffold_6	141564230	141565555	1326	7.59441	0.134502	9.4359	7.7127
Xetro.K05052|	scaffold_8c	3127324	3128367	1044	7.56449	13.1632	6.9639	4.79574
Xetro.F01957|	scaffold_6	141647487	141649751	2265	7.40831	40.5982	9.61186	3.19108
Xetro.G01627|hes2	scaffold_7	93969321	93971178	1858	7.27987	0.389451	NA	NA
Xetro.F01943|znf665	scaffold_6	141464395	141469874	5480	6.7347	0.626631	10.8532	6.21723
Xetro.D01899|klf17	scaffold_4	100912127	100915192	3066	6.34656	1.08989	17.6525	7.29141
Xetro.D00642|	scaffold_4	33074376	33079000	4625	6.31472	2.69657	14.405	6.38354
Xetro.J00801|gs17	scaffold_10	30771561	30775854	4294	6.23127	0.225248	13.2462	7.21777
Xetro.D01570|	scaffold_4	82514878	82518836	3959	5.82937	0.0920681	12.6693	7.90623
Xetro.F01953|	scaffold_6	141592179	141603272	11094	5.70134	49.5299	3.96837	4.3531
Xetro.B01120|zic2	scaffold_2	65182069	65186940	4872	5.63587	68.9948	2.74408	3.52614
Xetro.K00649|	scaffold_38	583474	584109	636	5.48845	5.48582	6.44341	2.83491
Xetro.E01215|srsf7	scaffold_5	87858097	87864964	6868	5.47505	491.018	4.02218	5.14223
Xetro.N00475|sox17b	scaffold_6	34598769	34610039	11271	5.16234	0.130398	15.9247	6.61029
Xetro.E01314|otx1	scaffold_5	94037643	94044896	7254	5.05316	25.3049	10.6918	27.1685
Xetro.H00983|hist1h4d	scaffold_8	50631225	50631600	376	5.03448	10.7132	0	2.37858
Xetro.A02937|hmgb2	scaffold_1	175222092	175228364	6273	4.69034	1571.38	1.27496	1.91578
Xetro.G01638|	scaffold_7	94491238	94492657	1420	4.65504	4.72927	9.47194	3.13435
Xetro.F01971|	scaffold_6	141904471	141905119	649	4.65106	0.14297	NA	NA
Xetro.N00476|sox17a	scaffold_6	34623567	34625941	2375	4.62361	0.0547413	10.9739	5.54484
Xetro.K01883|	scaffold_169	77379	90667	13289	4.61068	0	7.6439	3.95796
Xetro.A02317|gdf3	scaffold_1	129321117	129324767	3651	4.57036	3.26374	17.9309	14.0426
Xetro.K00640|	scaffold_38	464139	464753	615	4.48875	12.579	NA	0
Xetro.K00651|	scaffold_38	588638	589146	509	4.38306	2.23937	0.824409	8.67974
Xetro.K00628|hist1h2al	scaffold_38	363197	363734	538	4.34624	54.9537	2.23152	3.01798
Xetro.F01955|	scaffold_6	141626130	141627416	1287	4.31635	6.21452	1.67307	2.69371
Xetro.D01488|	scaffold_4	81667877	81669156	1280	4.24809	0.403897	5.56476	1.79581
Xetro.A03016|fgf20	scaffold_1	181765393	181769742	4350	4.23612	0.172324	NA	NA
Xetro.G01249|h2afx	scaffold_7	70232883	70233650	768	4.12231	1029.05	1.17874	1.22662
Xetro.D02430|	scaffold_4	129133106	129133249	144	4.1036	11.8205	NA	NA
Xetro.A03325|not	scaffold_1	202972949	202975133	2185	4.03527	14.7231	11.385	6.5098
Xetro.H00985|h3f3c	scaffold_8	50634743	50636014	1272	3.94246	3.0035	0.172998	0.404336
Xetro.I00912|	scaffold_9	49355288	49357946	2659	3.88332	635.872	3.03532	4.59384
Xetro.B00013|hmgn2	scaffold_2	509981	514911	4931	3.81562	368.794	0.730615	1.44924
Xetro.K02329|unnamed	scaffold_266	44446	45088	643	3.77557	4.57787	NA	NA
Xetro.E01635|mix1	scaffold_5	118170609	118173173	2565	3.73413	0	13.3782	9.71705
Xetro.I02016|	scaffold_9	92623918	92626703	2786	3.66198	0	16.6331	5.29868
Xetro.C01883|pim3	scaffold_3	100899007	100902848	3842	3.59204	663.096	2.03115	1.48496
Xetro.K00998|	scaffold_66	409136	415609	6474	3.53273	0	11.7822	4.97573
Xetro.H00991|hist1h4c	scaffold_8	50773323	50774106	784	3.38071	0	NA	NA
Xetro.E01214|gemin6	scaffold_5	87853223	87857466	4244	3.3291	40.8042	1.85492	0.98949
Xetro.K05110|	scaffold_5b	222342	222967	626	3.25789	128.362	8.6563	0.333836
Xetro.F00706|gmnn	scaffold_6	52041270	52046391	5122	3.21814	2317.88	1.23582	3.79969
Xetro.C00899|	scaffold_3	41152172	41153273	1102	3.16497	9.62597	NA	NA
Xetro.G01816|prmt1	scaffold_7	103012830	103021372	8543	3.14402	1962.01	1.07727	1.84944
Xetro.J00091|srsf2	scaffold_10	3569696	3571657	1962	3.13982	326.38	3.17744	3.61396
Xetro.K00621|	scaffold_38	300607	301673	1067	3.11694	1.07531	16.6943	3.65184
Xetro.K04387|	scaffold_4428	119	1602	1484	3.09883	1.50723	NA	NA
Xetro.H00240|cdk9	scaffold_8	9695610	9701646	6037	3.03218	270.966	6.9284	6.07189
Xetro.E01625|lefty	scaffold_5	117929166	117933125	3960	3.01007	0.0731521	12.3661	4.42598
Xetro.D01483|	scaffold_4	81647813	81648935	1123	2.99008	0.653521	1.33554	2.20452
Xetro.K00620|	scaffold_38	299785	300248	464	2.98066	19.6083	0.654678	1.08979
Xetro.K04818|pde12	scaffold_8b	166636	170761	4126	2.97768	45.0324	8.48626	2.38693
Xetro.A02941|hand2	scaffold_1	175358978	175363245	4268	2.96846	0.0251205	NA	NA
Xetro.C01235|hnrnpa0	scaffold_3	59088180	59090912	2733	2.84009	121.19	1.56287	3.07532
Xetro.G00465|ventx2.2	scaffold_7	21483207	21485191	1985	2.81484	0	NA	13.4846
Xetro.G01450|hes4	scaffold_7	82697405	82699437	2033	2.77149	0.48419	NA	NA
Xetro.D02379|	scaffold_4	126397858	126398517	660	2.72508	7.54589	NA	NA
Xetro.F01987|prdm9	scaffold_6	142053125	142056031	2907	2.71602	0	12.396	3.01904
Xetro.A01580|gadd45g	scaffold_1	87640539	87642526	1988	2.70306	0.213249	15.0144	9.13269
Xetro.F01804|	scaffold_6	136333771	136334790	1020	2.66644	0	9.86481	12.1956
Xetro.A01264|	scaffold_1	72268554	72276820	8267	2.61587	46.0347	0	NA
Xetro.K00639|	scaffold_38	462284	462977	694	2.61526	30.2183	3.78404	2.29758
Xetro.F01972|	scaffold_6	141907674	141908350	677	2.60702	2.05692	NA	NA
Xetro.K00297|ddx39a	scaffold_25	372244	380774	8531	2.60592	817.967	2.22055	2.81444
Xetro.I01015|bmp7.2	scaffold_9	57233431	57239096	5666	2.5888	95.167	7.4958	8.07175
Xetro.F00161|	scaffold_6	11375356	11376702	1347	2.56263	150.749	3.35483	2.05132
Xetro.K04013|fam203a	scaffold_2260	319	2252	1934	2.52626	70.7806	NA	NA
Xetro.I02056|rhob	scaffold_9	95442649	95444706	2058	2.48287	17.852	7.59304	6.45008
Xetro.K00627|	scaffold_38	359604	360242	639	2.41647	15.9306	NA	0.38293
Xetro.G01639|	scaffold_7	94501366	94502915	1550	2.38665	12.7855	NA	NA
Xetro.A02967|ing2	scaffold_1	178835602	178839160	3559	2.3412	352.977	1.60256	2.24115
Xetro.I00911|	scaffold_9	49344912	49348985	4074	2.33244	0.107906	24.0049	9.09988
Xetro.K03824|	scaffold_1677	9246	9894	649	2.32275	118.848	NA	NA
Xetro.K00636|	scaffold_38	447833	452317	4485	2.1834	9.06448	0.109113	0.843864
Xetro.K01931|rpl10	scaffold_181	18526	23308	4783	2.18051	448.041	2.81623	2.56324
Xetro.J00129|h3f3b	scaffold_10	4293561	4296408	2848	2.1113	439.499	2.49023	3.61075
Xetro.I00232|	scaffold_9	10899679	10900201	523	2.09694	0	NA	NA
Xetro.I00988|klf13	scaffold_9	55440691	55441440	750	2.09595	7.12724	NA	NA
Xetro.K02226|	scaffold_235	135248	135922	675	2.04636	10.6184	NA	NA
Xetro.J00393|	scaffold_10	13510576	13511833	1258	2.021	17.9803	NA	NA
Xetro.C00891|fbxl14	scaffold_3	40760115	40764433	4319	1.99717	34.2243	3.28522	4.95522
Xetro.J00027|	scaffold_10	1090306	1092540	2235	1.99653	0	NA	NA
Xetro.J00385|cebpb	scaffold_10	13109345	13110278	934	1.98772	6.74256	NA	NA
Xetro.E00352|	scaffold_5	24660638	24661443	806	1.95948	2.40886	NA	NA
Xetro.B00223|marcksl1	scaffold_2	10801325	10803422	2098	1.95487	573.291	1.23756	2.15606
Xetro.I00090|cxcr4	scaffold_9	3468740	3472473	3734	1.94706	1.04315	22.2115	8.37372
Xetro.E00126|	scaffold_5	8341458	8342453	996	1.882	33.1149	1.16472	1.20181
Xetro.E00193|hes1	scaffold_5	11301540	11304080	2541	1.86578	2.44853	NA	4.11146
Xetro.C00551|	scaffold_3	17245900	17246459	560	1.86148	0.235681	NA	NA
Xetro.G00454|pcna	scaffold_7	20461101	20465427	4327	1.84724	1201.84	0.865533	0.835918
Xetro.H00168|ier5l	scaffold_8	7228294	7230662	2369	1.83482	190.197	6.96751	5.72074
Xetro.E00376|rrm2.2	scaffold_5	26006308	26012517	6210	1.81178	2622.06	0.679919	0.818797
Xetro.D02578|	scaffold_4	140288513	140289231	719	1.79917	1.10472	NA	NA
Xetro.K03682|apcdd1l	scaffold_1338	12649	13293	645	1.78389	5.01107	NA	NA
Xetro.D01571|	scaffold_4	82520963	82521478	516	1.6579	46.2421	1.09113	NA
Xetro.G02036|thoc4	scaffold_7	113989082	113995781	6700	1.63188	489.117	2.09709	1.80638
Xetro.F00281|frat1	scaffold_6	21810537	21811307	771	1.6101	39.9381	NA	NA
Xetro.F01630|fzd8	scaffold_6	124211040	124214164	3125	1.58409	1.12214	27.3399	8.4537
Xetro.G01061|kiaa0101	scaffold_7	54926171	54928997	2827	1.57829	965.086	0.472735	0.576278
Xetro.D01569|	scaffold_4	82508887	82511185	2299	1.46461	36.9014	1.94767	1.24452

## Sheet: 1,024-cell stage
# Number of genes activated at the 1,024-cell stage: 900
Gene	Scaffold	Start	End	Gene length	Overall RNAPII enrichment	Maternal contribution (TPM)	4sU enrichment
							MBT	Early gastrula
Xetro.K01098|	scaffold_75	230419	231198	780	62.3907	4.60405	1.05279	1.88325
Xetro.F01950|znf33a	scaffold_6	141531136	141538884	7749	51.2351	8.95484	11.2797	7.88214
Xetro.F01805|znf527	scaffold_6	136345126	136347192	2067	49.7481	0.0222011	11.3314	7.74379
Xetro.F01803|	scaffold_6	136316456	136317355	900	44.77	0.380949	13.9639	6.9402
Xetro.K01436|	scaffold_109	145719	146926	1208	44.7372	7.72939	6.01353	6.03114
Xetro.D01538|	scaffold_4	82191053	82191727	675	42.7039	1.11291	NA	0.361656
Xetro.H00998|hist2h3c	scaffold_8	50933719	50934826	1108	40.2265	0.0818248	NA	NA
Xetro.K04898|oct25	scaffold_8b	1473863	1477898	4036	38.9224	25.3376	7.68535	6.39051
Xetro.K01435|hist1h2bj	scaffold_109	144805	145481	677	37.1491	59.2915	1.28387	1.86305
Xetro.B00284|eef1a1o	scaffold_2	14048738	14055226	6489	36.5202	619.627	4.5315	5.56234
Xetro.K02432|hist2h2ab	scaffold_302	6398	7035	638	35.6786	24.3077	6.95595	2.70537
Xetro.F02002|	scaffold_6	142281395	142284984	3590	31.2611	0	NA	NA
Xetro.K04129|	scaffold_2756	148	620	473	30.8746	14.2689	1.7184	1.58412
Xetro.E00027|zic1	scaffold_5	2328193	2333734	5542	30.7211	0	10.1931	8.64506
Xetro.K00797|	scaffold_44	665814	666206	393	30.15	4.94565	NA	NA
Xetro.H00710|sox3	scaffold_8	35310084	35311737	1654	29.7506	976.261	4.10992	5.56683
Xetro.A01591|tdgf1	scaffold_1	88386384	88389129	2746	28.9416	897.171	2.49782	7.04696
Xetro.H01766|srsf5	scaffold_8	88998449	89003146	4698	27.6231	718.771	3.25481	3.90633
Xetro.D01568|	scaffold_4	82504483	82506086	1604	26.2009	0.442921	8.87136	3.15319
Xetro.K00798|	scaffold_44	666565	667185	621	25.9059	28.5229	0.583517	0.980929
Xetro.A02260|cirbp	scaffold_1	126570647	126578172	7526	24.9204	1643.82	2.71642	3.96874
Xetro.F01806|	scaffold_6	136357669	136364590	6922	24.0479	17.7259	NA	NA
Xetro.B01496|hnrnpa1	scaffold_2	89776395	89786348	9954	23.3407	141.572	3.60437	4.35986
Xetro.F01345|hnrnpa2b1	scaffold_6	104028822	104036112	7291	22.7828	52.2715	3.70115	3.6774
Xetro.B00724|srsf1	scaffold_2	40794724	40801855	7132	21.9871	79.8982	5.2087	5.28243
Xetro.F01800|	scaffold_6	136286045	136287676	1632	21.9726	10.668	6.61148	5.99881
Xetro.F01165|irx1	scaffold_6	90563258	90569113	5856	21.8747	0	12.3712	4.94018
Xetro.A02142|admp	scaffold_1	122087135	122090633	3499	21.8529	0.0215682	16.6664	9.74554
Xetro.H00693|hmgb3	scaffold_8	32505332	32510360	5029	21.7528	844.615	1.91015	3.10456
Xetro.F02003|	scaffold_6	142285187	142286455	1269	21.1035	0	8.24409	12.7951
Xetro.I01248|h3f3a	scaffold_9	71440277	71445956	5680	20.7779	529.584	2.92714	4.05492
Xetro.F02010|znf585b	scaffold_6	142384817	142409267	24451	20.2046	0	11.6065	NA
Xetro.G00467|ventx2.1	scaffold_7	21509050	21511012	1963	19.7353	0	19.3192	10.645
Xetro.K02469|	scaffold_312	83440	83748	309	18.8917	0	NA	NA
Xetro.G00656|	scaffold_7	33388282	33388581	300	18.5807	0	NA	NA
Xetro.H01434|bmp4	scaffold_8	72112781	72119540	6760	18.3535	0.479824	18.4719	6.95198
Xetro.I00468|fzd7	scaffold_9	27333608	27337818	4211	17.3837	127.773	6.41878	9.90392
Xetro.C00636|mex3b	scaffold_3	22511879	22515218	3340	17.2891	46.7568	6.90031	4.54947
Xetro.A01497|hnrnpk	scaffold_1	84944131	84957960	13830	17.2887	232.846	2.77756	2.83849
Xetro.A03054|rasl11b	scaffold_1	184423368	184426571	3204	17.1551	42.629	19.8527	4.80724
Xetro.C01629|dusp6	scaffold_3	83738091	83743107	5017	17.0545	15.0291	19.3112	11.7067
Xetro.J00297|tgif2	scaffold_10	9692420	9700604	8185	16.4577	99.4088	7.64346	8.06971
Xetro.A02548|hnrpdl	scaffold_1	144599959	144605413	5455	16.4344	144.643	2.35385	3.21034
Xetro.I01580|rasd1	scaffold_9	83971766	83973501	1736	16.2541	1.25648	7.27276	6.63745
Xetro.B00080|pnrc2	scaffold_2	3641225	3646950	5726	16.0368	514.349	3.17667	4.43564
Xetro.E00206|sox2	scaffold_5	12355967	12358300	2334	15.965	0.530524	7.06704	7.33029
Xetro.F01801|	scaffold_6	136292650	136293162	513	15.908	0.06306	28.3169	7.51131
Xetro.B01203|c13orf15	scaffold_2	74029188	74038386	9199	15.8216	192.932	22.609	9.22406
Xetro.G02015|	scaffold_7	113092992	113093894	903	15.7418	0.623154	NA	NA
Xetro.E01089|hnrnpu	scaffold_5	79661947	79678913	16967	15.4955	92.2122	4.27413	4.19257
Xetro.E00420|fam110c	scaffold_5	30579939	30585456	5518	15.2341	6.99717	8.34714	8.76831
Xetro.F01944|	scaffold_6	141473338	141484234	10897	14.9043	0.607686	10.5644	4.40912
Xetro.B00035|id3	scaffold_2	1347202	1349339	2138	14.7207	10.5257	17.0712	9.5842
Xetro.B01403|gli1.2	scaffold_2	85126303	85130443	4141	14.6332	351.645	5.69448	6.72235
Xetro.G01589|unnamed	scaffold_7	91273435	91276590	3156	14.3694	109.885	1.09591	2.29013
Xetro.A01257|	scaffold_1	71899574	71902728	3155	14.147	0	NA	NA
Xetro.D02249|unnamed	scaffold_4	120364874	120367734	2861	14.012	0.424444	6.87524	4.13345
Xetro.B02223|hmgn1	scaffold_2	135595285	135603458	8174	13.97	922.558	1.70072	2.66477
Xetro.J00381|snai1	scaffold_10	12977082	12980557	3476	13.4979	8.4469	16.6511	8.64735
Xetro.I00744|actb	scaffold_9	39980707	39985139	4433	13.4448	1488.22	1.29587	1.67785
Xetro.A01315|	scaffold_1	75069427	75070851	1425	13.27	0	NA	NA
Xetro.E00740|sgk1	scaffold_5	55826499	55831923	5425	12.9722	8.41405	15.3919	8.21237
Xetro.D02250|h1fx	scaffold_4	120375480	120377314	1835	12.9101	91.3777	1.24172	2.15215
Xetro.C01818|	scaffold_3	96038966	96043059	4094	12.7383	0.0821202	NA	12.7539
Xetro.H00667|slc25a5	scaffold_8	31015543	31019727	4185	12.6983	868.277	1.65217	1.91097
Xetro.F01268|eomes	scaffold_6	97450492	97457071	6580	12.6368	0.0520179	16.9671	8.53508
Xetro.J00918|tfap2c	scaffold_10	35358204	35378122	19919	12.6085	90.481	5.05166	4.74095
Xetro.I00612|atg16l1	scaffold_9	34133422	34153299	19878	12.5745	100.575	6.22533	8.47346
Xetro.G02016|	scaffold_7	113199444	113201151	1708	12.4632	0.288626	NA	NA
Xetro.K03905|	scaffold_1854	2460	7307	4848	12.3583	0	12.7022	7.39575
Xetro.K00767|	scaffold_44	191099	191805	707	12.1479	21.7119	NA	NA
Xetro.A02201|anp32c	scaffold_1	124540485	124548744	8260	12.1246	1039.07	1.09825	2.26516
Xetro.G01818|unnamed	scaffold_7	103050339	103059146	8808	12.0346	65.6577	21.8254	4.7487
Xetro.NO.ENS.15697|	scaffold_5	110861725	110864423	2699	11.9517	0	7.23419	4.84062
Xetro.D01497|	scaffold_4	81731227	81765149	33923	11.8908	22.051	1.09471	0.765859
Xetro.F01935|znf84	scaffold_6	141343934	141351958	8025	11.7319	63.1226	1.71608	4.59058
Xetro.D00568|herpud1	scaffold_4	28577281	28588441	11161	11.6225	63.821	11.7293	11.9696
Xetro.G01248|	scaffold_7	70227198	70227712	515	11.6119	1701.87	2.34445	3.08011
Xetro.E00134|ptma	scaffold_5	8761225	8769953	8729	11.5531	253.063	0.383994	0.993144
Xetro.D01928|hpdl	scaffold_4	102849117	102863525	14409	11.4504	14.4373	13.9212	10.1319
Xetro.A02254|cnn1	scaffold_1	126399769	126412521	12753	11.3556	5.34156	10.0891	9.24946
Xetro.K00673|sia1	scaffold_40	27013	36423	9411	11.3535	0	9.96674	6.15472
Xetro.G02294|akr7a2	scaffold_7	123693903	123717001	23099	11.2562	6.56627	NA	NA
Xetro.F00924|ropn1l	scaffold_6	70942328	70960341	18014	11.1895	3.7088	NA	3.36714
Xetro.B00119|sfpq	scaffold_2	5294604	5307815	13212	11.1562	80.8785	3.49549	3.50355
Xetro.G00837|	scaffold_7	45043914	45046179	2266	10.9033	18.1748	NA	NA
Xetro.A02401|	scaffold_1	134949289	134962690	13402	10.8777	0	NA	13.3089
Xetro.D01825|foxd3	scaffold_4	95139102	95140965	1864	10.8545	0.029132	NA	3.08359
Xetro.G00683|hnrnph3	scaffold_7	34804585	34812637	8053	10.8385	233.355	0.982793	1.0823
Xetro.B01903|stx19	scaffold_2	111313591	111321672	8082	10.5818	0.11104	16.0771	9.93044
Xetro.K03906|	scaffold_1854	6709	9065	2357	10.5639	0	NA	NA
Xetro.I01247|c16orf91	scaffold_9	71437330	71439975	2646	10.5396	172.555	1.15815	3.12471
Xetro.D01653|unnamed	scaffold_4	85404246	85406794	2549	10.4861	269.27	3.81195	6.01253
Xetro.E01488|epcam	scaffold_5	107176539	107186471	9933	10.3563	569.744	1.85468	2.26608
Xetro.A02623|h2afv	scaffold_1	150670064	150677590	7527	10.3368	1265.09	0.972483	1.58604
Xetro.H01277|gsc	scaffold_8	62418035	62420798	2764	10.1764	0.0197401	11.6799	5.81829
Xetro.A02316|klf2	scaffold_1	129219085	129222706	3622	10.1577	223.679	1.66333	2.12868
Xetro.B01222|tpt1	scaffold_2	75535116	75539754	4639	10.0332	667.69	1.02542	2.00641
Xetro.H00184|set	scaffold_8	7770599	7778410	7812	9.84901	299.558	1.38971	1.87321
Xetro.B01354|	scaffold_2	82070113	82070511	399	9.81999	0.526421	NA	NA
Xetro.I01219|	scaffold_9	69469087	69469599	513	9.71516	0	NA	NA
Xetro.B01076|chst7	scaffold_2	62761762	62763064	1303	9.64761	39.3698	2.97832	4.39852
Xetro.A02954|	scaffold_1	176443856	176445225	1370	9.54288	0.439633	NA	NA
Xetro.K03639|ddx5	scaffold_1246	6544	14814	8271	9.42895	921.644	1.6072	1.3204
Xetro.G01540|	scaffold_7	88876459	88877705	1247	9.32015	2.70558	NA	NA
Xetro.G00464|ventx3.1	scaffold_7	21470068	21472740	2673	9.31003	0	NA	10.7637
Xetro.K03737|cldn7	scaffold_1475	6408	11958	5551	9.15253	563.076	3.1199	2.70007
Xetro.F01802|	scaffold_6	136296784	136302273	5490	9.13909	0.0867664	NA	NA
Xetro.A03291|foxi4.2	scaffold_1	201649226	201651335	2110	9.05861	0	NA	4.96702
Xetro.K03535|nop56	scaffold_1039	1322	7887	6566	8.92107	118.779	3.48706	2.18465
Xetro.E01489|	scaffold_5	107176545	107177470	926	8.84122	103.96	NA	NA
Xetro.C01234|hnrnpab	scaffold_3	59050020	59061800	11781	8.8226	879.963	0.607445	1.20128
Xetro.D01793|gadd45a	scaffold_4	93453808	93458481	4674	8.64723	6.17866	11.9245	5.4397
Xetro.C01242|wnt8a	scaffold_3	59370630	59376205	5576	8.63588	0	16.9472	6.52186
Xetro.F01421|arl4a	scaffold_6	109408710	109413424	4715	8.44344	77.6695	10.027	10.0223
Xetro.B00214|khdrbs1	scaffold_2	10681361	10694989	13629	8.35958	460.022	2.53393	3.83148
Xetro.G00684|	scaffold_7	34811408	34812023	616	8.33324	168.211	NA	NA
Xetro.I00929|	scaffold_9	51177927	51180283	2357	8.32342	0	NA	0.673428
Xetro.H01857|rhov	scaffold_8	94753257	94762478	9222	8.12302	0.0217345	12.6429	9.33768
Xetro.G00639|cyp26a1	scaffold_7	32268583	32272782	4200	8.04203	213.566	11.1295	10.6061
Xetro.F00754|	scaffold_6	56166176	56168974	2799	7.952	0.839294	NA	7.41815
Xetro.I01218|lfng	scaffold_9	69461645	69475316	13672	7.89445	112.262	5.1839	6.17193
Xetro.D01792|	scaffold_4	93452905	93455483	2579	7.88965	0	NA	NA
Xetro.K00880|zswim4	scaffold_53	59149	73454	14306	7.82887	17.1162	3.70984	6.26102
Xetro.F00978|irx2	scaffold_6	76422538	76426292	3755	7.82219	0.0323949	13.5641	6.83327
Xetro.H01652|fbxo34	scaffold_8	83565045	83581022	15978	7.80008	197.391	6.86925	8.53321
Xetro.A01310|	scaffold_1	74839691	74839977	287	7.78839	9.28624	NA	NA
Xetro.F01364|tra2a	scaffold_6	105206361	105220097	13737	7.73952	264.288	6.47191	4.62575
Xetro.H00628|irs4	scaffold_8	27863934	27875405	11472	7.65251	61.4064	3.54723	3.39618
Xetro.E00324|rap2b	scaffold_5	21549865	21550616	752	7.62785	92.9343	7.29498	4.47007
Xetro.K05061|mcl1	scaffold_8c	3660767	3667267	6501	7.59751	188.674	6.77908	8.11009
Xetro.H01524|eif5	scaffold_8	76691106	76698360	7255	7.54942	137.159	2.31542	3.9614
Xetro.K01882|menf.1	scaffold_169	67575	71490	3916	7.47398	0	15.4241	6.47323
Xetro.B01121|zic5	scaffold_2	65198227	65202710	4484	7.43751	1.37456	NA	NA
Xetro.A02745|spry1	scaffold_1	159305996	159311094	5099	7.42908	33.2825	9.22161	9.85853
Xetro.D01106|foxa4	scaffold_4	61601486	61605039	3554	7.41759	0	14.9529	8.77155
Xetro.A01688|foxd4l1.1	scaffold_1	95963701	95966656	2956	7.41026	0	22.1833	11.4533
Xetro.A01498|rmi1	scaffold_1	84958695	84966226	7532	7.3925	123.999	0.781019	0.773893
Xetro.A01314|srsf3	scaffold_1	75062364	75068521	6158	7.38657	900.254	1.69834	1.53902
Xetro.A02868|sfrp2	scaffold_1	169571196	169578153	6958	7.37265	0.131797	13.9591	7.39612
Xetro.E00690|marcks	scaffold_5	52037451	52043024	5574	7.30325	563.996	1.37979	2.83991
Xetro.G00033|dusp5	scaffold_7	1767701	1775937	8237	7.29386	1.73567	17.783	8.89748
Xetro.C01382|dusp1	scaffold_3	70447807	70452172	4366	7.25291	94.9048	9.84154	11.4797
Xetro.B02323|ucp2	scaffold_2	141116863	141125228	8366	7.23978	506.438	1.53055	1.16634
Xetro.H00536|	scaffold_8	24205363	24211163	5801	7.23425	9.39506	11.4303	9.32124
Xetro.H01577|hspa2	scaffold_8	79299780	79304754	4975	7.2334	2.00978	9.80458	5.95409
Xetro.I01448|	scaffold_9	79325174	79326307	1134	7.18658	0.874641	NA	NA
Xetro.F00732|sox4	scaffold_6	54542481	54546920	4440	7.17605	5.73019	5.90408	2.30436
Xetro.H00880|fam122b	scaffold_8	47152107	47166956	14850	7.13294	35.6234	NA	NA
Xetro.F00798|tfap2a	scaffold_6	59752990	59772257	19268	7.10964	0.00890767	11.0855	5.53389
Xetro.C01264|foxi1	scaffold_3	60400476	60402816	2341	7.0611	0.0408876	NA	9.7076
Xetro.K00623|zscan20	scaffold_38	307480	316999	9520	7.0109	17.5097	0.556476	0
Xetro.E01090|fam36a	scaffold_5	79677366	79682830	5465	6.99237	5.70941	NA	NA
Xetro.A01005|lhx5	scaffold_1	61748977	61772207	23231	6.92757	0	17.3499	9.1808
Xetro.F01010|snrpd1	scaffold_6	79527275	79534044	6770	6.90008	337.745	1.43187	2.18503
Xetro.B00426|alkbh4	scaffold_2	21767026	21772985	5960	6.88083	87.3485	1.24513	4.89176
Xetro.H01628|dact1	scaffold_8	82305154	82310976	5823	6.84065	339.499	2.04226	5.08905
Xetro.B01777|stard13	scaffold_2	104188692	104201210	12519	6.82707	4.13446	13.5604	11.4586
Xetro.B00091|grhl3	scaffold_2	3996788	4012398	15611	6.77263	0.758315	17.4318	7.83809
Xetro.D00417|	scaffold_4	20093874	20102641	8768	6.74371	0.0359947	15.2429	8.17172
Xetro.E01507|six3	scaffold_5	108726251	108732257	6007	6.71002	0.0117625	NA	NA
Xetro.F00243|ccne2	scaffold_6	19272755	19278898	6144	6.69354	56.8053	11.5406	9.89242
Xetro.D02282|pim1	scaffold_4	121640668	121651048	10381	6.68344	18.6801	18.2034	9.09973
Xetro.C01899|	scaffold_3	103017321	103020704	3384	6.66343	7.78579	11.0621	7.25723
Xetro.E00370|odc1	scaffold_5	25747421	25754256	6836	6.66019	1539.8	0.920155	0.787859
Xetro.F01549|c10orf140	scaffold_6	118262374	118266349	3976	6.63961	0.00553136	NA	3.59162
Xetro.A00758|	scaffold_1	50171914	50172859	946	6.60686	0	NA	NA
Xetro.E00398|sox11	scaffold_5	28045540	28048665	3126	6.48591	248.396	5.90775	9.44989
Xetro.B02226|ets2	scaffold_2	135751276	135765313	14038	6.47305	230.619	4.08423	7.17401
Xetro.J00401|sall4	scaffold_10	13900161	13911800	11640	6.42996	364.921	2.41353	3.85903
Xetro.G00225|ddit4	scaffold_7	8863877	8866524	2648	6.41364	691.554	1.87895	10.8024
Xetro.K04008|foxh1.2	scaffold_2250	74	1218	1145	6.40945	0	NA	NA
Xetro.J00693|ybx1	scaffold_10	27080148	27086971	6824	6.26926	585.257	0.879935	1.58466
Xetro.B01215|	scaffold_2	75238962	75243756	4795	6.26818	22.9654	5.61075	4.08516
Xetro.C01252|hnrnph1	scaffold_3	59627203	59639094	11892	6.25747	381.84	1.51592	1.34574
Xetro.D00418|	scaffold_4	20103561	20104545	985	6.24807	0	NA	NA
Xetro.K00629|	scaffold_38	367324	373954	6631	6.24697	3.0797	NA	0
Xetro.G01871|	scaffold_7	104846060	104853218	7159	6.1692	25.6615	7.51243	8.60387
Xetro.D01370|hsd17b7	scaffold_4	75449908	75460778	10871	6.16091	7.34572	NA	2.24476
Xetro.G00534|fgf8	scaffold_7	25545869	25555607	9739	6.15981	0	20.0501	10.9012
Xetro.G01543|b3galt6	scaffold_7	88953229	88957745	4517	6.11708	13.3922	8.31005	NA
Xetro.F01441|dlx5	scaffold_6	111447192	111454024	6833	6.10688	0	15.4846	18.8651
Xetro.J00026|metrnl	scaffold_10	1080665	1093871	13207	6.08663	79.6755	10.2364	5.10929
Xetro.E00905|irf2bp2	scaffold_5	68896996	68906042	9047	6.08162	89.3225	2.30317	2.40727
Xetro.A02740|cetn1	scaffold_1	158974148	158980345	6198	5.99939	31.9456	2.29595	1.14089
Xetro.H01799|g2e3	scaffold_8	91989380	92002774	13395	5.98534	35.1182	9.82973	8.04514
Xetro.E00242|eif5a	scaffold_5	16034590	16038698	4109	5.96379	1210.24	1.01819	0.843109
Xetro.B01380|lhx1	scaffold_2	83633009	83644705	11697	5.94377	0.0128481	13.1797	7.42379
Xetro.A01140|tuba3c	scaffold_1	66545363	66552575	7213	5.92604	338.347	1.18754	1.43062
Xetro.C01457|	scaffold_3	74878574	74891226	12653	5.89233	177.648	NA	NA
Xetro.E00019|c3orf58	scaffold_5	1226297	1248378	22082	5.89218	98.0629	2.78739	4.23417
Xetro.G01637|hes9.1	scaffold_7	94480625	94481490	866	5.87251	0	NA	NA
Xetro.E00025|zic4	scaffold_5	2312130	2317208	5079	5.87037	0	12.9844	5.2396
Xetro.D02205|slc30a1	scaffold_4	117029911	117037843	7933	5.86376	130.286	1.20973	1.47392
Xetro.B00425|lrwd1	scaffold_2	21748701	21765807	17107	5.76626	130.251	2.85593	4.73725
Xetro.C00471|purb	scaffold_3	12161824	12163079	1256	5.76339	4.6018	2.2259	4.64986
Xetro.A00908|triap1	scaffold_1	56251905	56252425	521	5.76102	157.597	NA	NA
Xetro.D01314|atf4	scaffold_4	73573836	73576625	2790	5.73207	11.1439	4.56596	6.13629
Xetro.I00802|	scaffold_9	43493095	43516646	23552	5.72911	0.00633364	NA	7.98931
Xetro.F01281|	scaffold_6	98922279	98938635	16357	5.72693	0.227236	NA	NA
Xetro.K03021|	scaffold_576	34801	35104	304	5.72121	89.9895	NA	NA
Xetro.C02042|pfkfb3	scaffold_3	112681179	112694728	13550	5.71296	120.273	1.46188	5.0088
Xetro.F00842|ripk1	scaffold_6	62376344	62380845	4502	5.70576	1.7264	NA	10.2297
Xetro.D00816|loc123855	scaffold_4	47087014	47087967	954	5.69406	0	NA	NA
Xetro.H00704|	scaffold_8	33695741	33696415	675	5.6919	18.0899	NA	NA
Xetro.G02134|unnamed	scaffold_7	117346094	117356488	10395	5.65602	0.413447	8.2758	7.50637
Xetro.A01113|	scaffold_1	64982133	64985441	3309	5.63749	3.18383	14.8683	12.0793
Xetro.G00462|ventx3.2	scaffold_7	21449929	21452556	2628	5.63239	0	6.98831	12.9488
Xetro.K01333|brd2	scaffold_99	120379	135701	15323	5.61386	32.961	2.74945	6.00349
Xetro.A00953|unnamed	scaffold_1	59249831	59254738	4908	5.56323	0.20471	10.6548	9.70302
Xetro.K04708|	scaffold_7304	1163	2314	1152	5.55038	2.92897	NA	NA
Xetro.E00181|chrd	scaffold_5	10679067	10694327	15261	5.54764	0.0441486	16.4344	7.44659
Xetro.B01276|rhebl1	scaffold_2	78054802	78061204	6403	5.54475	65.8373	4.50183	7.66042
Xetro.H00455|dkc1	scaffold_8	20575896	20587176	11281	5.52589	433.228	1.01689	2.00196
Xetro.E00754|rps12	scaffold_5	56704796	56710342	5547	5.50941	526.818	1.99849	4.40099
Xetro.E01268|insm1	scaffold_5	90195215	90196622	1408	5.50728	0.0191237	NA	NA
Xetro.A01316|	scaffold_1	75074516	75080515	6000	5.50043	0	NA	NA
Xetro.E00806|sf3b5	scaffold_5	60372591	60373580	990	5.48938	286.191	2.90335	3.5628
Xetro.D01229|	scaffold_4	69305038	69305790	753	5.47333	2.76206	NA	NA
Xetro.H01021|rps18	scaffold_8	51486378	51492309	5932	5.44187	627.179	0.607138	0.118958
Xetro.G00466|ventx1.1	scaffold_7	21496168	21498394	2227	5.40612	0	8.63784	8.14896
Xetro.K02635|	scaffold_378	11614	13155	1542	5.34978	0.649397	NA	NA
Xetro.J00292|srsf6	scaffold_10	9471351	9480839	9489	5.32709	122.469	3.34513	3.63012
Xetro.K03065|cpsf1	scaffold_599	21653	43385	21733	5.31203	69.9638	2.20672	0.887701
Xetro.K02418|	scaffold_297	35144	35686	543	5.30875	0	NA	NA
Xetro.J00800|cdk12	scaffold_10	30738810	30767904	29095	5.26631	25.9391	1.81341	1.53651
Xetro.F00470|	scaffold_6	34347729	34348453	725	5.2397	0.148939	NA	NA
Xetro.A02190|oaz1	scaffold_1	123995522	124002262	6741	5.17922	611.52	0.666905	0.429013
Xetro.K01778|unnamed	scaffold_151	169876	181303	11428	5.17828	6.67961	NA	2.78992
Xetro.K04374|	scaffold_4358	2543	4767	2225	5.17436	803.201	3.38725	2.90437
Xetro.E00133|ncl	scaffold_5	8636690	8661332	24643	5.16115	319.435	0.808993	1.483
Xetro.C01456|fgfr4	scaffold_3	74878455	74891220	12766	5.13146	151.775	3.55679	7.11688
Xetro.G01105|znf503	scaffold_7	58926789	58931191	4403	5.10352	7.46681	NA	NA
Xetro.D02215|tbcc	scaffold_4	117385200	117386283	1084	5.09765	126.265	4.37678	1.98124
Xetro.E00953|	scaffold_5	71967666	71972469	4804	5.08594	0.106895	14.9485	8.72212
Xetro.B01282|tuba8	scaffold_2	78247392	78254285	6894	5.0752	102.411	1.1761	2.24812
Xetro.F01439|dlx6	scaffold_6	111434672	111439653	4982	5.06085	0.191886	NA	NA
Xetro.D01841|jun	scaffold_4	96655574	96657802	2229	5.02309	0.933624	NA	NA
Xetro.A00906|srsf9	scaffold_1	56245967	56251277	5311	5.01886	128.921	3.40549	4.10401
Xetro.K04899|oct91	scaffold_8b	1485061	1488561	3501	5.01674	0	8.2758	5.01621
Xetro.B00319|tbx2	scaffold_2	15528094	15542743	14650	5.00897	0.0157456	NA	6.5098
Xetro.D00578|	scaffold_4	28949499	28950497	999	4.9812	109.401	1.65439	0
Xetro.H01500|dio3	scaffold_8	75647387	75648202	816	4.96634	0	NA	NA
Xetro.F00849|foxc1	scaffold_6	63057985	63060600	2616	4.90172	0.00868178	NA	NA
Xetro.D00482|sall1	scaffold_4	22487489	22509317	21829	4.88599	6.47793	13.8501	9.7005
Xetro.G00463|ventx1.2	scaffold_7	21462785	21467615	4831	4.88532	0.0306398	NA	5.36522
Xetro.B00910|cldn4	scaffold_2	52743308	52746007	2700	4.8727	518.649	1.61396	3.62858
Xetro.A02259|midn	scaffold_1	126498783	126509849	11067	4.87174	64.8787	7.11053	7.14903
Xetro.H00426|	scaffold_8	19646720	19647811	1092	4.8698	0	NA	3.53389
Xetro.B01769|mab21l1	scaffold_2	103621874	103624656	2783	4.86159	0.486792	NA	NA
Xetro.G01728|u2af2	scaffold_7	98962347	98973928	11582	4.85487	334.45	0.748148	1.76599
Xetro.A00358|fst	scaffold_1	21787677	21798564	10888	4.84744	0.282316	11.4964	13.0196
Xetro.E01721|	scaffold_5	122513005	122513621	617	4.84743	3.91055	NA	NA
Xetro.F01807|	scaffold_6	136380759	136382033	1275	4.84467	0.0200892	NA	NA
Xetro.A00907|gatc	scaffold_1	56249664	56252231	2568	4.82547	153.719	NA	NA
Xetro.G00821|nodal	scaffold_7	43613340	43622064	8725	4.82345	0.142891	24.7575	8.52193
Xetro.A00718|setd8	scaffold_1	46968884	46982128	13245	4.81805	745.936	0.755218	1.2053
Xetro.C00582|myef2	scaffold_3	19915129	19930335	15207	4.77992	19.9597	3.68631	4.34321
Xetro.G01622|	scaffold_7	93727629	93729692	2064	4.77271	0.0616647	NA	3.17921
Xetro.C01938|flj36031	scaffold_3	105160137	105161057	921	4.76306	161.426	2.00331	0.964415
Xetro.F00500|cebpd	scaffold_6	36649643	36652158	2516	4.75075	9.27389	0.94318	NA
Xetro.K04908|tubb2c	scaffold_8b	1581043	1584769	3727	4.73311	826.601	2.60097	1.34826
Xetro.A02661|pitx2	scaffold_1	152998285	153004130	5846	4.71772	0	NA	9.41844
Xetro.B01805|hmgb1	scaffold_2	105346508	105356229	9722	4.68468	478.275	0.465441	0.76542
Xetro.H00908|slc1a5	scaffold_8	48842891	48852937	10047	4.66616	65.0336	1.96281	3.57761
Xetro.A03369|cdc25b	scaffold_1	204075574	204091152	15579	4.64725	0.0550339	22.9137	10.7438
Xetro.A02311|	scaffold_1	128849834	128851833	2000	4.63589	26.6379	5.73687	1.31844
Xetro.A02824|	scaffold_1	166073135	166073596	462	4.63365	0	NA	NA
Xetro.A01067|hnrnpc	scaffold_1	64298505	64313148	14644	4.62264	408.048	0.773467	1.48674
Xetro.D00902|foxc2	scaffold_4	52632314	52634754	2441	4.5902	0	NA	NA
Xetro.C00689|mesdc1	scaffold_3	24908326	24909430	1105	4.57229	137.496	4.26237	1.2029
Xetro.A00818|	scaffold_1	54145417	54145515	99	4.56058	46.2669	NA	NA
Xetro.H00897|rbmx	scaffold_8	47843580	47849708	6129	4.51931	200.108	3.77189	4.78255
Xetro.E00062|	scaffold_5	3889056	3890396	1341	4.51215	123.839	NA	NA
Xetro.H00900|zic3	scaffold_8	48057070	48062371	5302	4.51133	0.00796907	16.1071	9.22222
Xetro.F01382|sp8	scaffold_6	106398184	106403601	5418	4.50995	0.46484	NA	NA
Xetro.G01910|c17orf42	scaffold_7	107047706	107052288	4583	4.50764	19.7885	3.33886	1.51391
Xetro.B01744|hist1h2bm	scaffold_2	102044956	102045917	962	4.49481	0.822768	0.585764	0
Xetro.I00651|hes6.1	scaffold_9	35397667	35401464	3798	4.48079	5.32186	22.6015	10.3959
Xetro.B01368|ccdc89	scaffold_2	82415603	82419652	4050	4.47022	5.33958	2.05864	3.78631
Xetro.K02417|atp1b2	scaffold_297	31260	38659	7400	4.46673	0.168296	15.5813	7.68658
Xetro.D00880|tat	scaffold_4	51952715	51966759	14045	4.45906	0.306059	13.1169	8.58898
Xetro.B01245|lpar6	scaffold_2	76569139	76570945	1807	4.45619	0.0123283	23.8012	11.5624
Xetro.A01009|tbx3	scaffold_1	62132366	62143014	10649	4.45354	0.0159126	NA	NA
Xetro.A02143|pnhd	scaffold_1	122107637	122115335	7699	4.43495	0	14.0444	9.6745
Xetro.A00814|	scaffold_1	54030926	54036255	5330	4.41315	1.70228	NA	NA
Xetro.K03825|ybx2	scaffold_1677	11015	12543	1529	4.41173	161.666	NA	NA
Xetro.A00685|	scaffold_1	46026194	46031195	5002	4.40877	5.51071	NA	2.75415
Xetro.G01194|rpl27a	scaffold_7	66888261	66894859	6599	4.37977	303.451	1.14668	4.0412
Xetro.B01507|hoxc8	scaffold_2	90260302	90264480	4179	4.36976	0	NA	NA
Xetro.F00167|utp23	scaffold_6	11864253	11867566	3314	4.35403	52.7087	5.04307	3.88897
Xetro.F00758|	scaffold_6	56525279	56535818	10540	4.35374	13.194	NA	NA
Xetro.K02891|	scaffold_497	48171	48545	375	4.34756	0	NA	NA
Xetro.G02062|	scaffold_7	114830378	114831806	1429	4.34347	5.34384	NA	NA
Xetro.A00759|	scaffold_1	50175371	50179786	4416	4.33615	0.153827	5.19378	9.83868
Xetro.K04388|	scaffold_4428	1858	2781	924	4.33019	7.94709	NA	NA
Xetro.K02559|	scaffold_349	79040	88951	9912	4.31193	71.1467	0.126953	0.600905
Xetro.K03703|	scaffold_1399	5761	8311	2551	4.3007	0.29835	NA	5.07544
Xetro.F01563|ptf1a	scaffold_6	119003079	119005369	2291	4.29177	0.0471705	NA	NA
Xetro.B01142|sox21	scaffold_2	66665027	66665992	966	4.28628	0.784429	NA	NA
Xetro.A00769|mmp17	scaffold_1	51214510	51236827	22318	4.27434	0.0320913	16.9772	7.43978
Xetro.B01152|spry2	scaffold_2	68639633	68647152	7520	4.25838	103.077	5.97347	8.94892
Xetro.E01636|mixer	scaffold_5	118182838	118186400	3563	4.2466	0	21.5635	8.88317
Xetro.I00506|	scaffold_9	29121198	29121779	582	4.24217	11.4526	2.43458	0.685243
Xetro.A02985|ankrd37	scaffold_1	179535465	179538206	2742	4.24109	53.1331	0.856117	9.79745
Xetro.F01440|	scaffold_6	111437154	111439653	2500	4.2318	1.37647	NA	NA
Xetro.B01977|	scaffold_2	118899792	118900233	442	4.22842	1.47743	NA	NA
Xetro.F00822|	scaffold_6	61554844	61555970	1127	4.18163	31.9797	5.32282	NA
Xetro.F00508|	scaffold_6	37090621	37093062	2442	4.14427	5.64921	NA	NA
Xetro.D02280|	scaffold_4	121523542	121526383	2842	4.12988	62.0904	NA	NA
Xetro.K02888|	scaffold_497	18402	20142	1741	4.12414	0.924461	0.92746	12.4953
Xetro.J00593|	scaffold_10	23111920	23113576	1657	4.11963	4.57516	NA	NA
Xetro.A01836|	scaffold_1	106862956	106870676	7721	4.1188	26.2072	3.59391	0.813726
Xetro.E00601|pou3f2	scaffold_5	45593733	45596425	2693	4.10997	0	NA	NA
Xetro.I00360|hnrnpa3	scaffold_9	20232425	20243005	10581	4.10286	6.59669	1.61558	4.42453
Xetro.J00829|cdc6	scaffold_10	31999504	32004856	5353	4.10282	801.214	0.989291	1.13804
Xetro.C00525|znf703	scaffold_3	16096647	16101775	5129	4.0855	4.62546	0	5.08948
Xetro.D00635|tiprl	scaffold_4	32596324	32600477	4154	4.06989	108.263	0.602121	0.644839
Xetro.I00455|eef1b2	scaffold_9	25861909	25867416	5508	4.05712	346.775	0.793046	1.60493
Xetro.B01508|hoxc9	scaffold_2	90268734	90271257	2524	4.05436	0	NA	NA
Xetro.D01872|kdm4a	scaffold_4	99562382	99580757	18376	4.05185	147.803	1.38847	2.25627
Xetro.B01280|tuba1b	scaffold_2	78170354	78174709	4356	4.04868	70.502	1.24376	1.04737
Xetro.H01231|calm2	scaffold_8	60753615	60762974	9360	4.04789	131.599	2.65699	4.0081
Xetro.A00602|xbp1	scaffold_1	42775236	42787054	11819	4.04235	1.9071	19.2475	4.86569
Xetro.E00999|	scaffold_5	74619281	74621919	2639	4.03196	0	NA	NA
Xetro.C00677|prc1	scaffold_3	24378280	24396046	17767	4.0312	133.944	1.47754	4.20927
Xetro.K01287|rimklb	scaffold_94	52563	56370	3808	4.02868	226.688	1.12193	0.838551
Xetro.E00538|fam46a	scaffold_5	39801331	39807641	6311	4.00743	3.64136	11.6472	5.10769
Xetro.A00760|ran	scaffold_1	50194951	50204384	9434	3.98616	351.568	1.37218	1.7099
Xetro.B00451|eif1ax	scaffold_2	22836133	22842225	6093	3.9734	419.458	0.333317	0.360478
Xetro.D01046|hnrnpul2	scaffold_4	59219350	59231793	12444	3.96586	21.4657	2.81204	1.4834
Xetro.A01605|cdc14b	scaffold_1	89417193	89445626	28434	3.95108	158.388	2.07192	4.01916
Xetro.K04379|myod1	scaffold_4377	1061	1603	543	3.9358	0.264426	NA	NA
Xetro.G02085|	scaffold_7	115809500	115811693	2194	3.90525	1.35851	NA	NA
Xetro.K03317|eif4a1	scaffold_778	20056	24590	4535	3.89865	842.991	1.26066	1.6767
Xetro.K03268|hsp90ab1	scaffold_722	15372	22071	6700	3.89017	246.203	0.798563	0.552329
Xetro.B00852|	scaffold_2	49495046	49497229	2184	3.87084	0.964309	NA	NA
Xetro.H01368|hnrnpl	scaffold_8	66356874	66366521	9648	3.86397	141.567	2.38939	3.89962
Xetro.G00540|hps6	scaffold_7	26321592	26325500	3909	3.8558	59.117	1.25169	1.9768
Xetro.E01229|eif4a3	scaffold_5	88457800	88464723	6924	3.84582	566.265	0.910628	0.872823
Xetro.D00521|irx3	scaffold_4	26287709	26291551	3843	3.84461	0.0415194	NA	6.57331
Xetro.J00630|rpl27	scaffold_10	24607182	24611409	4228	3.84274	329.93	1.13689	0.914143
Xetro.D02145|siah1	scaffold_4	113585049	113606793	21745	3.83636	234.694	2.58801	3.25895
Xetro.F01190|ctnnb1	scaffold_6	92370980	92393190	22211	3.83476	1238.21	1.34368	2.17969
Xetro.F01403|	scaffold_6	107997579	108001719	4141	3.81988	2.75041	NA	NA
Xetro.E01008|	scaffold_5	75185276	75186401	1126	3.81974	3.0541	NA	NA
Xetro.B00454|rbbp7	scaffold_2	22908205	22919115	10911	3.81297	184.721	1.06972	1.48167
Xetro.E01520|zfp36l2	scaffold_5	109842193	109848882	6690	3.81225	38.3731	3.13069	6.36368
Xetro.A02082|bsg	scaffold_1	120988531	121002336	13806	3.8094	924.833	0.513633	0.456193
Xetro.G01729|	scaffold_7	98973032	98973681	650	3.80556	216.203	NA	NA
Xetro.A02966|cdkn2aip	scaffold_1	178809882	178814747	4866	3.79807	146.146	2.43391	2.55417
Xetro.F00272|cox6c	scaffold_6	21530105	21534227	4123	3.77892	316.783	0.945183	0.459281
Xetro.C01173|npm1	scaffold_3	54894238	54904375	10138	3.77611	715.806	0.957362	0.692007
Xetro.B01250|grasp	scaffold_2	76781332	76804825	23494	3.77293	188.174	1.91888	3.62642
Xetro.H00971|gnb2l1	scaffold_8	50184149	50189100	4952	3.77098	837.613	1.06514	0.825144
Xetro.H00315|ssr4	scaffold_8	13954551	13958692	4142	3.77028	317.54	0.428059	1.89464
Xetro.H01703|erh	scaffold_8	85595957	85602406	6450	3.76776	750.185	0.871939	1.03349
Xetro.H01074|	scaffold_8	53000273	53013412	13140	3.76511	65.1142	1.63144	8.15975
Xetro.J00414|nog	scaffold_10	15222768	15224434	1667	3.7488	1.32904	12.4704	8.36975
Xetro.H00812|tubb	scaffold_8	43953775	43960199	6425	3.74352	337.051	2.64759	5.45354
Xetro.K02247|taf13	scaffold_242	35791	40896	5106	3.74257	302.061	0.898657	2.03431
Xetro.K00676|mcm7	scaffold_40	103599	118178	14580	3.72813	716.97	0.938313	0.874739
Xetro.J00267|tp53inp2	scaffold_10	8272147	8286032	13886	3.72381	5.28366	NA	4.88235
Xetro.B02471|p2ry2	scaffold_2	144748049	144770550	22502	3.70935	0	16.4206	10.1421
Xetro.I01893|	scaffold_9	88661622	88662578	957	3.70289	0	NA	NA
Xetro.H01255|tmem223	scaffold_8	61756732	61759799	3068	3.69826	65.198	NA	NA
Xetro.K04215|	scaffold_3153	4938	5531	594	3.69521	14.2086	NA	NA
Xetro.K03817|	scaffold_1667	1881	2724	844	3.69376	263.636	NA	NA
Xetro.B01506|	scaffold_2	90260302	90261973	1672	3.69268	0	NA	NA
Xetro.H01069|spint2	scaffold_8	52826865	52843452	16588	3.69224	191.079	1.63996	1.22631
Xetro.F01396|twist1	scaffold_6	107157628	107160058	2431	3.68801	0	NA	NA
Xetro.G01957|	scaffold_7	109583370	109584180	811	3.683	38.1926	NA	NA
Xetro.K04352|	scaffold_4129	354	4320	3967	3.68083	18.2909	4.37571	0.205033
Xetro.H01558|sertad3	scaffold_8	78666027	78672049	6023	3.67635	93.885	4.11345	11.2148
Xetro.G01207|	scaffold_7	67751485	67751829	345	3.66769	80.9013	NA	2.32493
Xetro.K02890|	scaffold_497	35861	40177	4317	3.66347	11.5351	2.32557	5.35841
Xetro.I01373|ccnf	scaffold_9	77259654	77270458	10805	3.66273	132.656	2.09392	5.38382
Xetro.K04477|aebp2	scaffold_5152	1261	3057	1797	3.65533	1.97151	NA	NA
Xetro.G01643|phf13	scaffold_7	94582468	94594061	11594	3.65275	152.375	1.90948	3.98934
Xetro.F00712|	scaffold_6	52176157	52186064	9908	3.65109	1.62188	NA	NA
Xetro.C00479|	scaffold_3	12448450	12451258	2809	3.64744	4.1578	NA	NA
Xetro.K01130|eif3f	scaffold_76	167032	169923	2892	3.64351	284.872	4.69714	1.6933
Xetro.E00840|	scaffold_5	63796041	63799915	3875	3.64161	220.564	1.57493	3.2549
Xetro.F00463|rps20	scaffold_6	34054570	34058888	4319	3.63543	552.438	1.20938	2.92617
Xetro.C01751|e2f7	scaffold_3	90134447	90149225	14779	3.63243	17.5866	3.23825	4.18864
Xetro.F01221|znrf2	scaffold_6	94320867	94322064	1198	3.62382	36.1528	3.17986	1.06718
Xetro.I00976|foxb1	scaffold_9	54868450	54871004	2555	3.6207	0	NA	NA
Xetro.H02270|hdgf	scaffold_8	106807410	106824198	16789	3.6204	79.2736	0.805276	1.35794
Xetro.K01344|hes7.2	scaffold_100	176790	179507	2718	3.61136	0.392245	NA	9.41774
Xetro.F01821|c3orf54	scaffold_6	137177518	137183066	5549	3.60405	0.66538	6.97271	7.84709
Xetro.K02936|rnf8	scaffold_528	7806	17858	10053	3.60129	56.9773	1.67361	0.907427
Xetro.A02962|	scaffold_1	178613397	178614171	775	3.58657	10.8301	0.92746	0
Xetro.K01217|fus	scaffold_83	309521	322351	12831	3.58613	212.067	1.85032	2.87891
Xetro.K01222|xnf7	scaffold_83	369033	379068	10036	3.58087	92.6351	2.8646	2.7061
Xetro.E00561|syncrip	scaffold_5	41398468	41418652	20185	3.56753	444.495	0.99563	1.69821
Xetro.G01747|leng1	scaffold_7	99800151	99803956	3806	3.54781	11.0399	2.15598	3.01757
Xetro.K03288|ppp4c	scaffold_750	17326	23505	6180	3.53999	213.074	3.61908	2.51531
Xetro.D00552|sf1	scaffold_4	27721708	27741562	19855	3.53486	31.0223	12.788	8.89091
Xetro.A00787|ranbp1	scaffold_1	52537256	52545474	8219	3.5175	347.628	0.486743	0.839093
Xetro.K02083|	scaffold_210	37120	38041	922	3.51375	0.345055	NA	NA
Xetro.D01526|	scaffold_4	82038386	82041238	2853	3.51245	10.5365	NA	NA
Xetro.B00685|pcnp	scaffold_2	38223263	38229647	6385	3.5077	1.02711	0	0
Xetro.I01416|loc398404	scaffold_9	78390573	78393003	2431	3.50243	4.23299	NA	NA
Xetro.G01059|ppib	scaffold_7	54820441	54824100	3660	3.49941	281.179	0.755968	0.947712
Xetro.J00947|lsm14b	scaffold_10	37310127	37316778	6652	3.4952	109.325	1.12205	0
Xetro.B00933|bcor	scaffold_2	54207894	54245244	37351	3.48551	106.048	1.43491	2.1144
Xetro.B01656|	scaffold_2	98074174	98076414	2241	3.46906	0.0119541	NA	11.8098
Xetro.B01318|zc3h10	scaffold_2	80902717	80909263	6547	3.4402	88.5898	4.28968	7.5244
Xetro.I00582|unnamed	scaffold_9	33269043	33281582	12540	3.43973	20.3471	NA	NA
Xetro.K01052|	scaffold_72	112570	117772	5203	3.43561	26.9167	4.38436	6.34289
Xetro.E00539|	scaffold_5	39801840	39802966	1127	3.42902	1.12263	NA	NA
Xetro.A01622|gas1	scaffold_1	90559980	90563496	3517	3.42367	4.5317	15.8382	8.14455
Xetro.D01319|rpl3	scaffold_4	73781965	73787936	5972	3.40596	1048.98	1.19861	1.37455
Xetro.I02152|	scaffold_9	99047375	99050087	2713	3.3991	5.89793	NA	NA
Xetro.I00325|dlx2	scaffold_9	17937262	17940726	3465	3.38683	3.03919	NA	NA
Xetro.D01055|rassf7	scaffold_4	59409762	59421988	12227	3.38479	14.9264	6.20568	6.49672
Xetro.A01208|rbm15	scaffold_1	69353403	69356458	3056	3.37371	74.2633	2.41161	2.80536
Xetro.A00761|	scaffold_1	50202419	50203362	944	3.3714	620.948	NA	NA
Xetro.B00215|tmem234	scaffold_2	10699996	10705315	5320	3.36666	5.5793	8.34714	NA
Xetro.G02219|cox6b1	scaffold_7	120818946	120822860	3915	3.3659	356.081	0.775191	1.26147
Xetro.B02234|pcf11	scaffold_2	136904046	136923036	18991	3.35722	75.0093	0.963036	1.01477
Xetro.C01696|dyrk2	scaffold_3	87092640	87101633	8994	3.35639	10.6731	12.6106	9.35269
Xetro.G00317|dkk1	scaffold_7	11832575	11837299	4725	3.34458	0.107543	NA	10.2297
Xetro.E00971|dll1	scaffold_5	73323563	73331896	8334	3.34373	1.94615	13.5409	8.4901
Xetro.D00323|	scaffold_4	14528487	14530510	2024	3.3431	0.109824	NA	NA
Xetro.F00977|	scaffold_6	76421927	76422292	366	3.34191	0	NA	16.9255
Xetro.E00986|dpy30	scaffold_5	74001752	74007815	6064	3.34012	332.191	0.488044	0.542484
Xetro.G02272|kirrel2	scaffold_7	123089161	123110112	20952	3.33759	0.160207	17.6621	11.4151
Xetro.K04805|	scaffold_8712	665	1888	1224	3.33502	14.435	NA	NA
Xetro.F00242|tp53inp1	scaffold_6	19248626	19263472	14847	3.33304	24.9108	4.19328	5.17493
Xetro.A00753|fzd10	scaffold_1	49767691	49770907	3217	3.32842	0.298122	16.4882	5.76885
Xetro.E00429|kbtbd11	scaffold_5	31477583	31479469	1887	3.30358	5.05292	NA	8.25634
Xetro.E00378|klf11	scaffold_5	26043557	26053632	10076	3.29694	9.58955	0	5.68578
Xetro.C00175|nodal2	scaffold_3	5681218	5686088	4871	3.28343	0	5.84772	8.4085
Xetro.C01640|btg1	scaffold_3	84540381	84544291	3911	3.2779	280.384	2.20907	8.14367
Xetro.H01455|arf6.2	scaffold_8	73341842	73343705	1864	3.27148	30.6156	1.52758	1.02297
Xetro.I00144|tuba4b	scaffold_9	5281515	5291142	9628	3.26141	31.9027	1.0875	1.69875
Xetro.A01179|nucks1	scaffold_1	68163953	68178586	14634	3.257	490.507	0.488341	0.800182
Xetro.A00180|mex3c	scaffold_1	10082773	10095422	12650	3.24938	16.545	6.67771	6.257
Xetro.F00131|	scaffold_6	9128134	9130614	2481	3.24282	0.274682	NA	NA
Xetro.I01304|rac1	scaffold_9	74301321	74314808	13488	3.23776	272.576	1.00107	1.53127
Xetro.J00094|jmjd6	scaffold_10	3578908	3585262	6355	3.22977	78.9889	1.28577	0.929972
Xetro.G00230|pla2g12b	scaffold_7	9089075	9096507	7433	3.21529	8.11462	25.3753	15.179
Xetro.H00471|ccnb3	scaffold_8	21051049	21062639	11591	3.2067	136.049	4.42687	4.70153
Xetro.D01999|	scaffold_4	107143141	107144520	1380	3.20322	11.6408	NA	NA
Xetro.K04639|efna1	scaffold_6577	746	1818	1073	3.19412	18.7748	NA	6.13782
Xetro.A02720|ccna2	scaffold_1	158119141	158129061	9921	3.19202	888.473	1.21351	1.39538
Xetro.D01419|nhp2l1	scaffold_4	78668455	78670709	2255	3.18668	295.914	1.17447	1.87093
Xetro.G01817|bcl2l12	scaffold_7	103024474	103044001	19528	3.18595	44.6844	0.822617	1.72549
Xetro.B00488|prpf8	scaffold_2	25216251	25236261	20011	3.18287	62.7381	3.78057	4.98811
Xetro.N01631|bix1.1	scaffold_5	118075219	118127020	2037	3.18241	0	13.7969	7.4629
Xetro.B01609|ckap2	scaffold_2	94250863	94264283	13421	3.1804	330.285	1.03691	2.17405
Xetro.K02887|	scaffold_497	2112	3269	1158	3.16414	17.4053	NA	NA
Xetro.B01319|	scaffold_2	80912999	80917523	4525	3.15622	87.7533	10.755	6.32487
Xetro.A00025|stoml2	scaffold_1	588381	591199	2819	3.15548	113.817	1.62189	2.81224
Xetro.F00166|rad21	scaffold_6	11823322	11838458	15137	3.15164	174.049	1.35027	1.97432
Xetro.J00584|ppdpf	scaffold_10	22995870	23001739	5870	3.14266	494.82	0	0.10585
Xetro.K04153|esyt3	scaffold_2852	2898	3443	546	3.13892	10.099	NA	NA
Xetro.F00428|	scaffold_6	31643459	31644577	1119	3.13299	0	NA	NA
Xetro.C00410|c8orf4	scaffold_3	10733538	10733828	291	3.13263	6.81148	NA	NA
Xetro.F00782|ssr1	scaffold_6	58461920	58469911	7992	3.13245	161.424	0.766642	1.80256
Xetro.B01524|sp1	scaffold_2	91140627	91155750	15124	3.1175	140.184	1.19537	1.43884
Xetro.K02537|	scaffold_338	73111	83281	10171	3.10546	184.508	2.01602	6.33939
Xetro.K03628|	scaffold_1223	6031	14420	8390	3.10399	10.452	NA	NA
Xetro.B02240|crebzf	scaffold_2	137688075	137693383	5309	3.09882	11.6886	5.10649	5.69608
Xetro.D01817|	scaffold_4	94649458	94654565	5108	3.09659	9.55289	8.55758	8.70091
Xetro.I01029|ccnb2	scaffold_9	57770190	57776662	6473	3.09652	2386.28	0.935897	1.22703
Xetro.I00364|hoxd1	scaffold_9	20755816	20757999	2184	3.09255	1.1774	NA	5.12894
Xetro.B02037|fam76b	scaffold_2	123162869	123173043	10175	3.07518	172.391	1.23818	1.46319
Xetro.K01068|cyc1	scaffold_73	34743	36894	2152	3.07313	192.789	NA	NA
Xetro.F01702|rheb	scaffold_6	131904410	131914421	10012	3.05743	349.76	1.01869	1.0886
Xetro.F00356|zbtb10	scaffold_6	26068039	26083459	15421	3.05393	139.961	2.82337	3.4415
Xetro.A00232|	scaffold_1	14387997	14389577	1581	3.05252	0	NA	4.58097
Xetro.C00390|nefl	scaffold_3	10021017	10025846	4830	3.04593	1.30862	NA	3.53389
Xetro.B01266|rnd1	scaffold_2	77636501	77645590	9090	3.03318	46.802	8.35705	7.00744
Xetro.G01421|hspa8	scaffold_7	80185825	80193422	7598	3.02406	1501.13	0.878729	2.15279
Xetro.B00082|srsf10	scaffold_2	3652663	3660444	7782	3.0225	143.219	0.951949	2.05022
Xetro.J00732|ywhab	scaffold_10	28461269	28473543	12275	3.02032	171.371	2.12546	2.6482
Xetro.A01420|kcna1	scaffold_1	81988714	81991373	2660	3.01982	0	NA	NA
Xetro.B01024|ankrd57	scaffold_2	59795613	59799655	4043	3.01705	0.109699	18.7674	13.8233
Xetro.H01430|rps29	scaffold_8	70257400	70258995	1596	3.01244	620.754	NA	NA
Xetro.B02281|ripk4	scaffold_2	139214726	139228703	13978	3.01201	54.4864	2.45717	2.45481
Xetro.N00856|vegt	scaffold_1	55053468	55058671	5204	3.00618	205.506	10.8382	7.26749
Xetro.E00532|hmgn3	scaffold_5	39158802	39167835	9034	2.98561	164.146	0.588788	1.86524
Xetro.B01353|ptges3	scaffold_2	82057190	82070809	13620	2.97144	367.652	0.764136	1.39913
Xetro.D00233|oraov1	scaffold_4	10581450	10585959	4510	2.96639	2.4656	18.7178	52.9464
Xetro.B00940|ddx3x	scaffold_2	54929601	54948733	19133	2.96067	607.219	0.814661	1.60615
Xetro.F00132|	scaffold_6	9128845	9129393	549	2.95875	1.24213	NA	NA
Xetro.H00552|rhog	scaffold_8	24552061	24560937	8877	2.95096	67.074	1.48192	4.04664
Xetro.K02154|	scaffold_226	161314	163810	2497	2.94673	0.0099334	NA	11.5401
Xetro.D01947|ccnb1.2	scaffold_4	103607813	103614008	6196	2.94323	2651.17	0.961853	0.79142
Xetro.K00293|asf1b	scaffold_25	6531	14943	8413	2.94179	207.856	1.58506	3.41828
Xetro.A03027|paics.1	scaffold_1	183003726	183011514	7789	2.93826	156.094	1.6984	2.09434
Xetro.F01352|cycs	scaffold_6	104554474	104558772	4299	2.93292	490.952	0.647386	1.36948
Xetro.H00312|	scaffold_8	13951060	13954729	3670	2.92757	9.12694	0.92746	2.6631
Xetro.C01500|nhp2	scaffold_3	76590308	76592965	2658	2.92753	91.3355	0.25142	0.735697
Xetro.A00153|ccno	scaffold_1	9452670	9456087	3418	2.92518	23.815	2.01799	5.66353
Xetro.H01640|naa30	scaffold_8	82812978	82826816	13839	2.92483	30.1255	1.94895	1.52357
Xetro.F01339|hoxa2	scaffold_6	103528492	103530655	2164	2.9228	0	NA	NA
Xetro.J00417|tk1	scaffold_10	15500203	15509279	9077	2.92	108.177	1.08447	2.52845
Xetro.D01739|fubp1	scaffold_4	90136316	90156588	20273	2.91966	343.791	1.34137	1.28407
Xetro.D00820|	scaffold_4	47434212	47434505	294	2.91298	43.3273	NA	NA
Xetro.C01765|lrig3	scaffold_3	91757839	91781043	23205	2.91297	4.10508	13.6715	9.02736
Xetro.F00441|	scaffold_6	32617043	32630168	13126	2.90953	0.301705	NA	NA
Xetro.K01773|	scaffold_151	99260	103872	4613	2.90101	7.19785	NA	NA
Xetro.J00256|chmp4b	scaffold_10	7758193	7766099	7907	2.90063	163.24	1.42468	1.24415
Xetro.B00118|znf706.2	scaffold_2	5254642	5257459	2818	2.89643	188.218	0.958851	0.646937
Xetro.B02555|cox17	scaffold_2	149023049	149032224	9176	2.89567	113.781	1.46533	1.54049
Xetro.J00706|snrpb	scaffold_10	27524616	27530299	5684	2.89422	917.548	0.89414	0.901769
Xetro.G00327|ado	scaffold_7	13366348	13371061	4714	2.88174	85.6947	1.38367	2.71559
Xetro.F00178|	scaffold_6	13308776	13318156	9381	2.88157	0.00717521	14.6388	7.31439
Xetro.K01288|	scaffold_94	58041	59358	1318	2.88146	242.663	0.856117	1.21113
Xetro.B01144|	scaffold_2	66909926	66910355	430	2.8812	0.843545	NA	NA
Xetro.B01155|rnf219	scaffold_2	69142499	69156696	14198	2.8809	166.815	0.901406	1.80617
Xetro.B00989|rpl31	scaffold_2	58185158	58191213	6056	2.88035	140.715	3.01425	4.13895
Xetro.D00012|unnamed	scaffold_4	673213	675571	2359	2.87279	5.08488	0.938635	0.616718
Xetro.F00229|azin1	scaffold_6	18535945	18552788	16844	2.8712	298.68	0.556324	0.803073
Xetro.C01671|hal.1	scaffold_3	85748251	85764518	16268	2.86898	0.470322	NA	9.51433
Xetro.A00438|cox7c	scaffold_1	28171536	28174702	3167	2.84788	449.824	3.21345	6.63499
Xetro.A00111|atp5a1	scaffold_1	6975776	6983559	7784	2.84316	556.311	0.794966	0.682392
Xetro.C01591|slc25a3	scaffold_3	80273846	80281452	7607	2.83807	842.417	0.94114	1.65567
Xetro.A00972|	scaffold_1	60640729	60649378	8650	2.83381	50.2229	3.89698	4.7332
Xetro.D02154|dnaja2	scaffold_4	114421148	114435547	14400	2.82459	571.177	1.22855	1.57603
Xetro.K04068|	scaffold_2475	424	624	201	2.82435	14.5589	NA	NA
Xetro.D00745|cdt1	scaffold_4	43336200	43346976	10777	2.82306	464.491	0.887854	1.58317
Xetro.I01146|gspt1	scaffold_9	65387329	65403650	16322	2.82231	132.081	1.28515	1.5917
Xetro.D02500|lsm3	scaffold_4	136672689	136679189	6501	2.82072	149.928	0.183959	5.60297
Xetro.H00413|larp7	scaffold_8	18591550	18618368	26819	2.81998	128.777	0.474922	0.111398
Xetro.K00476|c14orf119	scaffold_35	96175	102722	6548	2.81971	49.5925	1.89708	0
Xetro.D01092|cfl1	scaffold_4	61060122	61070365	10244	2.81687	200.324	1.52572	3.7566
Xetro.E00817|fbxo5	scaffold_5	61219924	61225070	5147	2.81598	429.274	2.03167	5.59055
Xetro.B02482|phox2a	scaffold_2	145243448	145250007	6560	2.80958	0.0523443	NA	NA
Xetro.I01562|gfer	scaffold_9	83530141	83537050	6910	2.809	14.2944	1.47303	11.2113
Xetro.K04339|	scaffold_4009	3520	4282	763	2.80898	3.34649	NA	NA
Xetro.F01592|bambi	scaffold_6	121287942	121295773	7832	2.80783	390.907	1.78888	5.52297
Xetro.K04245|rpl13a	scaffold_3323	499	4542	4044	2.80065	319.915	0.477164	1.27955
Xetro.E00311|ssr3	scaffold_5	20626993	20630586	3594	2.80015	293.873	1.727	3.63676
Xetro.B01177|klf5	scaffold_2	70782487	70796637	14151	2.7947	4.54677	10.3426	8.52867
Xetro.B00222|hdac1	scaffold_2	10784133	10798504	14372	2.79252	338.485	0.789359	0.793783
Xetro.H01326|	scaffold_8	64986276	64986924	649	2.7878	0.872551	NA	NA
Xetro.G02217|fbl	scaffold_7	120721047	120725998	4952	2.77983	258.58	1.75926	0.96634
Xetro.B01172|	scaffold_2	70281175	70282218	1044	2.77905	0	NA	NA
Xetro.K02698|cks1b	scaffold_411	4712	8457	3746	2.77577	22.584	NA	NA
Xetro.K00624|	scaffold_38	319750	324746	4997	2.77544	77.2296	0.483892	1.08023
Xetro.E00653|	scaffold_5	49373423	49373986	564	2.77175	12.945	NA	NA
Xetro.G00432|	scaffold_7	19421205	19422881	1677	2.7641	1.09203	NA	NA
Xetro.A01620|ctsl2	scaffold_1	90312231	90318774	6544	2.75997	2332.24	0.38068	0.376739
Xetro.C01126|camlg	scaffold_3	52041466	52048315	6850	2.75829	118.807	0.819616	1.04377
Xetro.I00092|mcm6.2	scaffold_9	3578638	3587455	8818	2.74671	2.31008	12.5939	4.38043
Xetro.F00764|rbm24	scaffold_6	57157221	57168135	10915	2.73663	326.968	0.841152	0.83459
Xetro.K03714|	scaffold_1420	1267	2170	904	2.73616	0	NA	NA
Xetro.I00567|sumo3	scaffold_9	32300026	32307197	7172	2.73502	456.867	1.40946	1.41814
Xetro.H01335|crx	scaffold_8	65347044	65351843	4800	2.7327	0.29974	22.802	11.2692
Xetro.A03055|	scaffold_1	184488489	184491224	2736	2.72006	18.7196	11.8339	8.95568
Xetro.J00733|	scaffold_10	28461274	28461914	641	2.71863	56.8181	NA	NA
Xetro.C01597|rps16	scaffold_3	80970444	80975694	5251	2.71522	140.426	4.71177	4.43662
Xetro.H01407|klhl28	scaffold_8	69650564	69658769	8206	2.71226	56.9768	3.37339	4.61858
Xetro.K01637|arfgap2	scaffold_134	1119	11641	10523	2.70137	41.8941	1.22803	1.45881
Xetro.E01129|akap12	scaffold_5	82212781	82228942	16162	2.70063	0.0168099	9.91423	5.43403
Xetro.G00190|cdca3	scaffold_7	7651544	7655306	3763	2.69879	167.185	1.40974	4.21762
Xetro.B00741|	scaffold_2	41990773	41992004	1232	2.69564	1.35172	NA	NA
Xetro.A02181|mknk2	scaffold_1	123620413	123639041	18629	2.69046	29.126	2.26678	7.61106
Xetro.A01106|nop10	scaffold_1	64885358	64889116	3759	2.68854	171.591	6.39356	5.99923
Xetro.G00875|	scaffold_7	46714858	46718586	3729	2.68444	0	NA	9.29177
Xetro.G00543|ldb2	scaffold_7	26425948	26454758	28811	2.67911	151.505	1.32209	2.38312
Xetro.G01872|ppp1r15b	scaffold_7	104876649	104884919	8271	2.6758	35.496	6.10227	7.44325
Xetro.C01142|	scaffold_3	53247863	53252737	4875	2.6738	2.70202	NA	NA
Xetro.G01471|cdk11b	scaffold_7	84021914	84051465	29552	2.67143	112.274	0.352855	0.484791
Xetro.H01176|irf2bpl	scaffold_8	56475371	56479754	4384	2.66407	83.355	2.34465	3.08859
Xetro.D01972|rnf11	scaffold_4	106087208	106103368	16161	2.65474	262.346	1.27871	4.54418
Xetro.K05054|mrps21	scaffold_8c	3168552	3174923	6372	2.65463	46.2492	NA	3.00453
Xetro.G01979|unnamed	scaffold_7	111833572	111839903	6332	2.65441	30.6997	1.48394	NA
Xetro.G01830|	scaffold_7	103452971	103453741	771	2.65262	42.0896	0.300798	1.39496
Xetro.C01865|	scaffold_3	99746755	99749012	2258	2.64162	4.52517	NA	NA
Xetro.H02242|anp32e	scaffold_8	105425271	105439511	14241	2.64127	374.852	0.452291	0.520962
Xetro.K05106|	scaffold_5b	39899	41917	2019	2.63056	2.1297	NA	NA
Xetro.C01487|rnf44	scaffold_3	76278287	76304992	26706	2.62642	4.67094	1.14149	NA
Xetro.E00184|polr2h	scaffold_5	10799130	10802615	3486	2.62419	189.541	1.23155	4.10282
Xetro.G00070|paip2b	scaffold_7	3390459	3402197	11739	2.62307	161.144	0.43402	0.689884
Xetro.I01447|tfap4	scaffold_9	79313840	79327496	13657	2.61553	22.1859	6.72223	7.43506
Xetro.G00518|mrpl43	scaffold_7	24224562	24229683	5122	2.6111	106.269	0.406415	1.03959
Xetro.B00045|rcc1	scaffold_2	1656410	1663934	7525	2.60913	457.554	0.844172	0.612333
Xetro.F00768|	scaffold_6	57330756	57331067	312	2.59884	1.77308	NA	NA
Xetro.H01298|snrpa	scaffold_8	64251886	64258373	6488	2.5979	426.566	0.687008	1.07271
Xetro.D01212|gtf2b	scaffold_4	68055195	68064611	9417	2.59202	598.027	1.07572	3.64663
Xetro.A02261|c19orf24	scaffold_1	126598111	126601359	3249	2.59122	172.61	1.91649	1.67337
Xetro.E01173|	scaffold_5	85662774	85667046	4273	2.58951	0.00559778	9.42665	6.10043
Xetro.K01092|	scaffold_75	164597	165096	500	2.57142	2.05642	NA	NA
Xetro.H01551|c19orf47	scaffold_8	78421067	78432466	11400	2.56496	109.234	1.33818	2.46549
Xetro.A00909|cox6a1	scaffold_1	56257109	56261255	4147	2.56051	767.182	0.950304	2.0465
Xetro.B01023|znf828	scaffold_2	59752721	59757919	5199	2.55906	119.663	0.465346	0.898068
Xetro.B01200|kbtbd7	scaffold_2	73964464	73966668	2205	2.55306	129.869	1.6948	3.30765
Xetro.G01400|	scaffold_7	78367050	78367595	546	2.54727	0	NA	NA
Xetro.E01324|sys1	scaffold_5	94567653	94575745	8093	2.54718	71.2298	1.95841	3.52003
Xetro.J00218|rbm39	scaffold_10	6188998	6205021	16024	2.54114	91.7766	2.7925	4.038
Xetro.D02190|rbm15b	scaffold_4	116689626	116695951	6326	2.53839	64.4807	2.75929	1.97775
Xetro.K04569|	scaffold_5978	414	2820	2407	2.52637	5.89134	0.0869494	2.29758
Xetro.G01539|	scaffold_7	88849199	88860284	11086	2.51885	0.0686955	17.7783	7.64813
Xetro.H00391|smox	scaffold_8	17581887	17599940	18054	2.51825	154.917	0.897393	0.855698
Xetro.A02206|rfx2	scaffold_1	124667406	124696527	29122	2.51638	102.478	1.25116	2.77013
Xetro.B00173|slc30a2	scaffold_2	7909010	7924627	15618	2.50162	202.365	1.18365	2.34486
Xetro.H00537|wnt11b	scaffold_8	24216449	24222676	6228	2.49817	37.3287	3.07445	6.37247
Xetro.F01962|	scaffold_6	141766072	141781070	14999	2.4965	1.15988	2.26363	2.87643
Xetro.H01428|mgat2	scaffold_8	70237894	70240709	2816	2.49244	166.378	2.99154	2.69492
Xetro.H01755|	scaffold_8	88180462	88180867	406	2.4911	61.3812	NA	NA
Xetro.A02815|smarca5	scaffold_1	165463532	165483974	20443	2.49037	279.928	0.407264	0.451238
Xetro.D01560|	scaffold_4	82458725	82464194	5470	2.48563	6.19408	4.1164	1.45742
Xetro.E00950|	scaffold_5	71343127	71345688	2562	2.48454	14.4991	1.67613	3.8598
Xetro.D01241|prdx6	scaffold_4	69641156	69650085	8930	2.48413	120.757	0.582359	0.80053
Xetro.J00008|fam18b1	scaffold_10	389071	393234	4164	2.48301	48.3917	0.907558	2.88972
Xetro.D00775|unnamed	scaffold_4	44346229	44357258	11030	2.47615	12.269	8.22067	5.67091
Xetro.B00148|cited4	scaffold_2	6638272	6647541	9270	2.4698	136.293	5.3805	8.04928
Xetro.A03266|slbp	scaffold_1	199638307	199649827	11521	2.46885	614.425	0.849136	1.61318
Xetro.E01369|flrt3	scaffold_5	98446513	98459655	13143	2.46766	0.32276	18.3978	11.1362
Xetro.B00032|sesn2	scaffold_2	1249929	1267194	17266	2.4664	31.5015	5.51552	3.9729
Xetro.C01653|tmcc3	scaffold_3	85282922	85335799	52878	2.46515	92.1799	1.27941	1.5418
Xetro.C00039|fam60a	scaffold_3	935809	938007	2199	2.46023	96.4927	1.86331	7.30288
Xetro.B00686|zbtb11	scaffold_2	38226830	38248533	21704	2.4595	37.8229	0.983581	1.46611
Xetro.D02431|	scaffold_4	129134191	129134412	222	2.45428	1.30214	NA	NA
Xetro.K05111|	scaffold_5b	227440	228278	839	2.453	0.194895	NA	NA
Xetro.H01256|ubr7	scaffold_8	61758647	61771033	12387	2.44899	73.4304	1.1209	2.33128
Xetro.J00458|ubtf	scaffold_10	18147833	18155040	7208	2.44619	48.4064	1.33585	1.24215
Xetro.A02717|pgrmc2	scaffold_1	157897963	157906127	8165	2.44253	231.186	0.507375	0.761181
Xetro.G01956|xarp	scaffold_7	109571721	109583762	12042	2.43847	149.187	1.89992	3.08459
Xetro.J00948|psma7	scaffold_10	37323831	37330212	6382	2.43474	187.772	1.22511	1.60736
Xetro.D01123|rbm14	scaffold_4	62003916	62011454	7539	2.43431	115.957	0.710113	1.11045
Xetro.A02305|ppap2c	scaffold_1	128497274	128513079	15806	2.43324	65.8051	3.25486	5.00291
Xetro.C00470|h2afz	scaffold_3	12132243	12138076	5834	2.43321	8.23212	NA	NA
Xetro.B01223|slc25a30	scaffold_2	75550255	75567916	17662	2.43044	13.3903	8.1512	7.41308
Xetro.D00851|zc3h18	scaffold_4	50655887	50662635	6749	2.43034	41.059	0.62959	1.34709
Xetro.C00512|mobkl1b	scaffold_3	14133528	14142535	9008	2.42777	192.21	0.992442	0.90729
Xetro.E00874|cited2	scaffold_5	66055870	66060675	4806	2.42738	394.387	1.25359	2.681
Xetro.I01730|cldn6.1	scaffold_9	86823402	86826601	3200	2.42598	1403.7	2.61746	2.31304
Xetro.K03155|znf207	scaffold_644	22045	30088	8044	2.4245	28.3374	3.46169	1.53372
Xetro.F00707|c6orf62	scaffold_6	52058853	52070019	11167	2.41568	12.6262	3.84329	2.29145
Xetro.D00656|ccne1	scaffold_4	34372994	34383548	10555	2.41225	408.453	1.14993	0.731264
Xetro.B02108|donson	scaffold_2	127385524	127396096	10573	2.4115	187.261	0.857216	0.954709
Xetro.H00422|ankrd56	scaffold_8	19255201	19260266	5066	2.4107	17.8931	4.40612	3.49636
Xetro.F00416|rrs1	scaffold_6	30857484	30858950	1467	2.40976	121.826	1.77238	1.94178
Xetro.I00542|bzw1	scaffold_9	31227414	31237768	10355	2.40922	287.962	0.926325	1.22899
Xetro.F00462|mos	scaffold_6	34033705	34037725	4021	2.40331	214.393	0.96696	1.31859
Xetro.C01348|	scaffold_3	67119808	67125264	5457	2.40013	0	NA	NA
Xetro.F01228|rpl14	scaffold_6	94497479	94505034	7556	2.39078	31.5382	0.568316	0.97076
Xetro.K04769|uxt	scaffold_8127	320	2101	1782	2.39018	109.179	NA	NA
Xetro.I00520|msl2	scaffold_9	30118285	30129449	11165	2.3894	51.5944	1.34011	2.91075
Xetro.B00142|srsf4	scaffold_2	6423282	6436295	13014	2.38659	2.1147	0.695595	1.62745
Xetro.J00273|c20orf24	scaffold_10	8337209	8342213	5005	2.37658	110.354	2.05127	1.9269
Xetro.G02086|rps19	scaffold_7	115809751	115815641	5891	2.37293	262.154	1.54429	1.327
Xetro.H00456|rbmx2	scaffold_8	20590893	20598919	8027	2.36069	59.996	0.531665	0.741763
Xetro.B02247|aqp11	scaffold_2	137969889	137980473	10585	2.35714	46.5031	2.11461	0.531413
Xetro.C01363|adrb2	scaffold_3	68572304	68575632	3329	2.35614	38.787	4.78047	2.84231
Xetro.D01936|plk3	scaffold_4	103164931	103180187	15257	2.35127	268.191	1.01141	3.08982
Xetro.B01498|smug1	scaffold_2	89894043	89903588	9546	2.34991	44.6406	3.26527	6.92009
Xetro.K00610|	scaffold_38	151058	158848	7791	2.34951	6.11754	3.40215	4.1837
Xetro.K04817|arf4	scaffold_8b	145282	159693	14412	2.34869	47.6292	0.918952	1.62745
Xetro.E01628|	scaffold_5	117974418	117980719	6302	2.34305	54.6297	NA	NA
Xetro.H01164|unnamed	scaffold_8	56221722	56227285	5564	2.3416	233.407	1.31546	3.73894
Xetro.C01665|snrpf	scaffold_3	85679401	85682455	3055	2.33908	146.349	1.35051	1.87904
Xetro.E00888|	scaffold_5	66867118	66871452	4335	2.33368	61.8575	1.90792	1.14573
Xetro.K01771|	scaffold_151	81305	85736	4432	2.33162	56.2687	1.09113	5.01496
Xetro.C00110|pdrg1	scaffold_3	3416097	3419153	3057	2.33045	56.3268	3.98129	1.38734
Xetro.F01565|otud1	scaffold_6	119111912	119114427	2516	2.32121	57.0128	2.64989	5.64183
Xetro.F01103|c7orf11	scaffold_6	84811177	84818828	7652	2.31991	6.72582	NA	10.9758
Xetro.I01531|rps2	scaffold_9	82749458	82754124	4667	2.31952	58.8767	1.68629	1.28062
Xetro.K02937|	scaffold_528	25205	28664	3460	2.31828	5.62789	NA	NA
Xetro.A00277|f2rl1	scaffold_1	16960294	16969923	9630	2.31555	140.752	2.39747	5.1959
Xetro.E00127|	scaffold_5	8348111	8350252	2142	2.31063	4.18495	NA	NA
Xetro.B00961|blzf1	scaffold_2	56295042	56302411	7370	2.30891	116.698	1.28418	1.6091
Xetro.F00986|slc39a6	scaffold_6	77747833	77763487	15655	2.30384	40.3661	1.95476	5.50233
Xetro.H01653|dlgap5	scaffold_8	83606830	83626625	19796	2.30239	215.269	1.04847	0.556932
Xetro.G01302|bud13	scaffold_7	71898035	71911698	13664	2.30057	6.2835	1.03441	0.618019
Xetro.F00739|e2f3	scaffold_6	55711242	55724770	13529	2.2993	63.6953	0.970912	1.54892
Xetro.D01218|znf326	scaffold_4	68224497	68242232	17736	2.29816	223.536	1.00536	1.1068
Xetro.J00537|arf1	scaffold_10	21079938	21086846	6909	2.29517	451.74	0.671906	1.5514
Xetro.C01121|cdkn2aipnl	scaffold_3	51749754	51752981	3228	2.29371	147.283	2.42487	2.03029
Xetro.H00916|snrpd2	scaffold_8	48989067	48994441	5375	2.28637	150.894	0.545798	0.567645
Xetro.F00577|riok3	scaffold_6	40824483	40835024	10542	2.2818	18.1084	2.92882	3.36911
Xetro.A02368|dnaja1	scaffold_1	131940905	131952149	11245	2.28026	228.535	0.399992	0.592903
Xetro.G01183|chek1	scaffold_7	66109067	66128997	19931	2.27678	92.0325	0.654678	1.19946
Xetro.K03128|	scaffold_628	60329	60889	561	2.26806	54.1724	NA	NA
Xetro.G01769|loc388564	scaffold_7	101167232	101176456	9225	2.26155	0.23972	NA	10.8877
Xetro.G01680|znf628	scaffold_7	98100205	98107381	7177	2.2594	12.1812	5.05887	6.929
Xetro.H02294|isg20l2	scaffold_8	107612638	107625292	12655	2.2578	17.8167	1.43607	0.108497
Xetro.D01030|fau	scaffold_4	58911969	58917771	5803	2.25518	115.39	1.93115	2.81975
Xetro.A00739|ubc	scaffold_1	47883665	47887061	3397	2.24852	1384.9	0.960491	2.47387
Xetro.I01303|	scaffold_9	74299755	74300448	694	2.24753	126.027	NA	NA
Xetro.K02196|mbd1	scaffold_232	171625	181690	10066	2.23706	35.0895	0.688424	2.36441
Xetro.J00063|luc7l3	scaffold_10	2482355	2494849	12495	2.23529	35.0494	1.7054	1.60492
Xetro.K03032|clk2	scaffold_581	41236	55411	14176	2.23275	101.744	1.56219	1.5002
Xetro.F01887|pomp	scaffold_6	139699233	139703870	4638	2.2311	20.9585	NA	NA
Xetro.G02034|p4hb	scaffold_7	113922539	113932620	10082	2.22157	668.474	0.281002	0.70344
Xetro.H01427|dnaaf2	scaffold_8	70230316	70234729	4414	2.21997	62.107	1.20458	1.08984
Xetro.A02188|sf3a2	scaffold_1	123937992	123946694	8703	2.21667	7.44729	0	1.33534
Xetro.F00133|has2	scaffold_6	9434271	9448837	14567	2.21666	0.120367	15.0813	10.0981
Xetro.G01498|spsb1	scaffold_7	86303408	86314995	11588	2.21573	1139.23	0.794851	0.581745
Xetro.F01146|eif1b	scaffold_6	88704975	88708746	3772	2.21408	581.686	0.930133	1.64093
Xetro.J00599|mapre1	scaffold_10	23321466	23331499	10034	2.20524	152.632	0.761078	0.608787
Xetro.H01656|pnn	scaffold_8	83670718	83688035	17318	2.2044	9.98917	0.606741	1.46827
Xetro.I00248|	scaffold_9	12199164	12201962	2799	2.19843	7.76421	NA	NA
Xetro.C01354|unnamed	scaffold_3	67458801	67461227	2427	2.19513	0	7.51995	11.7379
Xetro.C01461|mxd3	scaffold_3	75049184	75054236	5053	2.1938	179.545	0.549355	0.76953
Xetro.B01322|rps26	scaffold_2	81040613	81044702	4090	2.18993	100.223	1.62871	3.77729
Xetro.D01529|znf432	scaffold_4	82056432	82060102	3671	2.18415	75.2618	0.582412	1.27871
Xetro.K05147|unnamed	scaffold_5b	1745668	1758490	12823	2.18312	9.031	7.53126	3.37545
Xetro.A01933|zcchc9	scaffold_1	114559503	114566077	6575	2.18255	78.4185	0.756682	0.948448
Xetro.D00011|unnamed	scaffold_4	661629	663429	1801	2.1811	3.73812	NA	2.82092
Xetro.K04580|unnamed	scaffold_6093	424	1171	748	2.17501	247.339	7.41968	3.00453
Xetro.G02013|actg1	scaffold_7	112958763	112962900	4138	2.17414	1101.12	2.12272	1.87948
Xetro.J00755|nfe2l1	scaffold_10	29259163	29270234	11072	2.17402	24.0112	4.56268	5.23516
Xetro.D01048|	scaffold_4	59241470	59247501	6032	2.17366	17.003	4.21117	3.2549
Xetro.C01590|tmpo	scaffold_3	80250065	80262006	11942	2.16726	226.49	0.923929	1.21133
Xetro.K04593|unnamed	scaffold_6174	1311	2259	949	2.162	92.0318	NA	NA
Xetro.I01369|rab40b	scaffold_9	77155399	77171498	16100	2.15583	29.0395	NA	NA
Xetro.H01518|	scaffold_8	76379024	76379906	883	2.15048	32.9467	0	1.5418
Xetro.H01405|prpf39.1	scaffold_8	69608697	69627096	18400	2.14385	16.8052	4.84607	4.33476
Xetro.E00956|tbxt	scaffold_5	72054920	72062232	7313	2.14151	0.032031	18.7071	10.4587
Xetro.E00335|serp1	scaffold_5	22824557	22828324	3768	2.14138	253.717	1.60921	1.66515
Xetro.F00248|mtdh	scaffold_6	19778682	19789583	10902	2.13988	126.485	0.681399	0.808407
Xetro.G01812|phlda2	scaffold_7	102900344	102900754	411	2.13859	62.7716	NA	NA
Xetro.F00583|gata6	scaffold_6	41104571	41129801	25231	2.13718	2.27075	3.87114	7.53532
Xetro.D01124|rbm4b	scaffold_4	62019864	62029098	9235	2.13491	29.601	2.48427	1.4526
Xetro.E01308|b3gnt2	scaffold_5	93612814	93628403	15590	2.1341	106.402	0.993514	1.71727
Xetro.D01941|rps8	scaffold_4	103281338	103287214	5877	2.13209	552.78	0.489782	1.69328
Xetro.A01755|	scaffold_1	101055547	101065090	9544	2.12688	0.705742	NA	7.36636
Xetro.D02204|nek2	scaffold_4	116994694	117003244	8551	2.12665	380.118	1.55504	3.48292
Xetro.A01031|uqcr10	scaffold_1	63189435	63191625	2191	2.12525	192.998	2.87833	3.5508
Xetro.C01118|ppp2ca	scaffold_3	51710727	51720783	10057	2.12438	363.34	1.02306	0.926931
Xetro.H01645|otx2	scaffold_8	83088234	83091189	2956	2.12267	0.150251	21.0493	11.3005
Xetro.D01997|magoh	scaffold_4	107057633	107063669	6037	2.11883	635.604	0.49591	1.35508
Xetro.F00333|	scaffold_6	24617739	24621991	4253	2.11881	72.673	NA	0
Xetro.D01775|cth	scaffold_4	92638402	92652086	13685	2.11341	80.0102	0.58111	1.14475
Xetro.C00683|idh2	scaffold_3	24680067	24692321	12255	2.11319	663.456	0.955211	0.62104
Xetro.H01404|	scaffold_8	69600384	69605234	4851	2.10613	66.6508	2.0095	4.9844
Xetro.D02048|	scaffold_4	109373466	109374450	985	2.10535	6.33388	NA	NA
Xetro.G01644|	scaffold_7	94594415	94596934	2520	2.10393	128.699	2.84514	4.10233
Xetro.A03026|ppat	scaffold_1	182986883	183003616	16734	2.10229	102.483	1.02555	0.767285
Xetro.J00868|eif1	scaffold_10	33355318	33359894	4577	2.09682	2051.48	0.956318	0.676884
Xetro.K02214|cln3	scaffold_234	151026	159687	8662	2.09648	84.1621	2.07914	3.21913
Xetro.A00896|	scaffold_1	56018396	56020592	2197	2.0934	0	NA	NA
Xetro.G01046|c15orf39	scaffold_7	54391912	54404423	12512	2.09074	24.7494	2.54275	4.25444
Xetro.E01703|	scaffold_5	121966345	121970292	3948	2.08574	44.688	2.44069	3.57581
Xetro.H01864|chp	scaffold_8	95134718	95150209	15492	2.08433	411.589	1.0638	1.25939
Xetro.H01489|yy1	scaffold_8	74964645	74985118	20474	2.08297	52.7642	1.24801	2.03211
Xetro.B01146|dzip1	scaffold_2	66938673	66957509	18837	2.07158	26.0829	1.78412	8.13726
Xetro.H00177|c9orf78	scaffold_8	7570849	7581812	10964	2.06825	74.1209	0.657474	1.11926
Xetro.A01003|sds	scaffold_1	61698040	61711416	13377	2.06754	32.8799	NA	9.12649
Xetro.D01144|uqcrfs1	scaffold_4	62893487	62900517	7031	2.06741	646.521	0.626162	1.24495
Xetro.B01954|	scaffold_2	117757053	117760278	3226	2.06705	0.0789717	NA	NA
Xetro.F00569|	scaffold_6	40406327	40409017	2691	2.06353	7.61086	NA	NA
Xetro.I02024|sf3b14	scaffold_9	92821450	92827660	6211	2.05617	204.433	2.28134	2.67093
Xetro.E00055|eif4a2	scaffold_5	3743201	3755825	12625	2.0558	28.8041	7.94966	9.42154
Xetro.C01684|lemd3	scaffold_3	86326479	86348246	21768	2.05359	178.328	0.918138	1.11025
Xetro.D00560|sf3b2	scaffold_4	28033105	28052684	19580	2.0468	82.4729	0.49388	1.44826
Xetro.A02789|rab33b	scaffold_1	163631073	163634999	3927	2.04675	137.748	2.17752	3.03389
Xetro.I01590|c17orf39	scaffold_9	84369342	84379738	10397	2.04321	41.4462	1.73177	2.02974
Xetro.F01296|	scaffold_6	100631059	100632002	944	2.04257	4.07935	NA	NA
Xetro.D02066|unnamed	scaffold_4	110135971	110144966	8996	2.04189	162.357	0.492122	2.24554
Xetro.K04014|	scaffold_2260	4998	6633	1636	2.04079	12.7462	NA	NA
Xetro.A03680|ino80b	scaffold_1	215879679	215880220	542	2.03814	78.9174	NA	NA
Xetro.K01354|	scaffold_100	406336	408101	1766	2.038	5.76553	NA	NA
Xetro.J00570|spaca5	scaffold_10	22428196	22431367	3172	2.03785	0	NA	NA
Xetro.H00370|prps1	scaffold_8	17137319	17151448	14130	2.03347	88.8583	1.65877	1.06243
Xetro.A00857|crkl	scaffold_1	55068864	55080526	11663	2.03242	108.181	1.43033	2.03502
Xetro.C01436|thoc3	scaffold_3	73862393	73877064	14672	2.02935	142.564	1.42111	1.26052
Xetro.I01918|	scaffold_9	89268092	89277011	8920	2.02612	0.0856906	NA	5.14866
Xetro.G00535|npm3	scaffold_7	25734195	25738983	4789	2.02464	235.231	0.295661	1.026
Xetro.D00022|rps13	scaffold_4	760352	763643	3292	2.02371	157.787	2.53584	1.3223
Xetro.G01018|anxa2	scaffold_7	53311769	53330160	18392	2.0232	133.088	4.93914	1.60516
Xetro.A02899|ppid	scaffold_1	171566015	171578731	12717	2.01995	51.8773	0.553222	2.70579
Xetro.F01839|usp4	scaffold_6	137616622	137645562	28941	2.01493	135.7	1.20048	1.453
Xetro.K03582|lmo4.2	scaffold_1129	10752	14606	3855	2.01101	141.64	4.1847	2.81768
Xetro.B01352|atp5b	scaffold_2	82036594	82041822	5229	2.0078	881.997	0.723453	0.625747
Xetro.I00837|dtymk	scaffold_9	45179596	45186161	6566	2.00381	55.0099	0.541253	3.62043
Xetro.E00470|ptp4a1	scaffold_5	34279217	34292769	13553	2.00367	255.649	0.722431	0.439555
Xetro.F01934|znf519	scaffold_6	141338519	141340153	1635	2.00103	7.53903	NA	1.87268
Xetro.E00391|id2	scaffold_5	26745089	26748879	3791	1.99794	183.618	0.301964	1.90805
Xetro.H00865|rap2c	scaffold_8	46075906	46085610	9705	1.9866	183.653	1.19616	2.0395
Xetro.C00750|snrpa1	scaffold_3	31414328	31422231	7904	1.97816	374.886	0.831793	0.995106
Xetro.D00045|svip	scaffold_4	1906986	1911192	4207	1.97324	80.1177	1.04531	2.82501
Xetro.A01100|slc12a3.2	scaffold_1	64779994	64794905	14912	1.97057	0.220543	NA	7.36897
Xetro.B00963|atp1b1	scaffold_2	56363200	56378825	15626	1.97035	49.6021	2.7684	3.88581
Xetro.K02636|znf852	scaffold_378	12740	19868	7129	1.96983	13.1917	2.2259	5.12247
Xetro.B00719|alcam	scaffold_2	40353273	40395101	41829	1.96913	0.0842127	28.7513	13.1454
Xetro.D02216|diexf	scaffold_4	117386345	117399689	13345	1.96805	62.7557	1.15442	2.22752
Xetro.B01543|krt8	scaffold_2	91974305	91983499	9195	1.9651	54.9557	0.94579	1.57099
Xetro.A01934|avd	scaffold_1	114562406	114570173	7768	1.9649	0.292307	NA	NA
Xetro.I01341|eri2	scaffold_9	75390534	75403204	12671	1.95995	30.7468	0.991539	0.604358
Xetro.B01258|c12orf41	scaffold_2	77266646	77279394	12749	1.95768	238.325	0.710179	0.976471
Xetro.K05291|pbk	scaffold_5b	7225150	7230419	5270	1.9555	194.668	1.35641	0.351881
Xetro.G00111|cox7b	scaffold_7	5522272	5526433	4162	1.95246	459.232	0.236798	3.67945
Xetro.A01543|pabpn1	scaffold_1	85988184	85994516	6333	1.95114	43.8481	1.58065	0.940786
Xetro.E00415|tmem18	scaffold_5	30343694	30347793	4100	1.94706	184.096	0.493801	0.83459
Xetro.A02654|	scaffold_1	152698402	152698824	423	1.94363	30.7936	NA	NA
Xetro.E00780|nus1	scaffold_5	59565771	59575182	9412	1.94119	119.149	2.2259	1.63852
Xetro.C01644|ube2n	scaffold_3	84925999	84942495	16497	1.93844	157.764	1.3856	4.03797
Xetro.K04881|mrpl41	scaffold_8b	1303382	1304826	1445	1.93362	230.462	0.533151	0.861592
Xetro.D01047|ttc9c	scaffold_4	59232301	59240490	8190	1.92831	114.703	NA	NA
Xetro.A01584|cks2	scaffold_1	87836630	87840067	3438	1.92796	708.915	1.66505	2.44118
Xetro.G01476|tmem52	scaffold_7	84364647	84370893	6247	1.92545	700.519	1.17459	2.15489
Xetro.F01368|klhl7	scaffold_6	105436035	105451302	15268	1.92432	59.099	1.08581	2.07045
Xetro.B01590|kpna3	scaffold_2	93515659	93541467	25809	1.91608	87.1739	1.48299	0.886929
Xetro.B00121|zmym6nb	scaffold_2	5347090	5355434	8345	1.91587	69.9339	2.40049	1.69821
Xetro.F00530|	scaffold_6	38188703	38189194	492	1.91481	11.651	NA	NA
Xetro.B02016|	scaffold_2	120846823	120847707	885	1.91425	0.0697765	NA	NA
Xetro.C00962|nipal4	scaffold_3	44360491	44369036	8546	1.91266	257.877	3.31999	5.70573
Xetro.D01598|polr2f	scaffold_4	83680645	83684965	4321	1.91113	185.146	0.0750305	1.89052
Xetro.G00836|psap	scaffold_7	45025169	45036931	11763	1.90966	394.487	1.23493	0.837248
Xetro.D00916|nudt22	scaffold_4	53499517	53519110	19594	1.90479	108.855	2.32403	3.70534
Xetro.E01493|calm1	scaffold_5	107384881	107394609	9729	1.90273	202.171	0.394633	0.421146
Xetro.C01709|mdm2	scaffold_3	87624437	87637075	12639	1.90264	58.9824	2.77084	4.01233
Xetro.G00220|sar1a	scaffold_7	8401029	8417011	15983	1.8982	451.732	1.0708	1.76458
Xetro.C00676|rccd1	scaffold_3	24370917	24377842	6926	1.89743	2.33749	NA	0.969545
Xetro.A02653|gar1	scaffold_1	152691377	152698987	7611	1.89385	7.96459	0.749657	2.7174
Xetro.D00005|c11orf58	scaffold_4	513610	514376	767	1.88741	832.546	1.09471	1.43436
Xetro.A02421|rpl36	scaffold_1	135714362	135717621	3260	1.88616	374.944	0.513311	1.26494
Xetro.D01531|znf853	scaffold_4	82056432	82094370	37939	1.87702	17.2654	0.481649	1.01668
Xetro.B00300|rpl23a	scaffold_2	14468776	14474117	5342	1.87539	320.846	1.49942	3.0943
Xetro.B00556|tbl2	scaffold_2	30132161	30140188	8028	1.87375	193.961	0.708135	1.28791
Xetro.H00314|	scaffold_8	13953329	13953952	624	1.87247	0.0536616	NA	NA
Xetro.G00407|bub3	scaffold_7	18179031	18192852	13822	1.87089	310.089	2.03826	1.6295
Xetro.I01309|usp42	scaffold_9	74464898	74486360	21463	1.86888	12.6385	1.08126	2.65284
Xetro.A02699|	scaffold_1	156439587	156445202	5616	1.86851	10.103	2.03443	8.4424
Xetro.D01074|cdca5	scaffold_4	60261931	60269550	7620	1.86823	128.066	1.41913	1.20987
Xetro.B00584|cpd	scaffold_2	31720819	31741793	20975	1.86768	68.7001	0.898017	1.97372
Xetro.J00792|arl5c	scaffold_10	30447693	30457738	10046	1.86569	321.428	2.98723	7.3719
Xetro.H00885|mmgt1	scaffold_8	47306257	47313175	6919	1.86466	450.687	0.82019	1.33788
Xetro.C00511|mthfd2	scaffold_3	14110429	14121949	11521	1.8611	428.774	1.47325	1.66983
Xetro.K05017|	scaffold_8c	1957146	1958427	1282	1.85675	15.5703	0.725839	0
Xetro.B01545|	scaffold_2	91981935	91983470	1536	1.85241	69.0283	NA	NA
Xetro.H00016|pdcl	scaffold_8	634575	640824	6250	1.85124	129.347	0.180173	0.320095
Xetro.D00854|	scaffold_4	50700245	50702750	2506	1.84588	2.93189	NA	NA
Xetro.C01398|rpl26	scaffold_3	71973187	71980133	6947	1.84551	206.627	1.24675	3.85232
Xetro.D01466|slc25a17	scaffold_4	80592262	80603684	11423	1.84326	103.434	3.23943	5.39004
Xetro.B01544|	scaffold_2	91978374	91980713	2340	1.84207	0.494178	NA	NA
Xetro.D02563|sephs2	scaffold_4	139738047	139749190	11144	1.83551	164.546	1.67722	1.65911
Xetro.A00020|vcp	scaffold_1	536052	548391	12340	1.83479	120.607	1.53142	0.734513
Xetro.A01101|apex1	scaffold_1	64795683	64802448	6766	1.83433	124.722	0.713431	1.10753
Xetro.F01438|shfm1	scaffold_6	111273897	111278369	4473	1.83197	288.072	0.297448	0.634072
Xetro.C00473|cox5b.1	scaffold_3	12193295	12196916	3622	1.82933	69.4074	0	8.24575
Xetro.J00497|hexim1	scaffold_10	19209754	19211730	1977	1.82219	107.964	0.739462	2.11313
Xetro.A00524|lmnb1	scaffold_1	35888188	35900164	11977	1.82041	535.082	0.631668	0.407081
Xetro.K02080|unnamed	scaffold_210	4439	7602	3164	1.81785	10.2223	0	1.21369
Xetro.H01076|ccdc9	scaffold_8	53114601	53125838	11238	1.80934	135.432	0.551609	0.786255
Xetro.K00331|elof1	scaffold_26	344712	346288	1577	1.80774	250.704	0	0.255286
Xetro.G01811|akt1s1	scaffold_7	102880068	102890175	10108	1.8052	122.461	0.623427	0.765474
Xetro.A02324|mbd3	scaffold_1	129546150	129557317	11168	1.79858	112.609	1.01687	1.46354
Xetro.B01646|arglu1	scaffold_2	96772494	96785269	12776	1.78428	115.992	3.17329	3.77976
Xetro.H01509|znf839	scaffold_8	75937986	75948811	10826	1.77231	180.274	1.1928	3.71236
Xetro.F01878|ndufb10	scaffold_6	139163989	139167498	3510	1.77045	117.208	1.22367	1.37363
Xetro.H00938|mypop	scaffold_8	49573317	49578122	4806	1.76399	28.2978	NA	13.2366
Xetro.B02280|	scaffold_2	139211675	139212091	417	1.76387	0.0904393	NA	NA
Xetro.J00508|	scaffold_10	19525237	19526595	1359	1.76167	0	NA	NA
Xetro.A02897|	scaffold_1	171541434	171544535	3102	1.76063	111.815	0.924848	1.36184
Xetro.A00077|smad4.1	scaffold_1	4919004	4933720	14717	1.75764	0.543602	NA	5.67877
Xetro.A00866|c22orf36	scaffold_1	55334306	55342657	8352	1.75522	0.0209599	NA	5.26984
Xetro.A01781|btf3	scaffold_1	101965403	101971350	5948	1.74062	459.709	0.736773	0.567106
Xetro.G00700|cenpt	scaffold_7	35359014	35362723	3710	1.73565	55.107	0.785698	0.504873
Xetro.K00855|c19orf56	scaffold_48	581764	586065	4302	1.73496	153.113	1.39119	3.83736
Xetro.G01783|znf526	scaffold_7	101836118	101841181	5064	1.72931	37.4708	1.05279	3.15973
Xetro.J00761|sp2	scaffold_10	29359754	29370390	10637	1.72651	23.6117	0.744727	3.68412
Xetro.H02271|	scaffold_8	106824331	106826727	2397	1.7252	48.6592	2.28572	2.90404
Xetro.K01353|aurkb	scaffold_100	399799	409348	9550	1.72328	384.535	1.33285	2.4993
Xetro.I01633|phkg2	scaffold_9	85286987	85299423	12437	1.71999	2.82374	0	NA
Xetro.K01780|nme2	scaffold_151	179858	184529	4672	1.71545	321.427	1.01408	0.722018
Xetro.A00707|vps37b	scaffold_1	46590240	46604669	14430	1.71501	69.5768	0.677449	1.30003
Xetro.I01634|	scaffold_9	85294440	85299423	4984	1.7146	5.66555	NA	NA
Xetro.H01023|b3galt4	scaffold_8	51518273	51524412	6140	1.70871	50.5609	1.63587	1.70155
Xetro.K01122|slc25a44	scaffold_76	9971	18427	8457	1.69799	43.2215	0.770209	3.08219
Xetro.B00562|	scaffold_2	30298496	30300188	1693	1.69701	26.88	3.84853	2.52952
Xetro.K00976|	scaffold_65	33344	34125	782	1.68945	11.9825	NA	NA
Xetro.B01736|nosip	scaffold_2	101918912	101929462	10551	1.68813	221.934	1.03681	1.38639
Xetro.K03089|hras	scaffold_607	35454	40167	4714	1.68726	55.8394	1.43094	0.596969
Xetro.B00535|	scaffold_2	28524296	28525009	714	1.68385	2.95858	NA	NA
Xetro.G00519|c10orf2	scaffold_7	24229768	24240152	10385	1.6716	47.7391	1.91888	2.43683
Xetro.E01446|atp12a	scaffold_5	103476705	103488938	12234	1.66669	0	15.6543	8.46988
Xetro.K00086|eif3g	scaffold_18	582126	592805	10680	1.66077	121.878	1.01809	0.638334
Xetro.H01702|slc39a9	scaffold_8	85578138	85595640	17503	1.65806	150.548	0.949191	1.2287
Xetro.C00661|serf1a	scaffold_3	23791709	23792759	1051	1.65603	114.575	0	3.98361
Xetro.B02445|	scaffold_2	143750892	143758805	7914	1.65322	91.9363	1.12504	2.17997
Xetro.G01916|kpna2	scaffold_7	107237521	107243731	6211	1.64608	702.912	1.23194	1.76805
Xetro.G01933|gprc5c	scaffold_7	107784842	107792713	7872	1.64552	0.0157614	NA	13.5857
Xetro.G01233|rnf26	scaffold_7	69747551	69752230	4680	1.64337	129.202	1.85653	4.35993
Xetro.H01607|six4	scaffold_8	81332736	81346398	13663	1.64123	51.0285	2.2141	8.55303
Xetro.C00948|slu7	scaffold_3	43511526	43522769	11244	1.64108	74.5897	0.682351	0.36462
Xetro.C01117|skp1	scaffold_3	51691729	51699417	7689	1.63351	357.508	0.482426	0.671285
Xetro.J00441|trappc5	scaffold_10	17116863	17119651	2789	1.63162	62.3207	1.34091	3.65184
Xetro.C01886|zbed4	scaffold_3	101057258	101060969	3712	1.63141	220.413	0.827704	1.44572
Xetro.B00683|txnl4b	scaffold_2	38214173	38218367	4195	1.62326	99.9368	1.58993	1.21612
Xetro.G01022|cox5a	scaffold_7	53777465	53788120	10656	1.61365	564.459	0.967785	2.00525
Xetro.J00366|tp53rk	scaffold_10	11543268	11546406	3139	1.609	156.363	1.32963	2.88458
Xetro.I01392|rnps1	scaffold_9	78032355	78040478	8124	1.58144	115.55	1.3727	1.36697
Xetro.H00818|lsm2	scaffold_8	44082621	44086956	4336	1.57352	126.924	1.33199	1.05375
Xetro.K02081|ubxn1	scaffold_210	7911	24217	16307	1.55635	26.2297	1.31948	3.33179
Xetro.K03602|atxn2l	scaffold_1173	4777	14366	9590	1.55207	3.55309	2.71452	0.154995
Xetro.D01981|btf3l4	scaffold_4	106464439	106478457	14019	1.54348	207.199	0.674063	0.43247
Xetro.K00611|unnamed	scaffold_38	171854	178095	6242	1.52934	0.893365	13.478	5.00276
Xetro.B00384|tsr1	scaffold_2	18452363	18464316	11954	1.50426	101.676	0.707885	1.20962
Xetro.I00583|sept2	scaffold_9	33285508	33304030	18523	1.49454	135.554	1.28214	1.73144
Xetro.D02564|ikbkg	scaffold_4	139748706	139761552	12847	1.48947	30.6461	0.958036	0.0442844
Xetro.K04282|golt1b	scaffold_3635	633	4602	3970	1.48538	190.137	2.33583	1.7723

## Sheet: MBT
# Number of genes activated at the MBT: 1,854
Gene	Scaffold	Start	End	Gene length	Overall RNAPII enrichment	Maternal contribution (TPM)	4sU enrichment
							MBT	Early gastrula
Xetro.K03702|	scaffold_1399	805	1745	941	116.447	69.0878	0.611512	1.60162
Xetro.C00618|gatm	scaffold_3	21305406	21321610	16205	54.0004	0.243019	12.0024	8.01398
Xetro.E00499|eef1a1	scaffold_5	37262614	37282185	19572	47.0446	488.828	3.68196	5.01119
Xetro.I02104|	scaffold_9	97675474	97693377	17904	43.2947	0.171463	NA	10.0797
Xetro.G00136|unnamed	scaffold_7	6225657	6227479	1823	41.1593	6.76378	15.3233	8.28021
Xetro.B01377|pcdh8.2	scaffold_2	83137729	83144928	7200	33.8086	0.00595672	17.4607	10.3577
Xetro.G00031|mxi1	scaffold_7	1674524	1694006	19483	31.363	56.8852	3.01751	8.15057
Xetro.K00265|ilf3	scaffold_24	415717	434355	18639	26.8047	250.798	1.31555	1.74787
Xetro.B01645|efnb2	scaffold_2	96721737	96755795	34059	25.4396	0.233359	12.2169	8.09803
Xetro.K03380|	scaffold_851	4067	7866	3800	25.2553	0	NA	4.05054
Xetro.K02068|ctf1	scaffold_207	24172	29491	5320	25.1676	278.808	2.75992	3.82362
Xetro.K03642|1a11	scaffold_1258	1626	2915	1290	25.1212	0	NA	4.33987
Xetro.E00687|wisp3	scaffold_5	51265845	51285136	19292	24.5543	0.0896467	NA	12.4029
Xetro.H00248|znf750	scaffold_8	9921165	9929955	8791	23.7928	0.0302024	10.9471	11.0565
Xetro.B01520|pcbp3	scaffold_2	91060580	91085145	24566	23.5767	110.023	1.70072	1.64292
Xetro.I00916|frzb	scaffold_9	49558450	49572519	14070	23.329	0	15.2299	8.62874
Xetro.F01271|	scaffold_6	97665097	97670028	4932	22.8805	0	NA	NA
Xetro.C01786|	scaffold_3	93283754	93284534	781	22.3523	129.376	NA	NA
Xetro.G00443|gfpt1	scaffold_7	20067436	20093915	26480	22.3469	11.2399	8.01326	7.86218
Xetro.A01061|aplnr	scaffold_1	64037755	64040047	2293	21.5613	0.146181	14.3969	10.657
Xetro.C00416|tcf7l1	scaffold_3	10893491	10930195	36705	21.0124	43.7813	3.6467	6.319
Xetro.G01813|	scaffold_7	102900355	102901916	1562	20.7465	46.8998	2.66141	6.27308
Xetro.E00422|	scaffold_5	30732285	30732794	510	20.3327	43.6379	2.56835	11.799
Xetro.C01785|prickle1	scaffold_3	93271411	93284553	13143	20.2339	128.445	2.6295	5.54092
Xetro.B02518|upk1b	scaffold_2	146417513	146427768	10256	20.1269	190.467	2.87808	4.19343
Xetro.D02351|tmcc1	scaffold_4	124824412	124833786	9375	20.0447	55.766	2.05631	6.04378
Xetro.D02243|gata2	scaffold_4	120142980	120155195	12216	19.9448	0.029329	NA	8.96906
Xetro.K05138|gata4	scaffold_5b	1534238	1560513	26276	19.1902	0.0354435	NA	9.54023
Xetro.I00805|epha4	scaffold_9	44207775	44256171	48397	19.1465	62.5295	3.70984	9.00427
Xetro.K03649|	scaffold_1273	2483	3790	1308	18.9154	0	NA	17.8023
Xetro.K01424|lpar2	scaffold_109	13740	33401	19662	18.8569	0.822514	NA	7.96828
Xetro.G01448|plekhn1	scaffold_7	82466923	82495718	28796	18.0838	0.552953	10.4825	8.82211
Xetro.K03381|	scaffold_851	9492	10293	802	17.9995	0.120233	NA	NA
Xetro.A02912|	scaffold_1	173076690	173089944	13255	17.7917	0.00803534	26.273	11.8019
Xetro.G01875|	scaffold_7	104927271	104930760	3490	17.784	2.19195	NA	7.46246
Xetro.D00101|eif4g2	scaffold_4	6178355	6190560	12206	17.7674	671.984	0.814419	0.922864
Xetro.C00581|slc24a5	scaffold_3	19893864	19918657	24794	17.625	18.2832	6.81756	8.08326
Xetro.D00995|	scaffold_4	57904941	57905852	912	17.4282	0	NA	NA
Xetro.B01708|pvrl2	scaffold_2	100612435	100634031	21597	17.0754	141.39	1.68629	4.78681
Xetro.I01036|aldh1a2	scaffold_9	58113716	58147613	33898	17.0257	178.735	1.25008	4.2358
Xetro.B01556|krt5.7	scaffold_2	92296120	92302403	6284	16.9296	0.107899	9.49583	6.41758
Xetro.F01721|csrnp1	scaffold_6	132955925	132976235	20311	16.4838	24.7415	1.84682	4.10865
Xetro.A02465|cnot6l	scaffold_1	137580919	137622636	41718	16.1038	82.5715	1.12419	0.968001
Xetro.G01795|cnfn.1	scaffold_7	102237979	102245256	7278	15.9631	0.13533	10.0942	9.54317
Xetro.G01632|plekhg5	scaffold_7	94195469	94211687	16219	15.9391	10.2516	6.94218	7.59884
Xetro.K01742|	scaffold_149	100282	102087	1806	15.9008	3.3617	NA	NA
Xetro.D00746|aprt	scaffold_4	43345549	43352080	6532	15.6828	20.8299	0.856117	5.5083
Xetro.E00238|	scaffold_5	15705820	15707174	1355	15.3658	0	NA	0.996997
Xetro.B02610|atp1a1	scaffold_2	150808332	150816460	8129	15.1279	122.276	1.60562	1.48584
Xetro.D02069|ier5	scaffold_4	110684117	110692720	8604	15.0685	63.6127	5.05109	3.6906
Xetro.H00487|	scaffold_8	21461780	21466623	4844	15.0476	5.33384	NA	NA
Xetro.A02235|ptbp1	scaffold_1	125648374	125665952	17579	14.9483	201.719	1.42283	2.26574
Xetro.B02351|	scaffold_2	141543270	141544240	971	14.7839	0.0665799	NA	6.5098
Xetro.F00384|rdh10	scaffold_6	28624036	28641285	17250	14.708	61.9894	2.4358	3.75417
Xetro.B01902|arl13b	scaffold_2	111298610	111326299	27690	14.6591	20.4701	0	3.08208
Xetro.F01742|ngfr	scaffold_6	133755665	133775961	20297	14.6047	0.751032	15.9987	8.69228
Xetro.J00920|cass4	scaffold_10	35445594	35472179	26586	14.4695	0.0238315	NA	8.65261
Xetro.G00765|march8	scaffold_7	39557856	39595372	37517	14.418	24.3487	2.3849	7.20796
Xetro.K03567|u2af1	scaffold_1091	705	3691	2987	14.2397	100.582	1.87351	1.63454
Xetro.F01722|	scaffold_6	132959968	132960252	285	14.0932	24.9615	NA	NA
Xetro.I01729|cldn6.2	scaffold_9	86817843	86822391	4549	14.0251	671.053	1.37897	0.637638
Xetro.F01907|smarcc1	scaffold_6	140718629	140748974	30346	13.9789	96.8595	1.53306	1.2066
Xetro.G01831|unnamed	scaffold_7	103473637	103475002	1366	13.9413	239	0.92746	3.94157
Xetro.G00210|c3ar1	scaffold_7	8055904	8061091	5188	13.6419	0.596164	NA	5.33804
Xetro.I00167|ccnt2	scaffold_9	5793838	5811049	17212	13.5771	64.4311	1.78236	3.58191
Xetro.G00211|c12orf57	scaffold_7	8061254	8066504	5251	13.5571	49.9192	4.65114	2.09994
Xetro.C01030|ccng1	scaffold_3	49911593	49920740	9148	13.528	42.9609	1.39682	4.64789
Xetro.D01022|cdc42ep2	scaffold_4	58767124	58781000	13877	13.5214	113.365	1.13255	4.83454
Xetro.H00049|	scaffold_8	2081264	2083457	2194	13.5068	0.0666171	NA	NA
Xetro.D00901|	scaffold_4	52570781	52571391	611	13.4417	0.0819109	NA	NA
Xetro.D00900|cdh3	scaffold_4	52566581	52598665	32085	13.4194	458.777	1.04938	1.53507
Xetro.B00011|lin28a	scaffold_2	457467	474689	17223	13.0416	45.2372	2.29983	7.4346
Xetro.F01249|cmtm8	scaffold_6	95636808	95659017	22210	13.0179	0.818386	NA	12.8451
Xetro.H01300|rhou	scaffold_8	64278500	64282348	3849	12.7726	443.822	1.34443	5.19361
Xetro.K03786|	scaffold_1609	1627	2364	738	12.7382	0.337444	NA	NA
Xetro.A02434|hnrnpm	scaffold_1	136405465	136431233	25769	12.7198	293.071	0.848816	1.47159
Xetro.F00268|osr2	scaffold_6	20969676	20979275	9600	12.5516	0.0836027	NA	9.03298
Xetro.A01256|rpl10a	scaffold_1	71760862	71767584	6723	12.3088	189.803	5.31309	8.6204
Xetro.D00185|ccnd1	scaffold_4	9079961	9095584	15624	12.0423	95.8561	2.55678	5.51525
Xetro.E00717|dcbld1	scaffold_5	53287710	53332643	44934	12.0144	252.344	0.873408	1.6132
Xetro.H00804|ppp1r10	scaffold_8	43733993	43752211	18219	11.969	118.094	1.07688	1.08598
Xetro.D00136|api5	scaffold_4	7383626	7397176	13551	11.9171	108.989	2.13829	3.53279
Xetro.A01589|tdgf1p3	scaffold_1	88243559	88254921	11363	11.8667	319.911	1.62526	4.44462
Xetro.B02349|	scaffold_2	141536088	141549839	13752	11.8611	0.246041	NA	NA
Xetro.E00542|irf6	scaffold_5	40005997	40021738	15742	11.8366	40.7643	2.38325	3.72159
Xetro.G01482|ski	scaffold_7	84946980	84978464	31485	11.8116	41.6298	2.65396	1.7902
Xetro.G00635|hhex	scaffold_7	31979405	31990710	11306	11.7107	1.16434	NA	10.8771
Xetro.K00983|ahnak	scaffold_65	243181	289364	46184	11.6949	7.66163	1.80131	5.13857
Xetro.K00883|khsrp	scaffold_53	92136	110374	18239	11.6902	78.7406	2.35806	1.74565
Xetro.F01820|	scaffold_6	137159067	137159321	255	11.59	68.7947	NA	NA
Xetro.E00187|ephb3	scaffold_5	10940997	10974339	33343	11.5727	80.4265	1.56033	5.97325
Xetro.B00959|c1orf114	scaffold_2	56260915	56287874	26960	11.5682	7.53494	1.1978	1.52781
Xetro.J00867|krt	scaffold_10	33323424	33328142	4719	11.5602	0.0204639	11.3214	5.70377
Xetro.A02936|galnt7	scaffold_1	175148426	175219689	71264	11.5394	21.7525	1.03481	2.41878
Xetro.I00863|arl4c	scaffold_9	46878263	46879243	981	11.4626	0.0686222	NA	NA
Xetro.D02013|ssbp3	scaffold_4	107405420	107431993	26574	11.4132	85.4572	0.65228	2.437
Xetro.K02839|rps11	scaffold_472	11534	14883	3350	11.4077	221.516	0.56495	2.68343
Xetro.E01203|pygm	scaffold_5	87525558	87554116	28559	11.4001	32.9257	7.11165	7.54518
Xetro.B00288|mycl1	scaffold_2	14159469	14168430	8962	11.3939	404.395	0.586109	0.982553
Xetro.B00381|sebox	scaffold_2	18424157	18428630	4474	11.3881	0.00990985	NA	6.23775
Xetro.H00763|itm2a	scaffold_8	41724253	41735505	11253	11.3667	193.795	2.24252	4.08256
Xetro.H00105|rpl7a	scaffold_8	4362007	4367065	5059	11.2875	330.43	1.45707	1.4627
Xetro.B02172|adamts1	scaffold_2	131756913	131765723	8811	11.1825	87.6463	2.72138	5.97762
Xetro.E01627|hist1h3g	scaffold_5	117973490	117984246	10757	11.0733	305.632	1.21515	1.11384
Xetro.J00100|	scaffold_10	3720922	3722194	1273	11.0323	31.5244	NA	NA
Xetro.B01533|rarg	scaffold_2	91510539	91534335	23797	10.9508	31.3839	5.96634	5.92135
Xetro.F01811|slc38a3	scaffold_6	136564480	136603503	39024	10.8555	3.06551	NA	23.2726
Xetro.G00135|unnamed	scaffold_7	6211922	6216191	4270	10.8538	113.84	0.627784	4.47178
Xetro.C00093|	scaffold_3	2794765	2801445	6681	10.813	10.5205	1.20929	0.769015
Xetro.E00632|	scaffold_5	48170905	48171405	501	10.8107	0	NA	NA
Xetro.F01418|etv1	scaffold_6	108975816	109021485	45670	10.7669	36.1673	1.28165	2.42
Xetro.J00520|cyb561	scaffold_10	20002454	20020184	17731	10.7465	11.0551	16.1749	5.21504
Xetro.B02511|	scaffold_2	146084239	146086049	1811	10.7307	2.27596	NA	NA
Xetro.K02358|timm23	scaffold_275	71292	86203	14912	10.6841	354.497	1.19286	2.64368
Xetro.B01306|cs	scaffold_2	80577318	80598392	21075	10.4846	98.5573	1.01275	2.12821
Xetro.D01100|slc29a2	scaffold_4	61332056	61354662	22607	10.4833	156.648	1.29455	5.77708
Xetro.H00844|	scaffold_8	44947407	44954264	6858	10.4169	37.8666	NA	NA
Xetro.E00631|prdm1	scaffold_5	48168137	48185114	16978	10.3701	0.797232	24.3092	7.66306
Xetro.C00269|ppp1r3c.2	scaffold_3	7533875	7537748	3874	10.2866	732.017	1.10306	1.51532
Xetro.D00537|ctcf	scaffold_4	27011134	27032903	21770	10.2831	640.456	0.675802	0.963204
Xetro.B01307|	scaffold_2	80594896	80595895	1000	10.2363	160.52	NA	NA
Xetro.K00390|cdc42ep4	scaffold_29	768478	784014	15537	10.2164	7.97527	NA	6.58187
Xetro.D01470|ep300	scaffold_4	80644702	80679607	34906	10.1773	18.1468	2.20412	2.4508
Xetro.E01435|rps27a	scaffold_5	102924037	102931353	7317	10.0944	178.337	0.754033	0.765859
Xetro.A03683|mogs	scaffold_1	215904636	215906393	1758	10.0809	3.66839	NA	NA
Xetro.J00601|asxl1	scaffold_10	23381607	23389721	8115	10.0758	56.0766	1.47924	2.68604
Xetro.F01250|gpd1l	scaffold_6	95680005	95713497	33493	10.0757	172.708	1.18183	2.93282
Xetro.B02143|hunk	scaffold_2	128765229	128803822	38594	9.98367	1.50955	9.96674	8.42151
Xetro.F00238|pabpc1	scaffold_6	19114744	19130140	15397	9.97313	173.06	0.527748	0.674322
Xetro.E01378|ism1	scaffold_5	99039623	99064735	25113	9.94889	47.341	1.36345	3.88253
Xetro.I00511|nop58	scaffold_9	29278302	29291962	13661	9.93483	175.376	0.653186	1.15926
Xetro.F01173|stk17a	scaffold_6	91465579	91490444	24866	9.90499	268.978	2.08389	4.09745
Xetro.K04130|raf1	scaffold_2757	630	6567	5938	9.86388	111.765	5.43013	2.52152
Xetro.G02100|phldb3	scaffold_7	116438508	116483640	45133	9.85319	0.15593	NA	2.9548
Xetro.H01485|pkdcc.1	scaffold_8	74704737	74711775	7039	9.73579	0.0538808	NA	10.2612
Xetro.F01813|sema3f	scaffold_6	136684198	136748271	64074	9.61303	1.16938	2.47323	5.69109
Xetro.D02359|unnamed	scaffold_4	125036072	125041414	5343	9.60399	7.89279	2.82157	5.09935
Xetro.K03996|	scaffold_2171	797	5309	4513	9.59824	23.4885	NA	NA
Xetro.A03047|pdgfra	scaffold_1	183799928	183824110	24183	9.59263	10.7104	8.19257	7.11762
Xetro.H00557|nono	scaffold_8	24672101	24687910	15810	9.5903	349.142	0.537342	1.09518
Xetro.H00872|gpc4	scaffold_8	46540141	46602484	62344	9.55086	161.003	0.998597	1.83501
Xetro.J00727|sdc4	scaffold_10	28162901	28169449	6549	9.53211	55.4991	2.75158	7.1675
Xetro.K03382|	scaffold_851	20254	20798	545	9.52695	331.768	0	0.803338
Xetro.G02218|dyrk1a.2	scaffold_7	120725839	120785468	59630	9.52131	22.4939	2.35432	1.23553
Xetro.J00101|	scaffold_10	3722743	3723990	1248	9.48434	0.631994	NA	NA
Xetro.K03571|epha2	scaffold_1097	5044	7013	1970	9.43353	12.1097	NA	NA
Xetro.D00196|uvs.2	scaffold_4	9582172	9588436	6265	9.42196	0.0379288	9.50081	10.1553
Xetro.C00243|fgfr1	scaffold_3	6789624	6837098	47475	9.41838	19.1304	1.04339	1.46004
Xetro.K04576|spty2d1	scaffold_6039	486	3447	2962	9.40642	96.7761	0.395867	1.585
Xetro.G01258|rps25	scaffold_7	70566438	70570513	4076	9.39559	348.622	0.542904	1.07997
Xetro.A00097|rpl17	scaffold_1	6240085	6246711	6627	9.34489	223.988	2.30649	3.40162
Xetro.D01940|	scaffold_4	103272658	103278302	5645	9.2903	0.925209	NA	NA
Xetro.A03682|wbp1	scaffold_1	215902117	215902656	540	9.28989	62.2964	0.156754	0.375566
Xetro.C01491|higd2a	scaffold_3	76374672	76376594	1923	9.24215	197.99	NA	NA
Xetro.C00579|sema6d	scaffold_3	19692860	19738064	45205	9.23585	13.5694	5.17355	7.41815
Xetro.E01665|lbh	scaffold_5	119599044	119603609	4566	9.19441	308.433	0.876341	2.34166
Xetro.I00244|acvr1	scaffold_9	11950492	12006658	56167	9.17952	61.9789	1.16569	1.53289
Xetro.H00479|rps4x	scaffold_8	21229866	21235341	5476	9.16258	225.269	2.59925	4.02794
Xetro.A02823|smad1	scaffold_1	166072782	166117191	44410	9.15217	324.453	1.24963	1.32716
Xetro.C00624|c15orf40	scaffold_3	21655698	21657714	2017	9.11878	31.3515	NA	NA
Xetro.C01371|csnk1a1	scaffold_3	69275035	69307646	32612	9.06649	245.578	1.15029	1.50895
Xetro.G01483|	scaffold_7	85005764	85010775	5012	9.05228	68.304	0.128294	1.75631
Xetro.J00576|	scaffold_10	22538739	22538944	206	9.04071	0	NA	NA
Xetro.B01171|	scaffold_2	70274233	70277567	3335	9.0103	1.68411	NA	NA
Xetro.B00357|traf4	scaffold_2	17669266	17699901	30636	8.97941	20.813	0.567833	6.44471
Xetro.B00582|ssh2	scaffold_2	31641677	31694650	52974	8.95362	26.6122	0.983864	3.19772
Xetro.G01557|ccnl2	scaffold_7	89625813	89636547	10735	8.9516	215.836	2.19239	6.22906
Xetro.E00404|rps7	scaffold_5	28896969	28910889	13921	8.859	172.405	0.729805	1.60359
Xetro.C00244|	scaffold_3	6815215	6821530	6316	8.83694	0	NA	NA
Xetro.J00269|	scaffold_10	8290710	8291168	459	8.82913	1.2946	NA	NA
Xetro.G01965|	scaffold_7	109870668	109873391	2724	8.82689	5.92002	1.94767	0.986334
Xetro.B01978|kiaa1826	scaffold_2	118908863	118916201	7339	8.7765	67.0866	1.94146	3.64296
Xetro.D01216|lrrc8c	scaffold_4	68134979	68150374	15396	8.7241	9.37896	15.4911	12.8682
Xetro.B01542|krt18	scaffold_2	91909260	91912916	3657	8.69604	346.624	0.859792	1.52819
Xetro.D00195|	scaffold_4	9554160	9572390	18231	8.67034	0.00575002	NA	14.5837
Xetro.E01483|fbxo11	scaffold_5	106809478	106851477	42000	8.65635	67.2396	0.851608	1.98187
Xetro.J00842|smarce1	scaffold_10	32564205	32587235	23031	8.63599	176.177	1.01882	1.16867
Xetro.K02478|gnl3	scaffold_315	21322	28191	6870	8.62882	62.535	1.06721	0.506318
Xetro.A00251|serinc5	scaffold_1	15766602	15794673	28072	8.61844	81.6019	1.78375	1.7584
Xetro.E01638|parp1	scaffold_5	118210800	118237315	26516	8.54701	18.724	5.53593	7.52432
Xetro.K01093|	scaffold_75	166313	167821	1509	8.54204	6.07225	0	1.43436
Xetro.J00102|	scaffold_10	3723259	3724126	868	8.51335	6.33786	NA	NA
Xetro.K04810|	scaffold_8908	663	1492	830	8.51168	167.521	1.29413	0
Xetro.C01008|rps14	scaffold_3	48589208	48594643	5436	8.49855	404.318	1.20178	2.02406
Xetro.A01926|rps23	scaffold_1	114236676	114240777	4102	8.48738	188.625	2.40049	2.70088
Xetro.C00770|rpl4	scaffold_3	32456997	32462676	5680	8.4737	353.256	0.76016	1.55136
Xetro.A01786|cer1	scaffold_1	102365019	102365678	660	8.47179	0	NA	6.07828
Xetro.A00392|rpl37	scaffold_1	25189298	25196965	7668	8.4673	152.188	4.45181	3.70245
Xetro.E00351|trib2	scaffold_5	24642970	24660733	17764	8.43533	8.84894	3.01425	3.45582
Xetro.F01581|mastl	scaffold_6	120531620	120546705	15086	8.43078	136.268	1.30165	1.2665
Xetro.B02014|birc2	scaffold_2	120756159	120765717	9559	8.418	5.43516	4.49462	8.37964
Xetro.A02420|lrrc14b	scaffold_1	135711125	135713587	2463	8.3804	11.146	2.80184	2.19142
Xetro.I02058|pum2	scaffold_9	95511970	95538648	26679	8.36666	42.0969	1.11946	1.10544
Xetro.C00148|lrp6	scaffold_3	4599819	4662124	62306	8.3122	23.5289	1.12505	1.25893
Xetro.C01647|unnamed	scaffold_3	84973360	84984744	11385	8.27933	0.061323	23.3538	9.27347
Xetro.G00032|smndc1	scaffold_7	1696326	1703533	7208	8.24869	112	2.32601	2.33133
Xetro.H00881|fam122a	scaffold_8	47173360	47190959	17600	8.2087	131.799	1.67761	1.36626
Xetro.A01757|ocln	scaffold_1	101094364	101116401	22038	8.20417	250.987	1.29561	1.37195
Xetro.E01531|pkdcc.2	scaffold_5	111298444	111339751	41308	8.16864	5.06982	NA	7.52064
Xetro.J00233|rbl1	scaffold_10	6619996	6635070	15075	8.15405	1.00842	31.8235	6.70622
Xetro.D00073|e2f8	scaffold_4	3233334	3241142	7809	8.08494	72.7311	4.34147	2.20157
Xetro.D01851|ppap2b	scaffold_4	97550813	97590083	39271	8.04113	4.69884	13.9665	10.5659
Xetro.B02288|tsku	scaffold_2	139545419	139561991	16573	8.03831	121.11	0.698506	0.856029
Xetro.K03745|chtop	scaffold_1492	6428	11880	5453	8.03263	363.352	1.44753	0.711635
Xetro.F01604|itgb1	scaffold_6	122542255	122562368	20114	8.03074	155.591	1.36723	1.462
Xetro.A01754|	scaffold_1	101062270	101069907	7638	8.02624	3.39677	NA	NA
Xetro.A01188|nuak2	scaffold_1	68619793	68634118	14326	7.9836	138.341	1.86846	3.30153
Xetro.A00867|snrpd3	scaffold_1	55352362	55358133	5772	7.98224	662.79	0.651525	0.592611
Xetro.K03118|galt	scaffold_623	25483	27782	2300	7.98144	21.7353	NA	NA
Xetro.B00421|ywhae	scaffold_2	21614967	21636524	21558	7.94483	317.837	0.306902	1.35816
Xetro.K01283|	scaffold_89	414241	421526	7286	7.92348	3.99774	NA	NA
Xetro.B00723|vezf1	scaffold_2	40742630	40770355	27726	7.88637	21.4686	0.287833	3.22672
Xetro.C00171|grk5	scaffold_3	5597271	5620867	23597	7.8456	67.6678	0.556892	2.47933
Xetro.A01309|hipk1	scaffold_1	74788520	74840119	51600	7.82889	39.2232	1.81088	2.41957
Xetro.I00861|sh3bp4	scaffold_9	46779647	46786055	6409	7.78629	137.134	0.635129	3.73941
Xetro.A00528|gramd3	scaffold_1	36002224	36011430	9207	7.78495	374.513	1.2384	2.73632
Xetro.B00312|med13	scaffold_2	14986732	15047517	60786	7.77415	46.1451	1.57936	3.37663
Xetro.H01746|rbm25	scaffold_8	87524540	87547271	22732	7.75805	45.356	0.66178	1.58658
Xetro.E01116|zbtb2	scaffold_5	81269080	81280252	11173	7.73429	22.6869	1.40092	2.34552
Xetro.C00848|mki67	scaffold_3	36443638	36468114	24477	7.72063	146.001	0.496146	0.770498
Xetro.I01553|	scaffold_9	83350460	83355955	5496	7.71609	17.9242	2.79828	4.95985
Xetro.K05254|	scaffold_5b	6263191	6270433	7243	7.70996	0.834945	NA	NA
Xetro.B00696|wsb1	scaffold_2	38528249	38542424	14176	7.70754	241.913	2.17161	9.32523
Xetro.G00173|ncapd2	scaffold_7	7160613	7179748	19136	7.66342	545.874	1.14387	1.15354
Xetro.K02601|maz	scaffold_364	37299	42582	5284	7.66003	68.6687	2.35131	1.30196
Xetro.B00343|rhbdd2	scaffold_2	17040350	17049357	9008	7.65797	177.536	0.625015	1.23075
Xetro.B00422|crk	scaffold_2	21659545	21672286	12742	7.65214	331.749	0.391133	2.06643
Xetro.D02239|sec61a1	scaffold_4	119682995	119693078	10084	7.64219	122.085	1.91435	3.09823
Xetro.B01858|sap18	scaffold_2	108699951	108704218	4268	7.63783	153.103	0.735707	1.60333
Xetro.K03392|umps	scaffold_858	3308	4131	824	7.63587	34.6809	NA	NA
Xetro.B01497|cbx5	scaffold_2	89783614	89811806	28193	7.62834	31.7225	4.37713	2.77192
Xetro.B01566|racgap1	scaffold_2	92660762	92678936	18175	7.60258	155.506	0.505498	1.60438
Xetro.A03146|dhx15	scaffold_1	191885864	191906749	20886	7.57612	108.358	1.21955	2.27643
Xetro.J00276|top1.1	scaffold_10	8432578	8452889	20312	7.56868	284.823	0.77446	0.333962
Xetro.A02284|gatad2a	scaffold_1	127726028	127766726	40699	7.56827	98.6316	0.880566	3.13543
Xetro.B00602|phf12	scaffold_2	32894217	32931830	37614	7.55611	23.246	1.13825	2.7438
Xetro.C00497|snrpg	scaffold_3	13298486	13301765	3280	7.54949	215.673	1.90016	2.81413
Xetro.K05045|ubap2l	scaffold_8c	3012274	3025372	13099	7.53235	9.62356	2.55678	1.41046
Xetro.G01897|	scaffold_7	106016083	106040122	24040	7.52707	51.7491	NA	NA
Xetro.C00667|rpl37a	scaffold_3	23940558	23948035	7478	7.52295	356.842	0.364902	2.30616
Xetro.A02845|rps3a	scaffold_1	168156536	168162979	6444	7.5127	288.231	1.55508	3.37851
Xetro.G00717|admp2	scaffold_7	36594233	36597971	3739	7.49912	0.923693	9.41729	6.44629
Xetro.I00823|	scaffold_9	44833708	44836087	2380	7.46716	26.0077	NA	NA
Xetro.C01670|tmem5	scaffold_3	85741861	85751089	9229	7.4391	56.7561	0.284158	1.55869
Xetro.A03022|dlc1	scaffold_1	182822399	182860272	37874	7.412	39.545	3.26504	6.84886
Xetro.B01316|myl6	scaffold_2	80805246	80812653	7408	7.40736	182.007	1.27231	2.33932
Xetro.K02467|	scaffold_312	50438	53256	2819	7.39622	0.16923	NA	NA
Xetro.J00148|sumo2	scaffold_10	4674033	4681833	7801	7.36942	545.612	1.23142	1.60894
Xetro.I01464|rbbp6	scaffold_9	79668934	79704346	35413	7.35411	5.99494	1.77698	4.28254
Xetro.A00634|rpl6	scaffold_1	44267770	44273502	5733	7.35146	232.808	0.588458	0.682676
Xetro.E00570|akirin2	scaffold_5	41783232	41796976	13745	7.32647	335.189	1.07015	2.33359
Xetro.A00210|elovl7	scaffold_1	12640700	12661454	20755	7.3258	207.425	1.85935	2.16722
Xetro.K02419|tp53	scaffold_297	43477	53344	9868	7.31009	292.817	1.25448	0.905337
Xetro.C01161|larp1	scaffold_3	54613027	54655420	42394	7.30048	62.514	0.996507	1.85446
Xetro.D01443|luc7l2	scaffold_4	79892749	79917254	24506	7.2835	31.6549	3.51572	4.93385
Xetro.C01509|	scaffold_3	76840936	76853976	13041	7.28073	61.9236	1.28648	2.89239
Xetro.D01794|serbp1	scaffold_4	93520219	93534736	14518	7.27348	145.588	1.59137	1.67916
Xetro.D00631|papd5	scaffold_4	32442475	32495990	53516	7.26155	49.2494	0.7055	1.12445
Xetro.E00688|tube1	scaffold_5	51286315	51301990	15676	7.25982	53.2725	0.227133	2.54041
Xetro.A01066|	scaffold_1	64293528	64297189	3662	7.21273	0	NA	NA
Xetro.I00440|creb1	scaffold_9	25001563	25029206	27644	7.19616	194.435	0.537407	1.69937
Xetro.C01378|stk10	scaffold_3	69863951	69921854	57904	7.17386	80.2202	0.875529	3.09446
Xetro.K04706|rhoa.2	scaffold_7251	456	2805	2350	7.1578	56.4266	0.86563	1.03204
Xetro.B00414|upk3b	scaffold_2	21249648	21261257	11610	7.14574	0.0119208	15.6415	12.9984
Xetro.E00379|grhl1	scaffold_5	26083950	26102316	18367	7.14353	211.838	1.01293	0.809279
Xetro.E01678|wdr43	scaffold_5	120169654	120184623	14970	7.143	48.1281	2.2144	1.73864
Xetro.G00368|fgfr2	scaffold_7	15491468	15558958	67491	7.12755	13.788	1.84032	7.95071
Xetro.D00759|rpl13	scaffold_4	43843483	43850641	7159	7.09772	211.825	0.86281	0.715601
Xetro.F00631|	scaffold_6	45471916	45472513	598	7.06417	0	NA	NA
Xetro.H01257|spc25	scaffold_8	61771357	61778569	7213	7.04894	106.736	0.173391	0.148347
Xetro.E01368|	scaffold_5	98432237	98434767	2531	7.03712	0	NA	NA
Xetro.K00660|	scaffold_38	685728	696676	10949	7.02098	42.7439	2.00642	1.82546
Xetro.K02973|	scaffold_546	44875	45459	585	7.00667	0	NA	NA
Xetro.C00485|snrnp200	scaffold_3	12551967	12578987	27021	7.00639	30.8683	2.00001	2.91952
Xetro.E01609|tp53bp2	scaffold_5	117211554	117240949	29396	6.99835	12.148	1.48394	0.581233
Xetro.D02198|	scaffold_4	116875627	116879291	3665	6.99805	0.484345	NA	NA
Xetro.B01249|acvr1b	scaffold_2	76714186	76743200	29015	6.99565	86.0956	1.53176	4.61878
Xetro.K04448|	scaffold_4957	1717	3709	1993	6.99181	44.7619	NA	NA
Xetro.A01572|ror2	scaffold_1	86734699	86823209	88511	6.98034	0	NA	4.79318
Xetro.B02596|yars2	scaffold_2	150336072	150340497	4426	6.97127	19.877	2.78238	2.38693
Xetro.G01926|unnamed	scaffold_7	107412242	107430205	17964	6.96536	61.834	0.823854	0.916556
Xetro.A03348|adam33	scaffold_1	203380552	203445665	65114	6.95714	6.52451	1.18891	2.70218
Xetro.K03747|	scaffold_1495	2045	12742	10698	6.95336	22.7068	1.25051	4.52693
Xetro.K04798|efna4	scaffold_8578	1593	1883	291	6.94547	141.972	NA	NA
Xetro.I01724|tceb2	scaffold_9	86730101	86738229	8129	6.94375	146.263	2.36081	2.78415
Xetro.E00246|skil	scaffold_5	16194413	16212744	18332	6.92855	11.6798	6.78901	7.12359
Xetro.A00009|	scaffold_1	311879	312207	329	6.92656	3.82402	NA	NA
Xetro.A02325|uqcr11	scaffold_1	129567802	129572102	4301	6.90476	280.591	0	1.07483
Xetro.A02267|dazap1	scaffold_1	127023870	127048388	24519	6.89864	119.367	1.9649	1.96754
Xetro.K04829|glul	scaffold_8b	492771	500068	7298	6.89836	725.972	1.31347	1.02808
Xetro.K04242|	scaffold_3289	3470	5010	1541	6.89351	58.1657	NA	NA
Xetro.H02268|	scaffold_8	106785380	106787742	2363	6.88406	0.617012	NA	NA
Xetro.F01818|rbm5	scaffold_6	137109575	137158772	49198	6.8687	63.1794	1.00217	3.08561
Xetro.A02136|safb	scaffold_1	121885586	121914786	29201	6.8682	68.1237	0.494115	1.13623
Xetro.F00781|rreb1	scaffold_6	58383478	58455246	71769	6.79671	23.2416	0.582101	2.56966
Xetro.F01284|rpl15	scaffold_6	99062223	99066814	4592	6.77323	532.801	0.393814	0.9418
Xetro.K02825|vgll4	scaffold_467	57543	72332	14790	6.7704	59.6362	1.26638	3.14266
Xetro.A01633|tle1	scaffold_1	91558382	91611144	52763	6.75985	198.234	1.42492	1.17745
Xetro.E01622|srp9	scaffold_5	117800336	117802077	1742	6.74544	618.664	NA	NA
Xetro.A00127|plk2	scaffold_1	7674454	7682007	7554	6.73082	6.11178	3.118	3.95866
Xetro.I01098|c16orf72	scaffold_9	61737982	61754358	16377	6.7235	260.416	1.03236	1.91751
Xetro.A02611|ube2d3	scaffold_1	149834340	149853749	19410	6.70555	159.645	0.947194	1.05661
Xetro.E00423|hs6st1	scaffold_5	30792077	30794568	2492	6.70479	52.8947	1.35359	5.17446
Xetro.I00693|atp1b3	scaffold_9	36838301	36858402	20102	6.69502	175.406	0.792943	4.28277
Xetro.K05055|prpf3	scaffold_8c	3182162	3193482	11321	6.68666	125.249	0.59264	1.59968
Xetro.A03302|kdm3a	scaffold_1	202035231	202062667	27437	6.68113	78.068	1.21825	2.62816
Xetro.I02059|sdc1	scaffold_9	95562522	95593822	31301	6.68026	161.028	0.572921	2.62335
Xetro.A02415|eef2.1	scaffold_1	135502696	135515893	13198	6.67984	582.449	0.814659	1.06975
Xetro.F00252|rpl30	scaffold_6	19903002	19913485	10484	6.66659	726.229	NA	NA
Xetro.J00964|rps21	scaffold_10	37650928	37659823	8896	6.6577	139.089	1.04637	0.665447
Xetro.C00174|nodal1	scaffold_3	5675592	5678167	2576	6.64485	0	NA	15.249
Xetro.A01418|unnamed	scaffold_1	81868969	81873482	4514	6.61872	808.304	0.906188	0.568946
Xetro.B00099|thrap3	scaffold_2	4229008	4269534	40527	6.61163	210.616	0.68242	0.827836
Xetro.F00385|rpl7	scaffold_6	28655088	28662726	7639	6.61128	356.247	1.30009	1.9023
Xetro.J00824|msl1	scaffold_10	31854750	31867645	12896	6.60862	36.0304	1.98222	2.66795
Xetro.H00496|	scaffold_8	22017523	22056521	38999	6.60388	0.0387013	NA	3.7112
Xetro.D02070|stx6	scaffold_4	110701954	110716528	14575	6.58652	42.7546	4.35503	8.46505
Xetro.J00261|eif2s2	scaffold_10	8032220	8043889	11670	6.57055	135.93	0.633388	1.03438
Xetro.K04020|pip5k1a	scaffold_2284	115	5405	5291	6.54778	95.2254	1.78504	0.728783
Xetro.D01795|	scaffold_4	93536619	93537572	954	6.54646	15.3844	NA	NA
Xetro.H02260|etv3	scaffold_8	106229229	106258961	29733	6.54058	66.0464	1.53818	1.7362
Xetro.H00882|unnamed	scaffold_8	47193684	47197805	4122	6.53245	28.7396	2.94137	1.30196
Xetro.B02134|gcfc1	scaffold_2	128349105	128372676	23572	6.5292	27.0166	3.17519	2.78992
Xetro.A01844|rps6	scaffold_1	107429909	107438305	8397	6.52643	283.105	1.41155	2.24726
Xetro.I02106|prss27	scaffold_9	97723962	97739069	15108	6.51725	0	NA	13.2909
Xetro.B02316|rps3	scaffold_2	140840120	140848965	8846	6.51145	237.563	2.03933	4.30309
Xetro.J00389|pard6b	scaffold_10	13412632	13436977	24346	6.51144	59.5748	2.40453	4.10264
Xetro.K04692|ern1	scaffold_7121	684	1692	1009	6.50405	79.9664	NA	NA
Xetro.A02223|rps28p9	scaffold_1	125254832	125258236	3405	6.49151	58.7051	2.3054	2.47718
Xetro.H00052|kiaa0649	scaffold_8	2101724	2117812	16089	6.48827	7.05876	2.12586	3.75824
Xetro.B00147|	scaffold_2	6623477	6627797	4321	6.48734	2.32108	NA	NA
Xetro.I00822|polr2d	scaffold_9	44827692	44834450	6759	6.48153	134.678	0.833489	0.650078
Xetro.J00875|klhl11	scaffold_10	33604775	33615215	10441	6.48118	10.8742	2.24839	5.23721
Xetro.C00547|eif3j	scaffold_3	17128212	17140893	12682	6.46435	305.854	0.472874	0.826511
Xetro.K03807|has-rs	scaffold_1642	1848	7379	5532	6.46119	0.0875165	NA	6.62014
Xetro.A02268|rps15	scaffold_1	127055725	127059844	4120	6.45893	306.484	0.955146	3.13254
Xetro.C00980|etf1	scaffold_3	45311590	45340781	29192	6.43443	275.349	0.609295	0.877123
Xetro.D01926|zswim5	scaffold_4	102776567	102826310	49744	6.43011	7.78706	7.69595	13.12
Xetro.K04924|rpl12	scaffold_8b	1879403	1883326	3924	6.42168	231.066	1.96907	3.2932
Xetro.F01277|top2b	scaffold_6	98050374	98094123	43750	6.42015	2.12283	9.86741	7.34476
Xetro.D01281|prpf38b	scaffold_4	71689284	71703689	14406	6.39163	158.5	0.542198	0.422322
Xetro.G02069|cdknx	scaffold_7	115076913	115079815	2903	6.3842	46.2642	NA	5.80604
Xetro.G01832|	scaffold_7	103501368	103516455	15088	6.37507	17.5362	1.76259	3.56227
Xetro.J00680|fzd2	scaffold_10	26684959	26688003	3045	6.36783	19.735	3.56395	6.27564
Xetro.I02060|	scaffold_9	95594815	95598591	3777	6.36758	186.477	1.14243	2.38663
Xetro.C01646|angpt4	scaffold_3	84969483	84974864	5382	6.35342	1.03074	13.2045	7.70109
Xetro.H00833|csnk2b	scaffold_8	44459278	44470023	10746	6.34893	218.594	0.532928	0.580392
Xetro.K00388|rpl38	scaffold_29	24031	27289	3259	6.348	44.5747	1.77427	1.69198
Xetro.G01845|tead4	scaffold_7	103976809	104039383	62575	6.34308	6.77027	0.271452	5.85882
Xetro.B01952|cxadr	scaffold_2	117737660	117763201	25542	6.31081	16.4907	2.28208	0.851493
Xetro.A00635|	scaffold_1	44272490	44277351	4862	6.30781	7.94781	0	5.60338
Xetro.C01184|g3bp1	scaffold_3	55717194	55739008	21815	6.30769	646.281	1.09426	0.687469
Xetro.D02419|	scaffold_4	128378856	128396150	17295	6.28917	0.205894	NA	10.1403
Xetro.C01675|rpl18a	scaffold_3	85927783	85934687	6905	6.273	296.759	0.175465	1.84134
Xetro.A00146|	scaffold_1	9098311	9103015	4705	6.2498	4.36373	NA	9.25745
Xetro.K03022|pwp2	scaffold_576	39584	48302	8719	6.24539	18.5534	0.538525	3.09991
Xetro.I00099|	scaffold_9	3696400	3700790	4391	6.22753	2.73632	NA	NA
Xetro.C00484|nup133	scaffold_3	12544503	12548048	3546	6.22575	92.1649	2.59135	5.11888
Xetro.K04369|rcc2	scaffold_4324	66	3732	3667	6.22044	130.321	0.740267	1.36519
Xetro.C00446|	scaffold_3	11602821	11609749	6929	6.21467	12.7282	NA	13.9175
Xetro.D01722|gng5	scaffold_4	87989141	87993882	4742	6.17392	431.295	0	2.11947
Xetro.K03409|srrt	scaffold_877	7354	19987	12634	6.13975	50.6429	0.810865	0.948188
Xetro.B01712|	scaffold_2	100701478	100705108	3631	6.12792	0.341711	NA	6.60996
Xetro.C00825|rsl24d1	scaffold_3	35503270	35510835	7566	6.12718	87.2113	0.957378	2.5652
Xetro.F01609|tnpo2	scaffold_6	123070443	123087767	17325	6.12035	104.849	1.45859	1.35072
Xetro.C00554|kif23	scaffold_3	17317652	17340437	22786	6.10677	203.493	0.875448	0.918497
Xetro.B00725|tada2a	scaffold_2	40806017	40836765	30749	6.09777	65.289	0.537737	2.16993
Xetro.J00825|casc3	scaffold_10	31876154	31895668	19515	6.07845	55.5404	1.4782	0.855006
Xetro.D02317|setd5	scaffold_4	123345511	123370986	25476	6.07618	26.2761	0.997738	2.38959
Xetro.D01327|ddx17	scaffold_4	74087918	74101176	13259	6.07088	90.0785	1.45835	1.37906
Xetro.B01320|pa2g4	scaffold_2	80926011	80947343	21333	6.06796	135.912	1.23912	1.99869
Xetro.A00848|	scaffold_1	54837924	54847309	9386	6.06385	0	NA	NA
Xetro.C00695|mespb	scaffold_3	25182384	25184409	2026	6.0579	0	NA	8.65375
Xetro.I01420|plk1	scaffold_9	78461883	78468960	7078	6.05583	669.591	1.84072	1.51709
Xetro.I01629|unnamed	scaffold_9	85201469	85209660	8192	6.05394	28.5063	NA	NA
Xetro.A00618|	scaffold_1	43092664	43103128	10465	6.04444	4.22386	NA	13.6989
Xetro.C01165|canx	scaffold_3	54724037	54743940	19904	6.0386	171.424	1.23988	1.18603
Xetro.G01964|gna13	scaffold_7	109856471	109869687	13217	5.99512	30.4051	1.85492	0.878067
Xetro.C00890|wnt5b	scaffold_3	40723983	40742575	18593	5.98399	0.129667	NA	6.06305
Xetro.H01006|rps5	scaffold_8	51157764	51161944	4181	5.97611	352.529	0.935125	1.23958
Xetro.C00665|c15orf63	scaffold_3	23926771	23929179	2409	5.96649	238.873	0.440633	0.717653
Xetro.A00145|il6st	scaffold_1	9057891	9098309	40419	5.96215	17.4585	6.22112	5.19356
Xetro.K01176|wiz	scaffold_79	71418	87389	15972	5.95478	70.3566	1.20832	1.08797
Xetro.G00026|	scaffold_7	1471819	1472832	1014	5.94928	264.428	0.0426419	0.456828
Xetro.F00439|chd7	scaffold_6	32546481	32631927	85447	5.94808	86.5976	0.749664	1.05856
Xetro.H00646|stag2	scaffold_8	29851666	29912085	60420	5.92528	112.411	0.585155	1.84709
Xetro.B01595|unnamed	scaffold_2	93912600	93925616	13017	5.89295	0.262485	NA	10.4842
Xetro.K02379|polr2a	scaffold_283	39930	57023	17094	5.89065	13.2112	1.20591	0.977259
Xetro.J00936|znf217	scaffold_10	36760590	36775900	15311	5.87509	145.403	0.535405	1.74434
Xetro.H01654|lgals3	scaffold_8	83626954	83640530	13577	5.87047	54.7235	0	2.11569
Xetro.F01611|c19orf43	scaffold_6	123097819	123106440	8622	5.8644	69.0263	0.694046	1.25939
Xetro.H00871|	scaffold_8	46536842	46537195	354	5.85932	13.2203	NA	NA
Xetro.B02510|mpzl1	scaffold_2	146058237	146078228	19992	5.82139	32.0932	1.77061	2.29758
Xetro.A00320|zfr	scaffold_1	19713581	19746452	32872	5.81871	13.6779	1.44916	2.934
Xetro.K00852|nacc1	scaffold_48	527578	539595	12018	5.81833	13.9645	3.66376	1.80828
Xetro.A00215|zswim6	scaffold_1	12942911	12982794	39884	5.81204	17.7146	1.58993	9.11373
Xetro.G01909|atad5	scaffold_7	107027583	107049657	22075	5.81045	81.6923	0.73894	0.378726
Xetro.H00376|rpl36a	scaffold_8	17261509	17266277	4769	5.80984	216.541	1.13755	1.44861
Xetro.D00079|btbd10	scaffold_4	3413480	3449422	35943	5.80913	53.6067	0.448771	2.45653
Xetro.A02540|ythdc1	scaffold_1	144345944	144374243	28300	5.78548	117.936	0.542702	1.08989
Xetro.F00440|	scaffold_6	32577397	32578805	1409	5.78291	1.05543	NA	NA
Xetro.D01357|ptgs2	scaffold_4	75011237	75018900	7664	5.76934	6.70224	10.6525	10.8889
Xetro.A00664|atp2a2	scaffold_1	45338243	45369118	30876	5.76692	199.374	0.615458	1.11027
Xetro.K04037|	scaffold_2360	3853	4585	733	5.76466	0.464532	NA	NA
Xetro.J00507|ccdc47	scaffold_10	19518310	19529244	10935	5.7589	173.806	1.1174	1.42125
Xetro.G01804|	scaffold_7	102491550	102493479	1930	5.74419	62.5759	NA	2.70218
Xetro.G01056|rps17	scaffold_7	54735672	54744426	8755	5.73463	90.2688	0.682948	2.75709
Xetro.I00720|amotl2	scaffold_9	37574197	37583287	9091	5.71673	4.64356	3.36204	5.13145
Xetro.C00433|zmiz2	scaffold_3	11349699	11383725	34027	5.6882	1.09051	2.71452	7.41053
Xetro.E00900|qki	scaffold_5	68529631	68624443	94813	5.68315	70.2996	0.914426	0.742536
Xetro.F01613|best2	scaffold_6	123120642	123138177	17536	5.67946	33.3616	1.18715	1.16843
Xetro.K04446|	scaffold_4957	601	1421	821	5.66819	57.3219	NA	0.789067
Xetro.A00868|c22orf13	scaffold_1	55359949	55366483	6535	5.66622	223.686	0.539702	0.942549
Xetro.B00919|supt4h1	scaffold_2	53085176	53093913	8738	5.6635	271.761	1.02583	1.70468
Xetro.B00722|	scaffold_2	40742622	40744973	2352	5.65799	55.2256	NA	NA
Xetro.G00092|eif3a	scaffold_7	4693413	4717014	23602	5.63417	46.3836	0.892703	1.48111
Xetro.A00087|smad7	scaffold_1	5367585	5392248	24664	5.62683	86.9999	1.36678	2.43732
Xetro.K02408|	scaffold_290	35647	48344	12698	5.62616	16.2162	NA	NA
Xetro.H01825|plekhg3	scaffold_8	93118590	93145449	26860	5.62608	56.6823	0.697189	2.07213
Xetro.H02269|prcc	scaffold_8	106786652	106798358	11707	5.62091	16.0892	1.72733	2.3923
Xetro.D01173|f3	scaffold_4	65771947	65780785	8839	5.61537	13.2076	11.9539	7.45915
Xetro.B01873|zmym2	scaffold_2	109324354	109360958	36605	5.61203	77.4554	0.863376	1.82015
Xetro.D02189|manf	scaffold_4	116678291	116682192	3902	5.61012	351.575	1.05451	1.25847
Xetro.B00056|snrnp40	scaffold_2	2153801	2160871	7071	5.58243	293.141	1.14079	1.3817
Xetro.H01587|	scaffold_8	80180197	80181664	1468	5.56839	0	NA	NA
Xetro.K00255|s1pr5	scaffold_24	170541	178956	8416	5.55384	0.0909682	NA	9.26794
Xetro.H01131|supt5h	scaffold_8	55564057	55590060	26004	5.55343	65.4223	0.638772	1.0081
Xetro.C00445|slc20a1	scaffold_3	11596745	11623334	26590	5.55201	31.3913	1.54715	2.04845
Xetro.H01126|unnamed	scaffold_8	55415693	55427147	11455	5.54115	148.332	2.09646	3.6452
Xetro.C01887|brd1	scaffold_3	101076174	101108511	32338	5.54028	79.5418	0.922	2.96267
Xetro.K04923|	scaffold_8b	1879319	1881946	2628	5.53719	95.9005	NA	NA
Xetro.K03481|	scaffold_965	15905	17913	2009	5.52969	98.5496	NA	NA
Xetro.I02147|bcl9	scaffold_9	98892559	98944030	51472	5.52571	9.36077	2.06261	2.39293
Xetro.K04283|osr1	scaffold_3636	801	2061	1261	5.52504	0	NA	7.55459
Xetro.D01985|prpf38a	scaffold_4	106591710	106598655	6946	5.51094	340.457	1.06123	1.29946
Xetro.F01906|kiaa1267	scaffold_6	140670659	140711946	41288	5.50986	12.571	1.96115	2.72503
Xetro.G00682|bloc1s2	scaffold_7	34784475	34802609	18135	5.4948	25.2277	1.46763	0.346676
Xetro.B02198|eed	scaffold_2	134212972	134234375	21404	5.49023	128.88	0.672519	2.20843
Xetro.G00176|znf384	scaffold_7	7201353	7223057	21705	5.48507	3.18107	4.67165	3.2266
Xetro.K02738|	scaffold_421	79006	87842	8837	5.47509	43.0692	0.182451	0
Xetro.F00279|polr2k	scaffold_6	21762045	21763338	1294	5.46518	46.652	0	1.01571
Xetro.B00356|c17orf63	scaffold_2	17576530	17603793	27264	5.46063	48.9631	0.721227	1.16944
Xetro.C00666|mfap1	scaffold_3	23930754	23940692	9939	5.45582	32.0901	0.392702	1.01829
Xetro.I00226|prpf40a	scaffold_9	10229137	10253625	24489	5.44422	79.8271	0.624371	0.763347
Xetro.K04828|zbtb34	scaffold_8b	481082	482554	1473	5.42423	86.597	1.60265	2.13091
Xetro.G02306|ddx19b	scaffold_7	123957330	123968199	10870	5.42142	604.186	1.56764	1.05813
Xetro.K02908|	scaffold_508	34696	38208	3513	5.41958	0.0183547	NA	6.5098
Xetro.F01127|kbtbd2	scaffold_6	87233131	87254923	21793	5.41629	202.465	1.51644	3.08609
Xetro.D01465|mkl1	scaffold_4	80534066	80591138	57073	5.40893	8.99556	2.68859	1.27275
Xetro.J00390|	scaffold_10	13440161	13442968	2808	5.38972	1.25729	NA	NA
Xetro.A01542|efs	scaffold_1	85964040	85984747	20708	5.38733	0.211858	NA	9.18225
Xetro.H00193|c9orf16	scaffold_8	7952685	7955182	2498	5.3833	12.8554	NA	7.59477
Xetro.C00277|	scaffold_3	7820622	7831718	11097	5.36919	0.00852303	NA	4.89603
Xetro.C01367|grpel2	scaffold_3	69110657	69130552	19896	5.35467	131.46	0.150399	5.01673
Xetro.I01026|sltm	scaffold_9	57675885	57715115	39231	5.34313	64.1627	0.404138	0.705834
Xetro.B00078|akirin1	scaffold_2	3557819	3567781	9963	5.34004	571.725	0.897431	1.15134
Xetro.A00693|	scaffold_1	46170263	46173827	3565	5.33921	0	NA	1.75661
Xetro.I01191|rps15a	scaffold_9	68168297	68177794	9498	5.33488	286.46	0.486812	1.2841
Xetro.F00256|	scaffold_6	19986947	20031376	44430	5.32757	67.2465	0.356364	1.07778
Xetro.E01648|fam96b	scaffold_5	118669911	118671477	1567	5.31425	11.7894	NA	NA
Xetro.G01524|cdc42	scaffold_7	88130300	88155473	25174	5.30247	398.902	0.953158	0.803826
Xetro.G00797|nolc1	scaffold_7	41630596	41654443	23848	5.29053	69.383	0.221453	0.448461
Xetro.A02861|	scaffold_1	169227837	169234718	6882	5.27597	43.8799	NA	NA
Xetro.K03336|unnamed	scaffold_801	19948	20867	920	5.2663	0.116555	NA	6.97479
Xetro.B02015|yap1	scaffold_2	120806016	120848978	42963	5.26537	17.8367	0.891683	1.87239
Xetro.E00543|tpbg	scaffold_5	40030142	40034076	3935	5.25448	86.2716	1.99384	4.76053
Xetro.K02976|mepce	scaffold_547	10683	27415	16733	5.24997	195.626	2.3647	2.32119
Xetro.B00552|tmem93	scaffold_2	30042142	30045898	3757	5.2497	111.043	0.870822	1.71446
Xetro.C01166|	scaffold_3	54725860	54726517	658	5.23776	155.657	NA	NA
Xetro.I00312|ppig	scaffold_9	17422403	17436302	13900	5.23445	81.9167	0.465981	0.705172
Xetro.D02199|hyal2	scaffold_4	116876899	116888768	11870	5.22796	88.0118	1.85164	2.00666
Xetro.G02070|	scaffold_7	115078922	115079833	912	5.22794	15.0455	NA	NA
Xetro.G01905|utp6	scaffold_7	106952479	106967511	15033	5.22335	40.3428	1.61113	1.37049
Xetro.E00277|sptssb	scaffold_5	18851468	18859694	8227	5.22156	210.035	1.3289	2.63759
Xetro.B00255|srrm1	scaffold_2	13159498	13204701	45204	5.2193	8.94971	1.71357	1.75419
Xetro.H02250|sf3b4	scaffold_8	105707161	105715894	8734	5.2164	17.1111	3.97483	1.76374
Xetro.A00007|dcaf12	scaffold_1	254104	266576	12473	5.21508	147.164	1.92912	3.13435
Xetro.H00658|rpl39	scaffold_8	30874825	30878278	3454	5.21092	154.061	0.92746	0.440513
Xetro.J00575|znf281	scaffold_10	22513631	22541931	28301	5.20981	80.2706	1.11134	2.56584
Xetro.H01747|	scaffold_8	87525127	87525630	504	5.19724	60.7962	NA	NA
Xetro.E00359|pqlc3	scaffold_5	25236181	25248706	12526	5.19562	2.7292	NA	NA
Xetro.K05290|esco2	scaffold_5b	7208974	7222021	13048	5.1949	32.054	0.890362	1.0132
Xetro.B01984|	scaffold_2	119632271	119651129	18859	5.19045	53.1282	0.776478	3.2549
Xetro.J00769|	scaffold_10	29601446	29602868	1423	5.18595	0.469163	NA	8.86275
Xetro.J00524|dcaf7	scaffold_10	20223391	20230241	6851	5.18482	210.113	1.51958	0.751507
Xetro.K03480|ppm1g	scaffold_965	3245	17913	14669	5.18364	136.289	0.551183	0.876428
Xetro.I01478|e4f1	scaffold_9	80374545	80390889	16345	5.18308	69.0221	1.16123	2.17338
Xetro.A02999|	scaffold_1	180377503	180378145	643	5.17433	0.265047	NA	NA
Xetro.K02691|	scaffold_407	85615	86367	753	5.17349	7.29537	NA	NA
Xetro.K00387|	scaffold_29	22415	23278	864	5.16723	7.00252	NA	NA
Xetro.G01475|gnb1	scaffold_7	84240090	84281638	41549	5.15851	206.918	1.45168	1.46672
Xetro.I01479|zdhhc4	scaffold_9	80393009	80394886	1878	5.14581	10.9045	NA	NA
Xetro.A01022|gas2l1	scaffold_1	62918119	62936415	18297	5.1397	0.177369	16.5067	10.1743
Xetro.G01984|tha1p	scaffold_7	111956169	111963079	6911	5.13957	0.984715	NA	NA
Xetro.F01848|	scaffold_6	138296852	138297368	517	5.13576	45.4343	NA	NA
Xetro.I02098|	scaffold_9	97571840	97579934	8095	5.13535	0	NA	7.9084
Xetro.G01753|rpl18	scaffold_7	99885917	99895872	9956	5.13076	371.41	1.15768	0.672746
Xetro.I00379|rbm45	scaffold_9	21574784	21591779	16996	5.12656	50.8945	0.826649	2.93769
Xetro.D00082|ipo7	scaffold_4	3486864	3514392	27529	5.11942	210.597	0.727171	0.537137
Xetro.K04171|	scaffold_2925	4516	5178	663	5.11591	0.19334	NA	NA
Xetro.B00458|	scaffold_2	23083607	23084601	995	5.10631	0.0671926	NA	NA
Xetro.G01968|map2k6	scaffold_7	109949667	109986313	36647	5.10509	128.575	0.758257	3.00157
Xetro.A02527|sgk223	scaffold_1	143311911	143331322	19412	5.103	28.8104	1.41695	4.95078
Xetro.C00486|ciao1	scaffold_3	12582184	12588236	6053	5.09801	47.9305	0.938911	0.88187
Xetro.F00628|ppp4r1	scaffold_6	45384279	45423163	38885	5.08839	210.734	0.68751	1.43887
Xetro.B02193|fzd4	scaffold_2	133825935	133837651	11717	5.08791	12.6288	6.43039	12
Xetro.B00017|arid1a	scaffold_2	695120	725586	30467	5.08323	7.44049	1.93238	1.62457
Xetro.E00011|u2surp	scaffold_5	688442	727329	38888	5.07064	49.4865	0.447739	0.638468
Xetro.F01248|cmtm7	scaffold_6	95612807	95634502	21696	5.05556	61.7648	1.04136	0.830109
Xetro.H00327|	scaffold_8	15413148	15417233	4086	5.04832	38.2494	NA	NA
Xetro.J00201|mtss1.2	scaffold_10	5674034	5716433	42400	5.04737	15.1886	2.01763	2.89325
Xetro.A00691|	scaffold_1	46166718	46173807	7090	5.04203	0.22528	NA	NA
Xetro.C01490|unnamed	scaffold_3	76362599	76373319	10721	5.04133	142.503	0.68778	0.627667
Xetro.B02332|cdk4	scaffold_2	141396873	141411644	14772	5.03436	81.5596	1.88918	1.90644
Xetro.B02168|gabpa	scaffold_2	131344422	131359650	15229	5.03285	155.471	0.749027	1.2217
Xetro.E01501|epas1	scaffold_5	107991272	108074085	82814	5.02875	0.510971	NA	3.08359
Xetro.B02430|tomm70a	scaffold_2	143238762	143261241	22480	5.02637	51.4713	2.62893	2.54841
Xetro.G01983|birc5.2	scaffold_7	111952249	111957164	4916	5.02047	300	0.423406	1.10275
Xetro.B00385|srr	scaffold_2	18463584	18474756	11173	4.99865	16.6825	19.1675	16.3591
Xetro.H01192|snw1	scaffold_8	56900023	56913717	13695	4.99729	73.5005	1.04168	1.06877
Xetro.C00623|fam103a1	scaffold_3	21648297	21655750	7454	4.99593	166.243	0.775268	1.77678
Xetro.F01445|pdk4	scaffold_6	111747804	111762319	14516	4.99301	0.251671	NA	5.34138
Xetro.C00909|maml1	scaffold_3	41371608	41415377	43770	4.97872	27.1321	1.75729	3.0754
Xetro.A00008|ubap1	scaffold_1	302786	311188	8403	4.97505	83.6707	0.990492	2.16355
Xetro.D00260|incenp	scaffold_4	11916268	11927763	11496	4.97348	303.159	0.474486	0.675357
Xetro.G00175|	scaffold_7	7200536	7201313	778	4.97291	1.79766	NA	1.79581
Xetro.I01628|fbrs	scaffold_9	85201469	85220670	19202	4.97126	51.9415	4.90884	2.15571
Xetro.A00136|depdc1b	scaffold_1	8557641	8572502	14862	4.97074	113.431	1.10506	1.61257
Xetro.G01142|tardbp	scaffold_7	62182768	62193217	10450	4.9633	238.321	0.504097	2.83303
Xetro.K05141|ctsb	scaffold_5b	1601171	1609587	8417	4.96092	800.347	0.783553	0.598366
Xetro.F01652|uba52	scaffold_6	126674977	126679013	4037	4.96058	95.493	1.03691	3.53276
Xetro.B00046|ctps	scaffold_2	1672522	1687025	14504	4.96031	68.9838	1.16829	2.18702
Xetro.F00237|ywhaz	scaffold_6	19085400	19108512	23113	4.95575	304.267	0.834388	1.49863
Xetro.B01265|ddx23	scaffold_2	77588861	77612837	23977	4.94348	34.2896	1.04873	1.16454
Xetro.F00783|rbm22	scaffold_6	58479401	58494311	14911	4.94087	192.66	0.848248	1.08725
Xetro.G00098|tial1	scaffold_7	4938065	4954035	15971	4.93944	24.0923	3.92807	4.66741
Xetro.A00701|rsrc2	scaffold_1	46350033	46365271	15239	4.9163	67.3822	0.628413	0.664954
Xetro.E00282|kpna4	scaffold_5	19108109	19131776	23668	4.91411	332.232	0.904569	0.635037
Xetro.I00251|dapl1	scaffold_9	12393924	12403518	9595	4.91317	260.916	0.694537	1.56371
Xetro.D01051|polr2g	scaffold_4	59273185	59280041	6857	4.8998	230.812	1.09897	0.698212
Xetro.I00875|cxcr7	scaffold_9	47536925	47550697	13773	4.89929	0.0440455	NA	20.8763
Xetro.H01510|cinp	scaffold_8	75950075	75959996	9922	4.89698	34.268	1.01691	0
Xetro.H00831|ly6g6c	scaffold_8	44398548	44406523	7976	4.89375	65.1965	1.30239	10.5532
Xetro.B01953|	scaffold_2	117744831	117745528	698	4.89229	0.615709	NA	NA
Xetro.K01111|	scaffold_75	317480	319072	1593	4.88736	1.46848	4.45181	7.21739
Xetro.F00047|rplp1	scaffold_6	1728475	1732992	4518	4.87933	476.453	1.16115	1.06898
Xetro.K00370|ubqln4	scaffold_27	324248	332593	8346	4.87662	7.07125	0.374102	1.97428
Xetro.J00888|	scaffold_10	33952534	33956282	3749	4.86849	21.2628	NA	NA
Xetro.K04447|	scaffold_4957	1450	2918	1469	4.862	2.26783	NA	NA
Xetro.B01823|rpl21	scaffold_2	106708899	106715324	6426	4.85603	450.955	1.16518	2.62335
Xetro.D00161|caprin1	scaffold_4	8209886	8229780	19895	4.85308	38.0239	1.42992	0.808215
Xetro.K02345|ssr2	scaffold_271	18789	21709	2921	4.84784	129.323	0	1.00151
Xetro.K00762|	scaffold_44	103510	117222	13713	4.84662	0.409578	NA	1.34686
Xetro.K01551|dvl2	scaffold_120	275362	283452	8091	4.84271	14.0613	3.75017	2.54519
Xetro.B01565|unnamed	scaffold_2	92653247	92659992	6746	4.84007	17.9108	0	1.3223
Xetro.A01886|rnf38	scaffold_1	111512627	111546638	34012	4.83119	51.946	0.615863	1.17139
Xetro.K03674|tpm3	scaffold_1324	2499	9408	6910	4.83084	192.403	0.469204	0.294869
Xetro.H01065|kcnk6	scaffold_8	52748412	52764061	15650	4.82889	4.08148	NA	8.52784
Xetro.F00630|twsg1	scaffold_6	45459216	45475706	16491	4.8285	62.5123	0.546539	1.23292
Xetro.A00900|mlec	scaffold_1	56095515	56103909	8395	4.82535	50.8116	0.22259	1.91073
Xetro.K02970|rnf121	scaffold_546	2359	15145	12787	4.82513	67.3654	1.54515	2.03632
Xetro.A00820|	scaffold_1	54173058	54173468	411	4.80565	28.7822	NA	4.97809
Xetro.B00836|	scaffold_2	47623000	47643269	20270	4.80089	0	NA	NA
Xetro.E01647|	scaffold_5	118667820	118670024	2205	4.7963	62.2404	2.67933	0.127643
Xetro.B01254|fmnl3	scaffold_2	77046099	77092699	46601	4.79458	46.7772	1.0379	2.06724
Xetro.H01555|unnamed	scaffold_8	78543766	78544800	1035	4.79179	263.187	0.369615	6.71324
Xetro.D01864|cdc20	scaffold_4	98411200	98417255	6056	4.79004	1266.56	0.842454	0.813845
Xetro.J00546|unnamed	scaffold_10	21358394	21373097	14704	4.75343	1.1255	6.07065	9.45098
Xetro.I00003|dirc2	scaffold_9	99669	112617	12949	4.75094	14.7406	2.46379	3.86175
Xetro.B00038|ythdf2	scaffold_2	1398513	1411057	12545	4.74546	159.799	1.82621	1.99923
Xetro.G02216|lsr	scaffold_7	120692619	120712997	20379	4.738	216.317	2.36157	2.01494
Xetro.B01418|tfcp2	scaffold_2	85721616	85761072	39457	4.73009	33.9915	1.60856	1.89924
Xetro.B02551|	scaffold_2	148993920	148995225	1306	4.7295	24.8434	3.63413	NA
Xetro.H00047|notch1	scaffold_8	1745507	1801051	55545	4.72336	6.32182	0.220387	3.12471
Xetro.A01667|zfand5	scaffold_1	94510123	94525139	15017	4.71988	301.766	0.843304	2.36037
Xetro.C01869|szl	scaffold_3	100185099	100187841	2743	4.71799	0.567901	NA	7.70174
Xetro.A02367|smu1	scaffold_1	131917336	131938984	21649	4.71529	411.736	0.810715	1.00682
Xetro.B01874|pspc1	scaffold_2	109390948	109448429	57482	4.70947	66.6153	1.08305	2.39905
Xetro.C01706|cpsf6	scaffold_3	87512754	87547498	34745	4.70806	70.4422	0.717541	1.70295
Xetro.I00012|mki67ip	scaffold_9	240407	243732	3326	4.70672	387.538	1.30018	1.68539
Xetro.K05056|rprd2	scaffold_8c	3200319	3236297	35979	4.70623	17.6686	0.791096	3.23775
Xetro.D01577|	scaffold_4	82586330	82628638	42309	4.70358	8.25175	0.706636	1.91762
Xetro.B02600|tspo	scaffold_2	150356010	150360765	4756	4.70223	11.9478	NA	NA
Xetro.C02085|nrf1	scaffold_3	115470550	115514566	44017	4.70018	172.892	0.863591	1.22859
Xetro.A02252|polr2e	scaffold_1	126321884	126331642	9759	4.69378	205.563	0.539182	1.08497
Xetro.K02809|gtf3c2	scaffold_457	38314	54876	16563	4.68373	172.071	2.00649	3.24495
Xetro.J00220|rbm12	scaffold_10	6232180	6242410	10231	4.67775	8.83468	1.26211	4.79122
Xetro.C00965|med7	scaffold_3	44492656	44497092	4437	4.67517	112.964	1.65353	7.19505
Xetro.E01386|btbd3	scaffold_5	99483515	99496078	12564	4.66601	73.2753	0.870867	1.14554
Xetro.A00580|trim36	scaffold_1	41403580	41427837	24258	4.65598	206.761	1.06538	2.95962
Xetro.G02133|btg5	scaffold_7	117332470	117343108	10639	4.65584	18.6119	4.25945	5.81937
Xetro.G01784|gsk3a	scaffold_7	101845398	101874139	28742	4.65248	112.157	1.6457	1.86296
Xetro.E00012|chst2	scaffold_5	761213	762671	1459	4.64063	1.06448	NA	6.33386
Xetro.K02957|	scaffold_537	44750	45609	860	4.64037	99.0024	NA	NA
Xetro.D01779|srsf11	scaffold_4	92733215	92752805	19591	4.6367	114.884	0.701441	1.34456
Xetro.K00475|acin1	scaffold_35	51159	99087	47929	4.63654	26.6011	0.76285	2.00556
Xetro.K04713|tmem214	scaffold_7347	282	2955	2674	4.62883	186.74	0.241946	0.638216
Xetro.B00681|	scaffold_2	38201016	38202274	1259	4.62601	0.428141	NA	NA
Xetro.J00151|mrps7	scaffold_10	4709670	4714476	4807	4.62379	19.386	0.491008	9.88831
Xetro.K04135|tmem216	scaffold_2774	4473	5723	1251	4.6126	6.05441	NA	NA
Xetro.A03260|letm1	scaffold_1	198974073	199004212	30140	4.61069	45.1984	2.10061	2.37865
Xetro.G01013|	scaffold_7	53180262	53181287	1026	4.59641	18.7169	NA	NA
Xetro.F01410|syf2	scaffold_6	108309366	108316478	7113	4.59035	159.27	0.247903	1.51223
Xetro.D01365|tmco1	scaffold_4	75335329	75353684	18356	4.58906	112.031	0.495563	1.79698
Xetro.E01061|	scaffold_5	78001366	78003032	1667	4.58387	0.0256587	NA	NA
Xetro.I01165|ube2i	scaffold_9	66165233	66180233	15001	4.58386	168.879	1.08026	0.605563
Xetro.C01455|znf346	scaffold_3	74783354	74797950	14597	4.57772	142.611	1.42904	1.98053
Xetro.F01610|unnamed	scaffold_6	123095113	123097962	2850	4.56252	0.321753	NA	NA
Xetro.G01082|st14	scaffold_7	57553544	57596892	43349	4.55763	171.687	0.629719	0.958296
Xetro.B00590|nufip2	scaffold_2	31976779	32002761	25983	4.54903	29.2596	3.68399	3.93482
Xetro.A00427|skp2	scaffold_1	27194222	27206421	12200	4.54417	118.003	0.910799	1.4679
Xetro.B00244|kdm1a	scaffold_2	12553011	12582537	29527	4.54276	98.1759	0.58921	1.42299
Xetro.E01438|rtn4	scaffold_5	102984182	103022013	37832	4.53747	64.7599	1.17153	1.30276
Xetro.A01332|ppil1	scaffold_1	75958621	75960753	2133	4.53724	421.221	0.546591	0.720111
Xetro.F01050|anln	scaffold_6	81731314	81761528	30215	4.53247	96.3413	0.731787	2.59024
Xetro.G02197|usf2	scaffold_7	120096886	120112744	15859	4.53102	20.6728	1.61795	1.1836
Xetro.K04539|	scaffold_5708	585	2938	2354	4.52804	20.862	NA	NA
Xetro.G00851|bmpr1a	scaffold_7	46009509	46025396	15888	4.52126	109.474	0.767345	4.74739
Xetro.A02869|plrg1	scaffold_1	169958558	169977508	18951	4.52035	341.415	0.561696	0.924408
Xetro.B00641|	scaffold_2	35678792	35679511	720	4.51912	8.00247	NA	NA
Xetro.K04885|edf1	scaffold_8b	1332942	1338380	5439	4.5142	39.5168	2.08028	1.71163
Xetro.G00002|rlim	scaffold_7	164572	177759	13188	4.50763	151.755	0.802876	1.04482
Xetro.K02479|pbrm1	scaffold_315	31737	76610	44874	4.50187	41.0485	1.59246	1.51176
Xetro.D02426|ppp4r2	scaffold_4	128850848	128866325	15478	4.49762	101.934	0.620305	1.36706
Xetro.F00249|	scaffold_6	19789846	19791173	1328	4.49499	141.663	NA	NA
Xetro.A01261|snrpc	scaffold_1	72107413	72127274	19862	4.4859	332.225	0.202662	0.47232
Xetro.G00170|nop2	scaffold_7	7104244	7112181	7938	4.48011	10.71	1.0617	1.4296
Xetro.I01227|eif3b	scaffold_9	69887177	69904697	17521	4.47979	326.067	0.94469	1.94712
Xetro.K03712|csnk2a1	scaffold_1416	122	6754	6633	4.47824	22.9071	1.46763	2.07876
Xetro.E00203|	scaffold_5	11777237	11779438	2202	4.47808	2.43508	NA	NA
Xetro.C00499|tia1	scaffold_3	13319156	13332656	13501	4.47526	207.69	2.29456	1.63244
Xetro.B00939|rpl8	scaffold_2	54897984	54905056	7073	4.4714	247.403	0.403752	1.60062
Xetro.A02509|rest	scaffold_1	141909891	141929034	19144	4.46826	92.7934	0.866823	1.02977
Xetro.D00375|depdc7	scaffold_4	17120826	17134670	13845	4.4561	335.907	1.25501	1.15863
Xetro.F01847|arf5	scaffold_6	138291253	138297438	6186	4.45607	346.677	1.67029	1.81541
Xetro.G01907|	scaffold_7	106991022	106992135	1114	4.44279	1.1222	NA	NA
Xetro.J00786|rpl23	scaffold_10	30239260	30249679	10420	4.44101	316.396	0.567657	1.30445
Xetro.K01260|mex3a	scaffold_89	14956	17200	2245	4.43443	23.4092	2.12586	2.46443
Xetro.K02634|znf250	scaffold_378	987	9114	8128	4.4302	18.9199	2.46785	1.61782
Xetro.G01148|	scaffold_7	62321659	62334809	13151	4.4239	0.121419	NA	NA
Xetro.F01365|igf2bp3	scaffold_6	105305789	105369386	63598	4.40918	90.8443	0.666938	0.818552
Xetro.G00140|	scaffold_7	6307234	6317782	10549	4.40788	88.9087	1.57915	3.1301
Xetro.F01836|rhoa	scaffold_6	137575008	137590395	15388	4.40613	295.493	1.32925	0.765859
Xetro.J00946|taf4	scaffold_10	37276406	37306124	29719	4.40014	3.28969	3.38112	2.24108
Xetro.F00841|prpf4b	scaffold_6	62311666	62346108	34443	4.39635	129.478	0.611608	1.02713
Xetro.I01735|srrm2	scaffold_9	86920546	86946307	25762	4.39225	4.77269	0.759085	1.54539
Xetro.F01370|sirt6	scaffold_6	105528939	105531043	2105	4.39192	22.9868	1.2959	6.81495
Xetro.J00016|	scaffold_10	552411	553253	843	4.38502	0	NA	NA
Xetro.A00412|	scaffold_1	26492136	26493747	1612	4.38463	2.11361	NA	NA
Xetro.A01687|foxd4l1.2	scaffold_1	95949201	95950452	1252	4.38289	0.0146685	NA	NA
Xetro.H01053|pbx2	scaffold_8	52246604	52264826	18223	4.37959	67.52	1.50433	2.51959
Xetro.H01030|kifc1	scaffold_8	51653469	51683226	29758	4.37645	477.995	0.649141	1.12381
Xetro.I00342|sp3	scaffold_9	19264491	19289408	24918	4.37535	146.107	0.486635	1.13785
Xetro.C00078|wee2	scaffold_3	1834343	1854425	20083	4.37334	549.634	1.00381	0.699596
Xetro.F01202|cdv3	scaffold_6	93101562	93116466	14905	4.37299	319.793	0.721604	0.384751
Xetro.I01661|glyr1	scaffold_9	85837752	85871274	33523	4.37201	50.1921	1.28959	0.621832
Xetro.F00048|eif2c2	scaffold_6	1744267	1790573	46307	4.36511	1.31733	12.7195	8.63178
Xetro.K01425|ubl5	scaffold_109	44950	51442	6493	4.36325	131.673	2.53183	4.54833
Xetro.I01463|tnrc6a	scaffold_9	79600650	79641280	40631	4.35823	45.7958	0.864842	1.71042
Xetro.H01554|unnamed	scaffold_8	78530782	78552684	21903	4.354	63.9535	NA	NA
Xetro.H00137|prrc2b	scaffold_8	5644153	5690287	46135	4.35202	2.72456	1.19245	0.96574
Xetro.J00659|ctsa	scaffold_10	26055045	26067920	12876	4.34847	78.9818	0.827194	0
Xetro.A01461|tox4	scaffold_1	83603414	83618487	15074	4.34536	55.7849	1.03691	3.23052
Xetro.A00897|sppl3	scaffold_1	56019623	56053324	33702	4.34313	118.358	0.468612	6.92979
Xetro.E01722|srf	scaffold_5	122541885	122549922	8038	4.32776	7.80036	4.58275	6.30314
Xetro.A00006|ubap2	scaffold_1	218284	249796	31513	4.31592	8.47197	0.691991	2.59449
Xetro.B00281|pithd1	scaffold_2	13997157	14003074	5918	4.31531	33.1825	0.971625	0
Xetro.I00868|	scaffold_9	47147049	47148140	1092	4.31438	0.643377	NA	1.5418
Xetro.B00937|med14	scaffold_2	54698322	54736406	38085	4.3092	30.8391	0.92833	2.53913
Xetro.I01327|c16orf52	scaffold_9	74925567	74945016	19450	4.30772	187.102	2.1831	5.21708
Xetro.K01766|nlk.2	scaffold_151	20535	32636	12102	4.30119	57.1585	2.05468	3.0337
Xetro.K01264|pfdn2	scaffold_89	63559	67438	3880	4.29035	76.6456	1.82238	4.208
Xetro.C00487|tmem127	scaffold_3	12588241	12595412	7172	4.2849	3.64721	NA	6.96663
Xetro.H01780|arhgap11a.1	scaffold_8	89630644	89649800	19157	4.27969	117.64	0.781421	1.69869
Xetro.D01986|zcchc11	scaffold_4	106608146	106664459	56314	4.27572	23.3862	2.84966	3.09941
Xetro.B01857|ska3	scaffold_2	108688499	108698893	10395	4.27385	24.6974	0.241946	0.887701
Xetro.D02062|dhx9	scaffold_4	110010186	110032167	21982	4.27089	37.93	1.37544	3.26071
Xetro.K01173|brd4	scaffold_79	15385	34543	19159	4.26347	0.807916	2.98597	0.439852
Xetro.D01780|	scaffold_4	92748517	92749319	803	4.25722	0.515197	NA	NA
Xetro.H01740|itpka	scaffold_8	87356102	87406117	50016	4.2493	0	NA	7.36791
Xetro.A02862|fhdc1	scaffold_1	169227838	169259379	31542	4.24397	30.8732	0.679487	4.11146
Xetro.K01067|	scaffold_73	32451	33995	1545	4.24376	119.195	NA	NA
Xetro.C00469|polm	scaffold_3	12114227	12151531	37305	4.2377	6.1435	5.843	3.83736
Xetro.K03750|	scaffold_1506	6921	9063	2143	4.23618	36.2894	1.03799	1.58051
Xetro.D01773|zranb2	scaffold_4	92296536	92314188	17653	4.23583	72.1407	0.825514	1.14775
Xetro.J00287|mybl2	scaffold_10	9396618	9411078	14461	4.23054	151.488	0.925348	0.871201
Xetro.K04348|tpx2	scaffold_4102	881	5095	4215	4.21145	311.61	1.15488	0.5551
Xetro.C00543|casc4	scaffold_3	17051684	17070154	18471	4.20924	138.972	0.427545	1.78467
Xetro.I01596|	scaffold_9	84553531	84554361	831	4.20812	0	NA	NA
Xetro.G00988|ube2q2	scaffold_7	52286819	52306598	19780	4.20689	239.553	0.394204	0.901555
Xetro.D00440|	scaffold_4	20878934	20886407	7474	4.20433	94.9415	0.300798	0.80691
Xetro.G00333|dnttip2	scaffold_7	14258294	14269561	11268	4.20396	42.2647	0.551126	1.07572
Xetro.B00228|stk40	scaffold_2	10938499	10956570	18072	4.20047	80.8761	1.52633	3.75349
Xetro.A01289|unnamed	scaffold_1	73689756	73698678	8923	4.19945	0.0593735	3.65684	6.71324
Xetro.K01142|	scaffold_77	42798	56642	13845	4.19871	2.4722	NA	NA
Xetro.A01226|nfya	scaffold_1	70234239	70248532	14294	4.1987	357.56	1.05747	1.49991
Xetro.K02066|	scaffold_207	12600	14403	1804	4.19566	0.0441043	NA	NA
Xetro.K04711|spag7	scaffold_7335	2018	3011	994	4.19413	228.589	0	0.690434
Xetro.J00652|ncoa5	scaffold_10	25739276	25763018	23743	4.18769	125.188	0.766199	0.964415
Xetro.G00695|stox1	scaffold_7	35100598	35133704	33107	4.1873	51.734	2.01228	4.2665
Xetro.E00604|pnisr	scaffold_5	45773637	45789939	16303	4.18496	40.0583	0.812025	1.51551
Xetro.B00282|tceb3	scaffold_2	14003209	14023964	20756	4.18143	12.1505	3.00287	3.24432
Xetro.G01719|trim28	scaffold_7	98732341	98752821	20481	4.17965	123.85	0.9798	1.04872
Xetro.K01819|	scaffold_158	157498	168205	10708	4.1788	1.00379	NA	8.86843
Xetro.A01993|ncbp1	scaffold_1	117503883	117532820	28938	4.17308	223.479	0.857172	0.508673
Xetro.K00635|	scaffold_38	436601	442881	6281	4.16691	43.0519	1.0813	1.08956
Xetro.K02916|rrp1b	scaffold_513	16300	27696	11397	4.16682	82.5977	0.611512	1.76607
Xetro.A02938|sap30	scaffold_1	175255201	175269114	13914	4.1668	57.6425	2.43059	1.89238
Xetro.B00283|rpl11	scaffold_2	14024620	14032987	8368	4.16664	514.691	0.455817	0.903274
Xetro.G01775|rpl28	scaffold_7	101404901	101408362	3462	4.16478	118.55	0.479721	0.966299
Xetro.D01287|gpsm2	scaffold_4	71895514	71912706	17193	4.16024	33.2022	0.91964	2.50806
Xetro.B00342|taf15	scaffold_2	17014940	17038041	23102	4.15549	149.722	0.952055	0.719155
Xetro.K00375|ca14	scaffold_27	430637	459926	29290	4.15378	0.450405	NA	14.3216
Xetro.D01453|rab11fip4l	scaffold_4	80298915	80312900	13986	4.15117	132.745	1.14619	3.02313
Xetro.H01359|eif3k	scaffold_8	66233069	66242608	9540	4.14503	83.8896	0.974849	0.909458
Xetro.G01915|smurf2	scaffold_7	107175444	107204753	29310	4.14301	31.968	3.30113	0
Xetro.A00898|acads	scaffold_1	56062915	56071306	8392	4.13886	34.4198	5.11134	2.19208
Xetro.F00683|darmin	scaffold_6	50676159	50688776	12618	4.13392	0.0731315	NA	12.3977
Xetro.J00580|dido1	scaffold_10	22869657	22908896	39240	4.13142	1.68247	1.37103	3.60734
Xetro.D00855|tmed6	scaffold_4	50700259	50706540	6282	4.12987	3.0617	NA	NA
Xetro.J00180|eme1	scaffold_10	5181272	5186621	5350	4.12759	56.7348	0.473597	1.2631
Xetro.K02820|	scaffold_466	1142	3404	2263	4.12581	7.35981	2.54772	3.34925
Xetro.E01044|unnamed	scaffold_5	76945211	76948734	3524	4.12202	0.00632637	NA	5.59175
Xetro.F00537|ss18	scaffold_6	39469788	39488952	19165	4.11999	130.844	0.968498	1.18732
Xetro.H01827|srp14	scaffold_8	93159545	93165601	6057	4.11977	159.022	0.886815	1.02736
Xetro.G00558|ubtd1	scaffold_7	27538334	27543824	5491	4.11617	185.403	0.830726	1.70771
Xetro.K02359|ncoa4	scaffold_275	91081	106683	15603	4.11487	176.224	0.917015	1.03435
Xetro.B01229|zc3h13	scaffold_2	75891110	75920193	29084	4.10319	15.3974	0.520262	0.50973
Xetro.D02413|rpl29	scaffold_4	128151001	128157103	6103	4.10315	150.884	0.902394	1.54688
Xetro.E01247|ovol2	scaffold_5	89003315	89033058	29744	4.09589	38.257	1.73752	2.70353
Xetro.G00199|emg1	scaffold_7	7843735	7847828	4094	4.08885	261.164	1.62475	4.96674
Xetro.H00787|lpar4	scaffold_8	42699138	42721127	21990	4.08634	57.0908	0.515256	9.72452
Xetro.A00430|	scaffold_1	27268650	27309847	41198	4.08372	51.1227	0.334261	0.917354
Xetro.C01711|frs2	scaffold_3	87683036	87718081	35046	4.07534	81.3286	0.872034	4.74003
Xetro.K00881|c19orf53	scaffold_53	78119	79412	1294	4.06823	106.718	0.562097	0
Xetro.D01028|znhit2	scaffold_4	58905105	58906835	1731	4.06588	23.5981	1.62712	7.1389
Xetro.K01141|	scaffold_77	40711	42713	2003	4.06417	2.17822	NA	NA
Xetro.B01072|nipa2	scaffold_2	62647790	62659709	11920	4.06384	96.0583	1.06971	1.76258
Xetro.D00843|slc7a5	scaffold_4	49640418	49671153	30736	4.06278	73.5646	1.94175	4.44703
Xetro.D02065|rgs16	scaffold_4	110117041	110120680	3640	4.06258	8.35524	NA	9.06984
Xetro.F00114|rnf139	scaffold_6	8586796	8594662	7867	4.05308	69.2552	1.38706	1.71957
Xetro.D01546|	scaffold_4	82266998	82276425	9428	4.05185	44.4889	1.72284	2.04103
Xetro.I00718|	scaffold_9	37481209	37482368	1160	4.0457	0.301423	NA	5.08948
Xetro.C00693|fam108c1	scaffold_3	25064683	25082786	18104	4.04066	116.587	1.75091	2.11649
Xetro.K03116|znf668	scaffold_622	53198	55722	2525	4.03889	14.9078	NA	NA
Xetro.C00818|arpp19	scaffold_3	34407325	34418628	11304	4.03702	317.045	1.32929	1.60481
Xetro.A01246|	scaffold_1	70977937	70984969	7033	4.03507	54.7585	0.643857	1.6817
Xetro.B02426|tmem45a	scaffold_2	143176154	143189947	13794	4.02268	6.78477	NA	11.3397
Xetro.K02398|gtf2h1	scaffold_288	34555	44844	10290	4.00042	96.1287	1.00004	2.24799
Xetro.I01589|atpaf2	scaffold_9	84361506	84370011	8506	3.99473	63.6052	0.702622	0.582456
Xetro.D01132|banf1	scaffold_4	62317333	62325889	8557	3.9844	295.622	0.973664	1.10495
Xetro.I00336|pdk1	scaffold_9	18662025	18682324	20300	3.98368	23.1919	1.10604	6.10654
Xetro.A00811|mapk1	scaffold_1	53855327	53890546	35220	3.97694	131.796	1.25805	0.719348
Xetro.F01640|gtpbp4	scaffold_6	126321772	126333270	11499	3.97323	103.464	1.05968	0.789775
Xetro.B01997|mmp1	scaffold_2	120352501	120363133	10633	3.9698	0	NA	13.5018
Xetro.F00295|	scaffold_6	22167369	22183611	16243	3.9684	27.0134	5.11796	8.61496
Xetro.G01749|prpf31	scaffold_7	99853194	99866173	12980	3.96681	339.911	0.928746	0.874478
Xetro.K00491|	scaffold_35	501608	506982	5375	3.96586	74.9841	2.51225	11.0324
Xetro.B01241|med4	scaffold_2	76452317	76465282	12966	3.96427	286.466	1.98566	3.13968
Xetro.B00285|ppt1	scaffold_2	14063589	14081954	18366	3.96241	32.3814	2.94605	3.46834
Xetro.J00642|dhx8	scaffold_10	25122710	25186172	63463	3.96148	119.499	0.46905	0.470388
Xetro.B02599|ttc38	scaffold_2	150342590	150351085	8496	3.95806	5.17595	NA	NA
Xetro.F00767|nup153	scaffold_6	57288836	57340926	52091	3.94224	53.7505	0.930414	0.610124
Xetro.F01819|rbm6	scaffold_6	137117407	137140388	22982	3.94183	9.65664	2.18744	1.69255
Xetro.B02580|ndufb4	scaffold_2	149658388	149663891	5504	3.94168	49.2485	NA	NA
Xetro.I02185|pitpnb	scaffold_9	99961629	99973321	11693	3.93615	76.3708	1.23421	1.1665
Xetro.C00642|crtc3	scaffold_3	23019365	23080070	60706	3.92725	4.47076	0.683937	5.97667
Xetro.H00662|nkap	scaffold_8	30901547	30911845	10299	3.92519	51.9074	0.358356	0.900883
Xetro.B02077|	scaffold_2	125939989	125944331	4343	3.92494	0	NA	NA
Xetro.I00909|	scaffold_9	49121108	49133654	12547	3.92305	5.3513	NA	NA
Xetro.D02573|tsr2	scaffold_4	140061708	140070004	8297	3.91939	88.8891	0.799726	1.25996
Xetro.I00041|cyp27c1	scaffold_9	1480815	1491516	10702	3.91402	22.5961	0.625254	1.30196
Xetro.A02326|tcf3	scaffold_1	129584107	129649899	65793	3.91141	201.055	0.945572	0.975381
Xetro.G02307|ubxn10	scaffold_7	123970291	123971137	847	3.91103	8.09249	NA	NA
Xetro.F00645|cidea	scaffold_6	46252291	46268295	16005	3.91096	127.803	1.40671	2.4684
Xetro.D02264|ip6k2	scaffold_4	121026482	121046805	20324	3.90688	97.718	0.576529	4.4385
Xetro.D01554|	scaffold_4	82362661	82370662	8002	3.90536	9.40043	7.81207	3.65619
Xetro.J00760|unnamed	scaffold_10	29349176	29358772	9597	3.905	15.8292	3.08702	3.96751
Xetro.K04786|	scaffold_8350	93	595	503	3.90449	27.3702	NA	NA
Xetro.A03234|nop14	scaffold_1	197897514	197914147	16634	3.8968	51.5158	1.09846	1.05952
Xetro.E01542|nsl1	scaffold_5	112259385	112267111	7727	3.89191	2.2965	5.17652	7.46713
Xetro.J00212|c8orf40	scaffold_10	6016547	6020023	3477	3.88824	175.427	1.54467	1.05913
Xetro.F00264|sdc2	scaffold_6	20539180	20545662	6483	3.88635	92.5878	NA	NA
Xetro.J00152|mif4gd	scaffold_10	4712319	4718409	6091	3.87666	56.9242	0.487748	1.05743
Xetro.I01564|alkbh5	scaffold_9	83623784	83632716	8933	3.87579	90.6466	0.590673	1.68925
Xetro.C00158|notch3	scaffold_3	5106951	5150489	43539	3.8718	5.9632	1.83742	3.86427
Xetro.J00794|rpl19	scaffold_10	30539478	30546023	6546	3.87139	466.667	0.681896	0.301779
Xetro.K03041|znf605	scaffold_587	16277	28200	11924	3.86998	16.1164	1.32494	0.904493
Xetro.C00943|ugdh.2	scaffold_3	43298523	43317127	18605	3.86884	5.575	NA	7.58534
Xetro.H00153|fubp3	scaffold_8	6300761	6342751	41991	3.86796	183.306	1.37356	1.32827
Xetro.D00100|ctr9	scaffold_4	6156677	6172286	15610	3.8639	14.7775	1.19453	1.38876
Xetro.B02054|panx1	scaffold_2	123976804	124002390	25587	3.86281	70.5388	1.48496	2.73695
Xetro.F01006|sec61b	scaffold_6	79428947	79431128	2182	3.86044	171.895	0.565908	0.784569
Xetro.D01436|tcf20	scaffold_4	79685462	79698517	13056	3.85778	70.1961	1.30498	1.68665
Xetro.C01789|yaf2	scaffold_3	93365627	93374150	8524	3.85568	86.3109	0.594295	0.915441
Xetro.A00462|chd1	scaffold_1	30554621	30590231	35611	3.85027	103.449	0.603745	0.663205
Xetro.A00140|mier3	scaffold_1	8662462	8678913	16452	3.84646	38.5317	1.30484	2.20093
Xetro.K03358|prpf6	scaffold_828	1400	11817	10418	3.84603	92.9763	0.811329	0.872281
Xetro.H00192|ciz1	scaffold_8	7942873	7952655	9783	3.84481	62.7996	1.23661	2.39835
Xetro.J00890|rab5c	scaffold_10	33972133	33977021	4889	3.84395	183.056	NA	NA
Xetro.B02078|	scaffold_2	125948551	125951724	3174	3.8415	0.248805	NA	NA
Xetro.D00699|lsm14a	scaffold_4	38051457	38070471	19015	3.83968	252.957	0.653804	0.364676
Xetro.E00337|selt	scaffold_5	22874523	22879828	5306	3.83944	345.183	0.606147	1.85292
Xetro.K03803|	scaffold_1639	8132	8938	807	3.82277	8.75858	NA	NA
Xetro.E01710|polr1c	scaffold_5	122116086	122131069	14984	3.8206	44.436	1.06333	0.165503
Xetro.A00244|cenph	scaffold_1	15651193	15667415	16223	3.81663	189.558	0.771516	0.658887
Xetro.B00225|olig4	scaffold_2	10852284	10853327	1044	3.81181	0.227638	NA	NA
Xetro.G01906|suz12	scaffold_7	106977958	106999934	21977	3.80532	55.0106	1.39771	0.947467
Xetro.D02122|sf3b3	scaffold_4	112576597	112614702	38106	3.80448	163.758	0.909727	1.08668
Xetro.A00819|hic2	scaffold_1	54167578	54169528	1951	3.80393	61.5398	1.62227	2.38065
Xetro.K03143|puf60	scaffold_637	8691	26695	18005	3.80348	165.495	0.607065	0.254731
Xetro.A00717|sbno1	scaffold_1	46927127	46963835	36709	3.79527	106.378	0.981414	1.16828
Xetro.D00328|ndufs8	scaffold_4	14942881	14976283	33403	3.78865	316.334	0.343033	0.551525
Xetro.K03845|	scaffold_1717	2519	5067	2549	3.78718	0	NA	NA
Xetro.K05020|vps72	scaffold_8c	1987561	1991429	3869	3.77784	31.9743	1.67163	1.06682
Xetro.K00290|smarca4	scaffold_24	984350	1004076	19727	3.77127	29.3227	0.850277	1.24992
Xetro.D02126|exosc6	scaffold_4	112711975	112715504	3530	3.76996	129.797	2.54389	1.80564
Xetro.H00295|hcfc1	scaffold_8	13181242	13215146	33905	3.7661	19.5833	1.15085	1.57813
Xetro.D02228|txnrd3	scaffold_4	118126569	118144406	17838	3.76245	241.906	0.703591	1.57791
Xetro.D00914|fkbp2	scaffold_4	53471508	53480826	9319	3.75998	81.7148	1.85955	2.96624
Xetro.B02088|morc3	scaffold_2	126264449	126291036	26588	3.75996	46.9063	0.606147	1.34233
Xetro.H01338|gltscr2	scaffold_8	65457640	65484361	26722	3.75946	67.4678	0.931835	1.71008
Xetro.K03882|smg5	scaffold_1793	1	9416	9416	3.75768	39.0621	1.69106	2.61638
Xetro.A00849|unnamed	scaffold_1	54848452	54865964	17513	3.75547	0	NA	36.3047
Xetro.D01335|phf5a	scaffold_4	74260396	74265871	5476	3.75534	347.612	0.882104	0.963126
Xetro.A00411|lifr	scaffold_1	26459016	26486178	27163	3.75369	16.1242	2.63061	1.38506
Xetro.I00717|ryk	scaffold_9	37446799	37507995	61197	3.75315	86.557	0.814958	0.727107
Xetro.A02083|cdc34	scaffold_1	121016436	121025432	8997	3.75264	288.326	0.632935	2.1358
Xetro.A01783|utp15	scaffold_1	101983125	101994284	11160	3.75008	16.2605	7.81717	10.2871
Xetro.K04623|tpd52l2	scaffold_6460	24	3257	3234	3.74734	40.6794	NA	NA
Xetro.G01162|cdon	scaffold_7	64053562	64103351	49790	3.74716	14.2537	2.46134	3.66692
Xetro.K04061|	scaffold_2430	4303	6088	1786	3.74524	0.809065	NA	NA
Xetro.H00328|ppp6c	scaffold_8	15418828	15428984	10157	3.74039	204.699	1.60482	1.43216
Xetro.A00292|nsa2	scaffold_1	17785081	17790002	4922	3.7289	178.418	0.533054	0.544328
Xetro.K04510|tufm	scaffold_5431	968	4249	3282	3.72876	146.248	2.42567	1.09906
Xetro.B00066|ppp1r8	scaffold_2	2514409	2537320	22912	3.72194	114.763	1.21743	3.01771
Xetro.A02818|abce1	scaffold_1	165622412	165638125	15714	3.72142	210.587	0.695289	1.01213
Xetro.K00988|mta2	scaffold_65	395221	414609	19389	3.71958	56.0332	0.872904	1.38612
Xetro.I01648|cd2bp2	scaffold_9	85449002	85458376	9375	3.71273	50.4353	0.771099	0.713153
Xetro.J00779|kpnb1	scaffold_10	30096919	30115742	18824	3.71197	195.433	1.41514	0.813432
Xetro.H00157|gpr107	scaffold_8	6596862	6633003	36142	3.71136	35.7072	0.693989	1.38895
Xetro.K02366|rexo4	scaffold_278	21120	27051	5932	3.71121	63.0405	0.457378	2.11357
Xetro.G01893|tmem150b	scaffold_7	105828836	105844915	16080	3.71087	0.0752867	NA	10.0902
Xetro.G02053|rps9	scaffold_7	114448450	114450128	1679	3.70932	294.156	0.224839	1.85994
Xetro.B01531|mfsd5	scaffold_2	91345100	91349942	4843	3.70714	120.063	1.56575	1.46471
Xetro.K02484|rnf115	scaffold_317	86281	93749	7469	3.70347	66.8697	1.85492	5.73251
Xetro.C02106|snd1	scaffold_3	116280125	116330496	50372	3.70301	210.974	1.26565	0.773125
Xetro.A03099|rbm47	scaffold_1	187328348	187341497	13150	3.70204	2.05228	31.7191	7.25683
Xetro.J00352|stau1	scaffold_10	11070030	11096715	26686	3.70137	8.7898	1.58993	2.21333
Xetro.B00058|pum1	scaffold_2	2203162	2244931	41770	3.69862	131.299	0.822958	1.36237
Xetro.K02836|	scaffold_471	37246	44155	6910	3.69852	5.89667	NA	NA
Xetro.F00294|rbm12b	scaffold_6	22163123	22169041	5919	3.69528	90.4309	0.828017	1.68945
Xetro.C00552|morf4l1	scaffold_3	17250363	17261855	11493	3.69483	262.49	0.61083	0.408126
Xetro.J00181|lrrc59	scaffold_10	5187249	5192289	5041	3.69426	46.9722	0.643163	1.18221
Xetro.D00263|cpsf7	scaffold_4	11944488	11955951	11464	3.69023	67.4965	1.49501	1.14909
Xetro.K03137|	scaffold_632	42596	42951	356	3.68788	10.1828	NA	NA
Xetro.F01632|klf6	scaffold_6	124998901	125006908	8008	3.68609	138.998	1.16153	3.88445
Xetro.G00495|taf5	scaffold_7	23225686	23236063	10378	3.68552	45.4439	1.28771	1.83794
Xetro.B01274|mll2	scaffold_2	77964352	78024383	60032	3.68528	9.81339	0.855485	1.40371
Xetro.B00701|akap1	scaffold_2	38727046	38754066	27021	3.68219	238.854	0.960872	0.877347
Xetro.D01005|dpf2	scaffold_4	58136131	58160552	24422	3.68105	58.4865	1.35743	1.72269
Xetro.I00402|ube2e3	scaffold_9	22963356	22999536	36181	3.6753	62.5189	0.966429	1.31521
Xetro.A01021|ewsr1	scaffold_1	62888410	62908241	19832	3.6719	249.732	1.17345	0.77299
Xetro.B01535|znf740	scaffold_2	91599744	91614786	15043	3.66262	24.1831	2.55567	4.10479
Xetro.F01110|	scaffold_6	85847978	85848240	263	3.66235	0	NA	NA
Xetro.B01804|uspl1	scaffold_2	105306825	105322168	15344	3.65613	24.0879	1.57238	2.65574
Xetro.C01705|yeats4	scaffold_3	87496387	87504187	7801	3.65377	97.7717	0.964988	1.42079
Xetro.G01640|hes3.1	scaffold_7	94517934	94521460	3527	3.65162	0	NA	7.94881
Xetro.I00852|mreg	scaffold_9	46394282	46417698	23417	3.64451	35.0353	2.2621	4.35387
Xetro.H00266|nt5dc2	scaffold_8	11040789	11075583	34795	3.64127	53.3091	1.93165	1.46138
Xetro.D01095|rnaseh2c	scaffold_4	61136165	61142028	5864	3.64034	86.7306	1.04996	0
Xetro.D00381|eif3m	scaffold_4	17329868	17345727	15860	3.63972	223.651	0.750133	0.890864
Xetro.A01040|sf3a1	scaffold_1	63487917	63505525	17609	3.63691	53.9464	0.837483	0.841823
Xetro.B02581|wdr3	scaffold_2	149665066	149677107	12042	3.63605	63.3622	1.35503	0.280192
Xetro.K04578|	scaffold_6050	220	3446	3227	3.63237	49.5733	4.85133	3.59752
Xetro.J00216|arhgap39	scaffold_10	6088881	6156869	67989	3.62891	0.066756	NA	7.4245
Xetro.K00630|	scaffold_38	374850	380621	5772	3.62863	61.2055	0.62286	1.97428
Xetro.G00035|rbm20	scaffold_7	1905601	1957547	51947	3.62634	4.65028	1.30936	3.74127
Xetro.K04134|lamtor1	scaffold_2774	963	4236	3274	3.62245	46.5327	3.53318	6.63036
Xetro.A00684|bcl7a	scaffold_1	45997424	46012195	14772	3.61811	174.206	1.29348	1.48665
Xetro.F01877|bcas2	scaffold_6	139158917	139162841	3925	3.61745	196.883	0.640389	0.399465
Xetro.C00457|usp39	scaffold_3	11894983	11902215	7233	3.61667	119.505	0.69373	1.06626
Xetro.K02609|gata5	scaffold_365	53689	82733	29045	3.61535	3.90815	NA	NA
Xetro.F00810|nedd9	scaffold_6	60165284	60189212	23929	3.60914	0.214073	15.8993	5.88626
Xetro.D01594|eif3l	scaffold_4	83611554	83622368	10815	3.60903	154.761	1.05183	0.692721
Xetro.G00696|ddx21	scaffold_7	35167352	35180555	13204	3.59782	260.181	0.276416	0.607878
Xetro.I01595|axin1	scaffold_9	84550571	84580275	29705	3.59648	22.0636	0.569418	3.01851
Xetro.K03822|rab13	scaffold_1675	4366	9146	4781	3.58829	64.1536	1.59987	2.08805
Xetro.B02446|dcbld2	scaffold_2	143760921	143797490	36570	3.58646	60.6101	1.67361	2.15347
Xetro.A00964|	scaffold_1	60257759	60289565	31807	3.58276	26.0767	0.486332	2.02495
Xetro.A02416|pias4	scaffold_1	135545033	135571442	26410	3.58138	109.584	1.16838	0.999586
Xetro.E01610|fbxo28	scaffold_5	117284269	117296204	11936	3.57868	116.882	1.60082	2.43376
Xetro.K02309|usp48	scaffold_259	203034	220623	17590	3.5785	19.3134	1.3709	1.70525
Xetro.J00466|lsm12	scaffold_10	18308557	18318992	10436	3.56744	403.177	1.51657	1.12344
Xetro.K00376|aph1a	scaffold_27	460356	468317	7962	3.56648	56.1557	1.37264	2.0982
Xetro.B00175|pdik1l	scaffold_2	7946418	7951538	5121	3.55895	157.774	1.88974	3.87243
Xetro.J00550|slc13a3	scaffold_10	21423560	21442159	18600	3.55868	0.41318	NA	7.74758
Xetro.K00342|calr	scaffold_26	644436	650674	6239	3.5547	366.51	0.973671	0.777406
Xetro.F00658|rnmt	scaffold_6	46972537	46999387	26851	3.55183	119.774	0.179772	1.10142
Xetro.K00911|	scaffold_54	347593	349325	1733	3.54912	348.192	0	NA
Xetro.H00661|akap14	scaffold_8	30897656	30903307	5652	3.5474	35.7206	NA	NA
Xetro.A00351|snx18	scaffold_1	21342382	21364193	21812	3.54724	65.0892	2.99863	2.34571
Xetro.J00738|ube2z	scaffold_10	28734968	28747289	12322	3.53954	32.8873	1.38675	5.34964
Xetro.G00909|psmc4	scaffold_7	48930729	48948849	18121	3.53931	63.392	2.77314	1.34578
Xetro.K05209|extl3	scaffold_5b	4417084	4458560	41477	3.53752	19.1581	1.11295	4.30163
Xetro.I01490|	scaffold_9	80579481	80583436	3956	3.53675	5.62897	NA	NA
Xetro.G00332|ube2d1	scaffold_7	14233342	14254974	21633	3.52814	8.02919	0.236798	3.3306
Xetro.A00339|brix1	scaffold_1	20548611	20555092	6482	3.52765	101.919	1.95335	3.09523
Xetro.E01025|taf5l	scaffold_5	75744526	75751320	6795	3.52414	130.58	1.15631	3.14056
Xetro.K01582|b4galt3	scaffold_125	177000	228654	51655	3.52015	15.3673	2.4485	5.05071
Xetro.C00436|ppia	scaffold_3	11396590	11404294	7705	3.51685	323.817	1.4649	0.183547
Xetro.I01154|kiaa0430	scaffold_9	65696422	65726186	29765	3.51572	36.6624	1.95703	4.10005
Xetro.B02598|c22orf40	scaffold_2	150340181	150353881	13701	3.5095	4.55184	NA	NA
Xetro.H00043|pmpca	scaffold_8	1686188	1692663	6476	3.50714	10.6377	5.66594	8.21475
Xetro.G01619|rpl22	scaffold_7	93628299	93637669	9371	3.50624	247.256	0	2.35294
Xetro.C01441|arl10	scaffold_3	73947016	73952874	5859	3.49501	2.51758	NA	NA
Xetro.A01176|pm20d1	scaffold_1	68040129	68066856	26728	3.49475	0.0123737	NA	18.5994
Xetro.G01581|dhrs3	scaffold_7	90793473	90810846	17374	3.49384	45.6883	2.92291	9.66725
Xetro.A01462|mettl3	scaffold_1	83617841	83630176	12336	3.49065	104.304	0.668286	2.89748
Xetro.K05018|kiaa0907	scaffold_8c	1958588	1969957	11370	3.49058	20.6356	1.46227	2.09244
Xetro.H00011|	scaffold_8	466291	482930	16640	3.48827	179.529	NA	NA
Xetro.H00485|ercc6l	scaffold_8	21366635	21374923	8289	3.48647	74.8478	1.82787	3.55628
Xetro.G01064|arid3b	scaffold_7	55003133	55055108	51976	3.48327	60.6531	0.683705	0.609532
Xetro.K04504|htra2	scaffold_5369	1197	3847	2651	3.47982	1.6197	NA	NA
Xetro.B01355|naca.2	scaffold_2	82085747	82104233	18487	3.47881	111.951	0.0672769	0.628884
Xetro.K03211|sec22a	scaffold_683	1860	10228	8369	3.47873	57.7966	1.69657	0.533591
Xetro.K03357|necap1	scaffold_827	47785	49388	1604	3.47683	43.6326	NA	NA
Xetro.K03681|vapb	scaffold_1338	3015	5958	2944	3.47255	7.07158	NA	NA
Xetro.B01409|mettl21b	scaffold_2	85455195	85460546	5352	3.46358	141.842	0.624429	0.379359
Xetro.B00878|wbscr22	scaffold_2	51857340	51874559	17220	3.46257	108.569	1.70076	0.862877
Xetro.F00479|tcea1	scaffold_6	34826218	34839472	13255	3.46198	162.196	0.653486	0.757178
Xetro.C00941|ik	scaffold_3	43246784	43272204	25421	3.46009	98.4994	0.213865	0.569485
Xetro.B00682|unnamed	scaffold_2	38202961	38211697	8737	3.45976	34.4563	0.583957	1.21858
Xetro.I01996|pla2g7	scaffold_9	91637779	91665848	28070	3.45818	12.2567	0.607065	4.96985
Xetro.D01588|tef	scaffold_4	83372157	83387195	15039	3.45763	175.895	0.969867	1.03735
Xetro.H01545|znf238.2	scaffold_8	78172760	78179809	7050	3.45242	12.7033	2.53688	2.96381
Xetro.E01097|wtap	scaffold_5	80055827	80078721	22895	3.4518	293.082	0.561535	0.549751
Xetro.J00119|srp68	scaffold_10	4116355	4129026	12672	3.45123	22.9716	0.50284	1.41046
Xetro.I01284|lmtk2	scaffold_9	73839294	73879796	40503	3.44996	78.49	0.714672	2.20463
Xetro.K04763|ddx18	scaffold_7975	686	2840	2155	3.44877	45.8426	1.13567	1.7437
Xetro.K00697|taf6	scaffold_40	523090	532475	9386	3.44369	39.6714	0.15824	1.13789
Xetro.H00110|ralgds	scaffold_8	4718146	4758420	40275	3.43943	3.1552	0	3.49781
Xetro.C00159|kiaa1543	scaffold_3	5162104	5220579	58476	3.43845	3.39333	1.97459	2.36282
Xetro.K04693|	scaffold_7122	2405	3356	952	3.43582	111.096	1.89439	0
Xetro.K05156|cdc5l	scaffold_5b	2739592	2763953	24362	3.43184	68.7912	0.614428	0.779463
Xetro.G01772|ube2s	scaffold_7	101321740	101326227	4488	3.4315	623.673	0.533546	0.215596
Xetro.A02945|hpgd	scaffold_1	175717334	175751027	33694	3.42708	77.4113	1.99564	6.67633
Xetro.K02600|	scaffold_364	17623	18641	1019	3.42618	166.689	0.270134	0.0412013
Xetro.A01964|akap2	scaffold_1	116370742	116405656	34915	3.41879	31.8181	2.37449	4.71253
Xetro.F00182|	scaffold_6	13821128	13827286	6159	3.40563	0	NA	NA
Xetro.G00751|prpf19	scaffold_7	38881689	38901115	19427	3.39672	117.807	0.697411	0.244019
Xetro.F00334|e2f5	scaffold_6	24619774	24631690	11917	3.39409	72.9162	0.643414	1.08129
Xetro.K01105|	scaffold_75	274147	275068	922	3.39395	1.55392	NA	NA
Xetro.F00604|tgif1	scaffold_6	43084392	43097715	13324	3.38839	108.359	1.4242	2.26999
Xetro.E01553|cenpf	scaffold_5	113125352	113152329	26978	3.38644	42.259	0.916415	1.81259
Xetro.I00568|pttg1ip.1	scaffold_9	32311617	32325756	14140	3.38142	109.79	0.92746	1.79352
Xetro.D01528|	scaffold_4	82049849	82052553	2705	3.37947	1.07953	NA	9.62319
Xetro.B01240|nudt15	scaffold_2	76446778	76451136	4359	3.37697	8.98746	NA	NA
Xetro.G01889|hspbp1	scaffold_7	105696639	105710743	14105	3.37617	161.8	1.40795	3.50528
Xetro.E00674|cdc40	scaffold_5	50506277	50537698	31422	3.37532	176.465	0.396145	0.905209
Xetro.F00168|	scaffold_6	11883019	11908058	25040	3.37276	36.8628	0.505887	0
Xetro.B02590|m6pr	scaffold_2	150054548	150066136	11589	3.37111	27.7387	0.623253	0.879703
Xetro.C01744|nap1l1	scaffold_3	89810747	89832523	21777	3.36885	703.46	0.255126	0.131137
Xetro.K02690|gigyf1	scaffold_407	69027	85078	16052	3.36362	5.83155	2.48778	0.2959
Xetro.C00311|c8orf41	scaffold_3	8762264	8769404	7141	3.3627	17.8374	2.13316	1.94152
Xetro.G01752|	scaffold_7	99881976	99883771	1796	3.36223	26.5609	NA	NA
Xetro.D00353|celf1	scaffold_4	15826763	15854039	27277	3.35734	58.1633	1.02773	2.20205
Xetro.K04942|adar	scaffold_8c	149849	173155	23307	3.35679	20.562	2.82232	1.84846
Xetro.J00781|psmb3	scaffold_10	30146186	30155955	9770	3.35475	117.705	0.760402	1.05564
Xetro.D01777|slx1a	scaffold_4	92714283	92716732	2450	3.35469	5.42446	NA	NA
Xetro.F00380|tceb1	scaffold_6	28361755	28368849	7095	3.353	275	1.68237	1.63654
Xetro.H01068|	scaffold_8	52814315	52822861	8547	3.35196	252.598	0.345399	0.0644535
Xetro.K00790|unnamed	scaffold_44	557784	568066	10283	3.34987	197.975	0.80475	1.07433
Xetro.K00285|carm1	scaffold_24	931118	948318	17201	3.34929	8.04721	4.17357	1.86984
Xetro.C00105|strap	scaffold_3	3239630	3246603	6974	3.34435	36.2682	0.545565	1.58676
Xetro.D02330|brpf1	scaffold_4	123867262	123900884	33623	3.34029	19.5536	2.27984	2.38693
Xetro.H01850|rad51	scaffold_8	94484756	94493017	8262	3.33993	178.973	0.634161	2.0575
Xetro.I00199|orc4	scaffold_9	8740643	8761662	21020	3.33871	51.3886	0.547354	0.219432
Xetro.K01361|kiaa1161	scaffold_103	229185	238245	9061	3.33857	43.8717	1.56186	2.33544
Xetro.G01689|	scaffold_7	98292041	98314683	22643	3.3334	50.5399	0.791024	1.49502
Xetro.H01292|papola	scaffold_8	63224140	63254883	30744	3.33076	238.437	0.539003	0.545088
Xetro.G02040|sirt7	scaffold_7	114056075	114062675	6601	3.32583	82.3055	1.245	2.47993
Xetro.G00308|sgms1	scaffold_7	11190824	11222549	31726	3.32388	10.1083	1.26865	0.865465
Xetro.I00836|ing5	scaffold_9	45162814	45179447	16634	3.31907	9.07138	0.539492	0.542484
Xetro.K03168|	scaffold_649	17474	26074	8601	3.31361	67.0174	1.18399	1.83375
Xetro.A03116|gpr125	scaffold_1	189482830	189522037	39208	3.31197	111.439	1.2855	2.21306
Xetro.H00333|rpl35	scaffold_8	15521897	15525816	3920	3.30871	234.222	0.577762	2.22399
Xetro.B02145|scaf4	scaffold_2	128845197	128903508	58312	3.3086	8.42121	3.27339	2.99658
Xetro.K00987|	scaffold_65	390727	397052	6326	3.30598	26.0972	NA	NA
Xetro.K05036|ncstn	scaffold_8c	2601919	2616904	14986	3.29674	47.4777	0.654678	3.07736
Xetro.E00207|fxr1	scaffold_5	12657968	12688467	30500	3.29593	61.2892	0.676567	0.368292
Xetro.A02423|timm13	scaffold_1	135757671	135763121	5451	3.2959	196.725	0.377699	1.91197
Xetro.I00843|farp2	scaffold_9	45294616	45317059	22444	3.2928	9.67418	1.30936	3.1774
Xetro.G00040|fam160b1	scaffold_7	2057290	2067098	9809	3.28811	21.0893	0.688424	1.17294
Xetro.D00421|mob2.1	scaffold_4	20202315	20220265	17951	3.28679	161.385	1.68039	2.44118
Xetro.E00125|rpl35a	scaffold_5	8302869	8307672	4804	3.28633	60.0122	0.597194	3.09535
Xetro.B00267|rbbp4	scaffold_2	13557744	13575745	18002	3.28518	186.303	0.813859	1.2582
Xetro.B00156|sf3a3	scaffold_2	6879426	6904902	25477	3.28497	69.2719	0.652121	0.790996
Xetro.B01541|eif4b	scaffold_2	91796999	91831323	34325	3.28413	110.182	0.848754	0.712668
Xetro.K00300|gipc1	scaffold_25	467702	477897	10196	3.27953	130.161	1.73105	1.12399
Xetro.K03741|c20orf11	scaffold_1483	716	6950	6235	3.27918	21.0019	1.24526	2.85708
Xetro.A03126|cpeb2	scaffold_1	190838146	190886645	48500	3.27639	10.3417	2.34306	1.58776
Xetro.A00775|noc4l	scaffold_1	51481536	51491021	9486	3.27577	65.1248	2.31865	2.88964
Xetro.K00759|znf782	scaffold_44	59248	67407	8160	3.27397	1.58844	NA	5.20784
Xetro.D02177|rrp9	scaffold_4	116007543	116020957	13415	3.27021	112.303	0.702917	1.22622
Xetro.E01099|tcp1	scaffold_5	80104362	80115298	10937	3.26917	327.407	0.364643	0.625855
Xetro.A02946|	scaffold_1	175731600	175732400	801	3.26718	3.98178	NA	NA
Xetro.B01302|cd63	scaffold_2	80406288	80426688	20401	3.26623	404.061	0.932256	0.677262
Xetro.E01358|snrpb2	scaffold_5	97089087	97098477	9391	3.26481	267.074	1.27916	1.14908
Xetro.K03670|eif3c	scaffold_1317	2555	11367	8813	3.26408	33.8515	1.25273	0.854228
Xetro.G00546|	scaffold_7	26786137	26787544	1408	3.25937	21.3697	1.85492	4.84451
Xetro.I00317|mettl5	scaffold_9	17479310	17499975	20666	3.25895	32.805	NA	0
Xetro.D01530|	scaffold_4	82078907	82080832	1926	3.25004	26.7369	0.794966	2.50876
Xetro.G01360|ppp2r1b	scaffold_7	75486617	75510124	23508	3.24906	336.866	0.630763	0.722521
Xetro.K02486|	scaffold_317	94406	101896	7491	3.24523	7.12854	NA	NA
Xetro.A02508|polr2b	scaffold_1	141804771	141867110	62340	3.24344	167.002	0.50098	0.76693
Xetro.C01676|nxt2	scaffold_3	85941567	85945792	4226	3.24074	449.203	1.12272	1.82884
Xetro.B01394|ddit3	scaffold_2	84668200	84674234	6035	3.23916	22.7731	11.7257	4.52856
Xetro.E00178|eif4g1	scaffold_5	10503649	10523456	19808	3.23456	47.9816	0.77615	1.05375
Xetro.B02202|rsf1	scaffold_2	134260337	134277184	16848	3.23126	33.8196	0.716756	1.01008
Xetro.B00232|smap2	scaffold_2	11244675	11261407	16733	3.22853	201.616	0.620351	0.627667
Xetro.A02917|	scaffold_1	173395506	173470049	74544	3.22404	0.0120703	NA	6.24487
Xetro.B01658|carkd	scaffold_2	98104777	98121883	17107	3.22368	53.0004	1.59754	0.614606
Xetro.A01820|rad23b	scaffold_1	105864196	105884881	20686	3.22252	134.591	1.59933	1.85791
Xetro.A01313|cdkn1a	scaffold_1	74991498	75016529	25032	3.22178	8.04538	1.727	11.9346
Xetro.H01865|	scaffold_8	95157738	95166633	8896	3.21895	16.2007	NA	NA
Xetro.C00262|kat6a	scaffold_3	7266892	7299200	32309	3.21472	6.31302	1.51422	1.95926
Xetro.I01166|	scaffold_9	66165248	66166731	1484	3.21294	40.3219	NA	NA
Xetro.H01905|c15orf24	scaffold_8	97789859	97798723	8865	3.20873	42.5839	1.56287	3.58338
Xetro.K01910|ndnl2	scaffold_173	67913	75708	7796	3.2071	237.742	1.01496	0.546154
Xetro.I01055|luc7l	scaffold_9	59237148	59280799	43652	3.20492	120.162	0.835944	1.49618
Xetro.J00060|spag9	scaffold_10	2385036	2424650	39615	3.20393	17.0543	1.3824	1.4163
Xetro.B00433|eif2s3	scaffold_2	22118851	22134070	15220	3.20367	103.297	1.16534	0.962845
Xetro.A02140|elavl1	scaffold_1	122029563	122047459	17897	3.19861	408.58	1.13281	1.9114
Xetro.D02436|eif4e3	scaffold_4	129289641	129295063	5423	3.19721	255.71	0.191888	2.17742
Xetro.K04901|npdc1.1	scaffold_8b	1503820	1505422	1603	3.19641	34.0925	1.14149	0.464986
Xetro.K03543|	scaffold_1054	356	12693	12338	3.19591	55.4109	1.57844	2.10902
Xetro.D01800|mier1	scaffold_4	93696025	93718460	22436	3.18901	33.5565	1.62238	1.13778
Xetro.D01447|rpsa	scaffold_4	80104801	80112748	7948	3.18834	349.76	0.844013	1.5002
Xetro.F01038|cdk13	scaffold_6	81065108	81097162	32055	3.18745	72.6622	0.823206	1.5907
Xetro.B00216|eif3i	scaffold_2	10705580	10721191	15612	3.18603	169.58	0.951022	0.744801
Xetro.K04808|	scaffold_8778	888	1567	680	3.18589	116.547	NA	NA
Xetro.J00274|zhx3	scaffold_10	8355768	8364083	8316	3.18392	90.3693	0.616963	1.19502
Xetro.H01155|ylpm1	scaffold_8	56008980	56059060	50081	3.17768	6.62973	1.10652	2.47405
Xetro.A03441|	scaffold_1	208788229	208794700	6472	3.17685	0	NA	NA
Xetro.B00670|rpl24	scaffold_2	37315845	37322063	6219	3.17305	101.374	1.25299	2.09184
Xetro.G01081|zbtb44	scaffold_7	57446074	57489337	43264	3.17046	50.9904	0.344805	4.32391
Xetro.F01744|setd2	scaffold_6	133799472	133849952	50481	3.17029	3.43638	1.60382	1.44662
Xetro.K00088|ppan	scaffold_18	619079	627569	8491	3.16297	46.9292	0.372268	0.617402
Xetro.G02248|	scaffold_7	121685231	121689480	4250	3.16156	2.55994	NA	NA
Xetro.A03173|lyar	scaffold_1	193271551	193286396	14846	3.16003	105.075	1.00735	2.02712
Xetro.G00629|dusp11.2	scaffold_7	31658253	31682993	24741	3.15993	134.233	0.676853	1.78951
Xetro.C00697|mespa	scaffold_3	25215848	25217816	1969	3.15863	0	NA	NA
Xetro.K00912|otub1	scaffold_54	363871	376142	12272	3.15723	51.3374	1.15589	1.51958
Xetro.B01327|cdk2	scaffold_2	81160042	81173024	12983	3.15433	342.703	1.18148	2.57292
Xetro.H01348|meis3	scaffold_8	65832070	65860258	28189	3.15357	9.05468	4.62303	7.02038
Xetro.K00260|kri1	scaffold_24	288621	299604	10984	3.15334	19.977	0.246824	1.02786
Xetro.C00544|ctdspl2	scaffold_3	17070833	17089164	18332	3.14942	249.202	0.978094	0.705918
Xetro.K04247|kcnk5	scaffold_3342	650	5280	4631	3.14423	38.0604	1.94767	2.20257
Xetro.J00440|mbtd1	scaffold_10	17058648	17102172	43525	3.14356	66.9681	0.624984	2.23329
Xetro.D01190|dr1	scaffold_4	67013290	67018130	4841	3.14048	247.604	0.359017	0.722517
Xetro.H00199|lrrc8a	scaffold_8	8015179	8020011	4833	3.13427	67.4686	1.28693	3.2295
Xetro.J00178|	scaffold_10	5172025	5176729	4705	3.13341	3.56748	NA	NA
Xetro.B02076|ttc3	scaffold_2	125903452	125965466	62015	3.12778	12.6525	1.0378	2.66569
Xetro.A03196|kiaa0232	scaffold_1	195144672	195171825	27154	3.12759	105.847	1.04947	4.84281
Xetro.A03104|	scaffold_1	187557228	187586178	28951	3.12644	27.5714	1.18285	0.345653
Xetro.H01860|chac1	scaffold_8	95030315	95034714	4400	3.12632	108.462	1.12231	1.5602
Xetro.K03946|arhgef2	scaffold_2008	2496	9060	6565	3.12519	34.7548	3.25864	3.69154
Xetro.F00708|adnp2	scaffold_6	52077807	52104436	26630	3.1207	15.3385	0.699299	1.20051
Xetro.D02113|cnot1	scaffold_4	111972880	112055918	83039	3.11954	25.7908	1.46418	2.5146
Xetro.B01311|ankrd52	scaffold_2	80637812	80682499	44688	3.11867	163.766	0.469041	0.766997
Xetro.H00956|polr2i	scaffold_8	49985495	49988773	3279	3.11757	149.907	0.834714	1.67395
Xetro.K04359|isy1	scaffold_4223	377	2443	2067	3.11748	187.153	1.22153	0
Xetro.E00023|plscr1	scaffold_5	1866780	1894155	27376	3.11588	179.321	0.811782	0.993961
Xetro.C02000|suv39h2	scaffold_3	109695739	109714240	18502	3.11351	134.483	0.706636	0.205319
Xetro.G00536|mgea5	scaffold_7	25750719	25781233	30515	3.10224	53.2845	0.455595	1.1086
Xetro.E01482|foxn2	scaffold_5	106713353	106749571	36219	3.10205	24.4496	2.16755	3.99798
Xetro.J00483|eftud2	scaffold_10	18770871	18793084	22214	3.09958	149.213	0.869777	1.01951
Xetro.A01287|rps10	scaffold_1	73572359	73581597	9239	3.09767	374.826	1.14195	1.85027
Xetro.B00679|	scaffold_2	38190958	38192663	1706	3.09755	72.2734	0.129413	1.88442
Xetro.J00211|trpc4ap	scaffold_10	5993743	6016654	22912	3.09582	54.068	2.35693	1.40349
Xetro.K01750|	scaffold_149	209376	218444	9069	3.09352	34.7244	1.01816	1.18875
Xetro.E01258|sec23b	scaffold_5	89387811	89403361	15551	3.08995	233.028	1.27012	0.798802
Xetro.K04816|fam116a	scaffold_8b	96892	128545	31654	3.08927	63.822	1.02542	0.471104
Xetro.A03127|	scaffold_1	190889006	190889904	899	3.08862	5.69813	NA	NA
Xetro.A02041|pds5a	scaffold_1	119209825	119274519	64695	3.08484	59.2845	0.640578	0.615242
Xetro.H00576|slc7a3	scaffold_8	25282427	25296499	14073	3.08231	4.17306	9.80458	11.6561
Xetro.A01002|plbd2	scaffold_1	61682144	61702266	20123	3.07582	73.0914	0.615624	4.60139
Xetro.C00643|	scaffold_3	23022251	23026113	3863	3.07565	0	NA	NA
Xetro.I00618|	scaffold_9	34252620	34253258	639	3.07564	76.2434	NA	NA
Xetro.K04240|	scaffold_3281	4907	5866	960	3.07277	8.1171	0	5.67283
Xetro.F00448|sdcbp	scaffold_6	33384577	33400379	15803	3.07147	232.492	0.649693	1.02517
Xetro.A02038|med26	scaffold_1	119118822	119136102	17281	3.06348	64.082	0.64519	0.791592
Xetro.D00203|cry2	scaffold_4	9822829	9838302	15474	3.06248	53.2571	6.71609	6.5098
Xetro.B00606|flot2	scaffold_2	32993492	33019877	26386	3.06222	19.2401	0.787298	0.609614
Xetro.E00440|fbxo9	scaffold_5	32479638	32503416	23779	3.05798	75.485	2.10375	2.16027
Xetro.I01339|dcun1d3	scaffold_9	75348276	75365946	17671	3.05295	71.2048	0.893867	1.97824
Xetro.A00142|map3k1	scaffold_1	8702994	8751762	48769	3.05194	2.06871	1.85492	15.2574
Xetro.D01094|kat5	scaffold_4	61122274	61137477	15204	3.05106	90.2786	0.85095	1.69343
Xetro.E01304|xpo1	scaffold_5	93380136	93417804	37669	3.04544	207.836	0.699663	0.809119
Xetro.D02572|fgd1	scaffold_4	140003362	140060192	56831	3.04246	1.09142	NA	5.9532
Xetro.H00200|	scaffold_8	8015495	8016924	1430	3.04059	0	NA	NA
Xetro.A00526|phax	scaffold_1	35937256	35951821	14566	3.03771	77.6188	0.260775	1.99532
Xetro.K00259|atg4d	scaffold_24	281191	290640	9450	3.03546	18.8635	1.70533	1.07501
Xetro.C00734|rgma	scaffold_3	28734740	28765475	30736	3.03414	49.5226	1.80552	4.78271
Xetro.G01493|hes5.1	scaffold_7	86159022	86161447	2426	3.03203	0.583056	NA	NA
Xetro.G01881|ruvbl2	scaffold_7	105059686	105072821	13136	3.03061	276.184	0.625574	0.863587
Xetro.H00171|dolpp1	scaffold_8	7316655	7325959	9305	3.02837	218.99	2.07751	1.82102
Xetro.J00545|tlk2	scaffold_10	21319644	21356947	37304	3.02673	98.3455	0.545169	1.00172
Xetro.H01632|arid4a	scaffold_8	82503456	82542853	39398	3.02303	80.5326	0.945517	2.44278
Xetro.A00817|ube2l3	scaffold_1	54102477	54120636	18160	3.02057	34.7567	1.31948	0.313726
Xetro.D01856|	scaffold_4	98219184	98225574	6391	3.01695	18.5214	NA	NA
Xetro.D00977|polr2l.1	scaffold_4	57358558	57362832	4275	3.01145	187.882	0.734969	0
Xetro.K05091|	scaffold_8c	4600183	4610607	10425	3.00859	40.7069	NA	NA
Xetro.D01857|ebna1bp2	scaffold_4	98224084	98232672	8589	3.0038	87.4885	0.716054	1.1573
Xetro.J00392|adnp	scaffold_10	13487098	13499328	12231	3.00117	52.5233	0.383507	0.479102
Xetro.A01323|gpr161	scaffold_1	75449767	75455445	5679	2.99943	11.4105	NA	14.2916
Xetro.A03328|cct7	scaffold_1	203012563	203023614	11052	2.99699	50.9927	2.55301	0.506318
Xetro.D01723|rpf1	scaffold_4	87997488	88007317	9830	2.99644	91.4815	0.601596	1.10942
Xetro.G01901|wapal	scaffold_7	106277259	106333306	56048	2.9961	105.217	0.519772	0.528877
Xetro.C01643|nudt4	scaffold_3	84890629	84912185	21557	2.9913	80.5778	0.517652	1.05642
Xetro.A02559|g3bp2	scaffold_1	145205162	145234113	28952	2.98806	110.644	1.14852	1.12303
Xetro.G00977|znf592	scaffold_7	51828004	51853898	25895	2.9828	18.5301	0.592409	1.73271
Xetro.C01466|ddx41	scaffold_3	75144214	75155454	11241	2.9791	81.7263	0.461639	1.23702
Xetro.C00809|tmod3	scaffold_3	33949014	33967980	18967	2.97894	23.0237	1.54895	2.88257
Xetro.H01033|rxrb	scaffold_8	51715859	51728654	12796	2.97209	121.019	0.63905	1.26234
Xetro.E00681|rpf2	scaffold_5	50813198	50827049	13852	2.96633	145.599	0.784023	1.35027
Xetro.I00316|ssb	scaffold_9	17474859	17482255	7397	2.96535	107.74	0.460358	0.494733
Xetro.J00307|ctnnbl1	scaffold_10	9900964	9918713	17750	2.96204	147.826	1.18296	0.95934
Xetro.C00170|lsm1	scaffold_3	5581060	5588094	7035	2.953	451.598	2.16366	2.21333
Xetro.J00418|syngr2	scaffold_10	15509090	15515274	6185	2.95076	102.59	0.607065	0
Xetro.G02292|mrto4	scaffold_7	123646738	123664499	17762	2.94838	45.9276	0.767553	5.03985
Xetro.J00114|fam100b	scaffold_10	3969269	3974163	4895	2.94811	34.3133	3.63091	1.8424
Xetro.K03780|	scaffold_1597	6407	10825	4419	2.94514	23.1389	0	0
Xetro.H01624|	scaffold_8	82093899	82094859	961	2.942	2.69576	NA	NA
Xetro.D00290|tmem138	scaffold_4	12936932	12942114	5183	2.93694	48.216	2.20824	1.93744
Xetro.K00978|nxf1	scaffold_65	64780	93674	28895	2.93652	18.0432	0.257768	0.446751
Xetro.F01018|ezh2	scaffold_6	80163314	80210180	46867	2.935	139.457	0.408332	0.458222
Xetro.K01408|tars	scaffold_107	52354	92692	40339	2.93363	25.7897	0.727969	1.2349
Xetro.E00509|cox7a2	scaffold_5	37900064	37906119	6056	2.93203	674.55	0.403416	1.07569
Xetro.J00179|mrpl27	scaffold_10	5175197	5178730	3534	2.92725	5.34569	NA	NA
Xetro.J00754|cbx1	scaffold_10	29249381	29256482	7102	2.92427	66.0008	1.67527	1.08664
Xetro.D01189|fnbp1l	scaffold_4	66916921	66985973	69053	2.92421	74.2169	0.750133	0.913085
Xetro.A02550|rasgef1b	scaffold_1	144774082	144804310	30229	2.9227	0.273322	NA	12.2685
Xetro.D00605|cenpn	scaffold_4	29856017	29874042	18026	2.92121	99.7349	0.80872	1.93097
Xetro.F01692|paxip1	scaffold_6	130225551	130249333	23783	2.9209	53.6708	0.844309	1.80308
Xetro.A00899|unc119b	scaffold_1	56078163	56090310	12148	2.91273	164.26	0.392437	1.10544
Xetro.H01602|hif1a	scaffold_8	80944083	80974124	30042	2.91178	184.647	0.375105	1.07535
Xetro.B00186|cdca8	scaffold_2	8386007	8399974	13968	2.90961	435.981	0.369589	1.4712
Xetro.J00604|tm9sf4	scaffold_10	23429064	23437140	8077	2.90856	154.191	1.74749	1.56974
Xetro.K03633|	scaffold_1236	5	2446	2442	2.9083	35.6222	0.778288	3.3894
Xetro.I01630|srcap	scaffold_9	85243309	85264721	21413	2.90806	1.8239	3.86126	1.73045
Xetro.A00377|znf131	scaffold_1	24329646	24342212	12567	2.90726	67.9792	1.06493	0.71461
Xetro.B00286|cap1	scaffold_2	14077906	14096362	18457	2.90326	7.99938	1.11917	1.43821
Xetro.J00922|aurka	scaffold_10	35501666	35508925	7260	2.9026	607.168	0.882881	0.699605
Xetro.H01237|smek1	scaffold_8	61082993	61113558	30566	2.90251	31.1697	1.24978	1.21478
Xetro.F00900|	scaffold_6	68616162	68659021	42860	2.90119	0.250881	NA	NA
Xetro.C01774|arid2	scaffold_3	92381617	92433054	51438	2.90076	14.9132	1.69288	1.97307
Xetro.D02579|phf8	scaffold_4	140295234	140323223	27990	2.90066	104.037	0.887577	1.3628
Xetro.E01273|xrn2	scaffold_5	90651745	90714693	62949	2.89881	151.648	0.54166	0.498563
Xetro.G00513|sufu	scaffold_7	23903966	23924187	20222	2.89741	37.2305	0.910763	5.07437
Xetro.I02018|c2orf3	scaffold_9	92696656	92714343	17688	2.89676	1.43454	1.32045	2.32493
Xetro.H00550|ogt	scaffold_8	24463703	24494139	30437	2.89563	143.544	0.982208	1.34208
Xetro.I00459|nrp2	scaffold_9	26008106	26081873	73768	2.89054	0.222167	NA	9.35442
Xetro.I01027|rnf111	scaffold_9	57722637	57750379	27743	2.89029	25.5411	0.566919	1.39869
Xetro.K05255|znf395	scaffold_5b	6269040	6289858	20819	2.889	63.3725	1.82082	1.56691
Xetro.K01220|kat8	scaffold_83	345175	354537	9363	2.88868	36.7991	1.96983	1.66208
Xetro.C01627|kitlg	scaffold_3	83444255	83476527	32273	2.88432	2.46057	NA	NA
Xetro.H01913|eif2s1	scaffold_8	98406021	98416742	10722	2.88208	245.187	0.59932	0.532851
Xetro.C01494|tmed9	scaffold_3	76409846	76415656	5811	2.87923	180.894	0.776707	0.72644
Xetro.K04060|arfgap1	scaffold_2430	611	7191	6581	2.87893	112.754	1.24616	1.96166
Xetro.F01735|ccdc12	scaffold_6	133599119	133606303	7185	2.87832	57.8164	0.58248	0.0847263
Xetro.E01626|c1orf55	scaffold_5	117952808	117958851	6044	2.8762	181.498	0.875688	0.795454
Xetro.K05034|gabpb2	scaffold_8c	2538786	2552656	13871	2.87531	115.875	1.38392	0.707587
Xetro.B00563|cenpv	scaffold_2	30324896	30344895	20000	2.87381	0.2619	NA	NA
Xetro.G00981|tspan3	scaffold_7	51907675	51917963	10289	2.87075	242.078	1.00525	0.0760491
Xetro.I00584|hdlbp	scaffold_9	33312886	33338994	26109	2.86934	106.59	1.03876	0.951289
Xetro.F01590|wac	scaffold_6	121186504	121219018	32515	2.86914	19.9174	1.92865	0.333836
Xetro.K02863|man1b1	scaffold_485	90393	99350	8958	2.86631	8.06152	NA	NA
Xetro.D02278|impdh2	scaffold_4	121482529	121498154	15626	2.86488	112.708	1.11031	0.864372
Xetro.C01442|nop16	scaffold_3	73951175	73958921	7747	2.86279	60.6593	1.45802	1.63438
Xetro.E00241|slc2a2	scaffold_5	15988168	16014261	26094	2.86232	0.0692099	NA	12.9667
Xetro.I01579|med9	scaffold_9	83961535	83968073	6539	2.85484	69.7345	0.532282	1.43335
Xetro.C00059|trim24	scaffold_3	1377430	1427646	50217	2.85356	66.9572	1.31049	0.979631
Xetro.F00215|lrp12	scaffold_6	17807404	17832322	24919	2.85275	7.98627	4.26632	6.66858
Xetro.J00506|ddx42	scaffold_10	19500873	19513080	12208	2.8481	42.7472	0.863147	1.1531
Xetro.F01386|abcb5	scaffold_6	106514111	106553397	39287	2.84475	0.693647	NA	9.84488
Xetro.G01235|cbl	scaffold_7	69859840	69914454	54615	2.84132	36.9712	1.50736	1.21241
Xetro.G01112|rps24	scaffold_7	60075818	60085779	9962	2.84098	429.314	0.697339	0.625235
Xetro.D00143|	scaffold_4	7548666	7556027	7362	2.83981	23.2161	2.24897	3.09557
Xetro.I00206|epc2	scaffold_9	8996615	9035712	39098	2.83896	44.2541	0.314577	0.959253
Xetro.K02074|fbxl19	scaffold_207	193184	201237	8054	2.83674	33.1161	0.771353	1.06673
Xetro.E01630|acbd3	scaffold_5	118042189	118058054	15866	2.83614	39.0309	1.18135	1.23462
Xetro.F01815|mst1r	scaffold_6	137032184	137057993	25810	2.83493	36.2636	1.71786	2.73919
Xetro.K01080|	scaffold_75	13786	35597	21812	2.83335	20.0228	0.513974	3.15891
Xetro.E00843|hsf2	scaffold_5	63959070	63985294	26225	2.83314	101.375	0.813694	1.20379
Xetro.I00960|max	scaffold_9	53399282	53436373	37092	2.8235	34.7685	0.554935	1.1439
Xetro.G02284|rbm42	scaffold_7	123314958	123325364	10407	2.82321	39.1814	0.394464	0.157337
Xetro.H00229|slc25a25	scaffold_8	9180148	9199442	19295	2.8206	122.259	0.779378	1.25758
Xetro.H00042|sdccag3	scaffold_8	1680275	1685914	5640	2.8195	28.5732	0.967785	0
Xetro.K01085|	scaffold_75	60773	64053	3281	2.81928	10.8394	1.58993	2.77269
Xetro.K02073|setd1a	scaffold_207	166298	187844	21547	2.81549	1.98117	2.47323	3.01674
Xetro.D00289|bet1l	scaffold_4	12930859	12936858	6000	2.81052	37.0646	1.78072	2.3672
Xetro.H01205|gtf2a1	scaffold_8	57601996	57613869	11874	2.81005	366.201	0.696528	0.43061
Xetro.F00603|myl12b	scaffold_6	43031148	43037389	6242	2.80886	114.287	1.79418	1.01281
Xetro.G00716|ercc6	scaffold_7	36515812	36553980	38169	2.80248	66.3727	1.02038	0.878431
Xetro.F00584|mib1	scaffold_6	41245253	41305427	60175	2.80232	23.4899	1.03691	2.98222
Xetro.B01875|mphosph8	scaffold_2	109450642	109469648	19007	2.79952	48.2627	0.586336	2.37073
Xetro.K00591|psmb6	scaffold_37	573294	576362	3069	2.79421	348.439	4.19497	2.34353
Xetro.G01161|	scaffold_7	64043629	64050600	6972	2.78975	13.6266	0	2.0092
Xetro.F00130|zhx2	scaffold_6	9095512	9107350	11839	2.78827	32.2038	1.53092	1.67395
Xetro.B01800|	scaffold_2	105277949	105285102	7154	2.78481	772.928	0.857842	0.911373
Xetro.F00497|ube2v2	scaffold_6	36528349	36534991	6643	2.7803	64.8664	0.44903	1.6214
Xetro.G01252|ddx6	scaffold_7	70403774	70432574	28801	2.7789	113.641	1.29333	1.04523
Xetro.H00218|unnamed	scaffold_8	8755641	8799712	44072	2.77843	0.276992	NA	7.40636
Xetro.K04887|trub2	scaffold_8b	1345696	1345926	231	2.77715	68.4684	NA	NA
Xetro.J00476|tmem101	scaffold_10	18651321	18655689	4369	2.77667	106.749	3.39103	3.74314
Xetro.E00564|znf292	scaffold_5	41619513	41652532	33020	2.77546	62.1923	0.546905	1.13571
Xetro.F01901|cry-dash	scaffold_6	140494297	140513902	19606	2.77455	14.7559	NA	NA
Xetro.G00127|mcts1	scaffold_7	5880648	5889300	8653	2.77451	358.183	0.849582	0.392157
Xetro.D01482|znf585a	scaffold_4	81638720	81645447	6728	2.77355	8.14338	3.93299	5.72493
Xetro.F00116|ndufb9	scaffold_6	8611180	8612370	1191	2.77345	195.336	0.804544	1.44662
Xetro.C01302|tcerg1	scaffold_3	64156781	64185978	29198	2.7687	42.5036	0.404516	0.900492
Xetro.B02282|prdm15	scaffold_2	139237855	139264673	26819	2.76854	20.924	1.14149	3.08359
Xetro.A00226|ppwd1	scaffold_1	14252036	14261460	9425	2.7622	76.1233	0.879473	0.913112
Xetro.I00588|mterfd2	scaffold_9	33382937	33389123	6187	2.76071	61.0252	0.606814	0.938623
Xetro.J00482|higd1b	scaffold_10	18763895	18771680	7786	2.76011	64.9631	NA	NA
Xetro.A02148|fam32a	scaffold_1	122323575	122331204	7630	2.75642	185.317	0.412205	0.957911
Xetro.E01573|rrp15	scaffold_5	114798042	114827665	29624	2.75564	58.816	1.27246	0.0878008
Xetro.A01302|csde1	scaffold_1	74074167	74119255	45089	2.74827	392.637	0.441387	0.229989
Xetro.J00834|top2a	scaffold_10	32221876	32248212	26337	2.74813	59.2628	0.571094	1.13214
Xetro.G00243|cdk1	scaffold_7	9698495	9706905	8411	2.74657	851.813	1.42134	2.59629
Xetro.D01313|unnamed	scaffold_4	73546308	73561697	15390	2.73963	155.769	0.308677	0.76206
Xetro.A03244|add1	scaffold_1	198430389	198479059	48671	2.73532	29.2544	0.756654	0.651613
Xetro.E00906|tomm20	scaffold_5	69024477	69029031	4555	2.73138	170.089	0.978129	0.874251
Xetro.B00247|rlf	scaffold_2	12702085	12731155	29071	2.73106	100.65	0.845649	1.26175
Xetro.G00379|ppp2r2d	scaffold_7	16972288	16991426	19139	2.72649	93.8134	1.04628	1.67552
Xetro.B02061|kiaa1731	scaffold_2	124152038	124177239	25202	2.72215	70.0987	0.703035	1.06248
Xetro.H01699|kiaa0247	scaffold_8	85502177	85513376	11200	2.72211	19.0061	NA	4.93167
Xetro.E01284|smek2	scaffold_5	91396305	91427690	31386	2.71746	423	0.459698	0.503541
Xetro.H00131|	scaffold_8	5355742	5362726	6985	2.71633	26.0665	NA	3.4874
Xetro.A03193|tada2b	scaffold_1	195056520	195063001	6482	2.71439	89.4255	1.16472	2.83584
Xetro.E01346|pno1	scaffold_5	96420292	96429016	8725	2.71394	116.212	2.88616	1.86703
Xetro.G00667|	scaffold_7	34269096	34309691	40596	2.71315	17.2544	1.34573	6.28735
Xetro.J00439|utp18	scaffold_10	17026129	17058809	32681	2.71111	54.4215	0.351459	2.46583
Xetro.H00227|gpkow	scaffold_8	9132270	9147399	15130	2.71047	84.8226	0.308013	0.599008
Xetro.K00744|rnasek	scaffold_42	731462	734812	3351	2.70901	10.5368	4.86917	2.00302
Xetro.E00382|ywhaq	scaffold_5	26294659	26307302	12644	2.70709	689.484	0.562879	0.417359
Xetro.G00777|tm9sf3	scaffold_7	39967694	40002969	35276	2.70587	127.201	1.01249	1.62228
Xetro.B00111|eif2c4	scaffold_2	4894558	4942077	47520	2.70439	224.256	0.536493	0.825324
Xetro.H01759|med6	scaffold_8	88422753	88437369	14617	2.70162	66.3737	1.66537	5.18696
Xetro.G01633|nol9	scaffold_7	94417998	94434725	16728	2.70051	152.621	0.744125	2.44446
Xetro.E01690|mrpl33	scaffold_5	120648436	120652563	4128	2.69946	30.68	NA	NA
Xetro.H00623|tmem164	scaffold_8	27567857	27598497	30641	2.69945	57.6464	3.20164	5.93936
Xetro.A03213|bod1l	scaffold_1	196438433	196473396	34964	2.69878	84.7553	0.370312	0.63804
Xetro.A01460|rab2b	scaffold_1	83593229	83603646	10418	2.69673	190.911	1.31004	1.53634
Xetro.A02320|upf1	scaffold_1	129384257	129410042	25786	2.69369	92.1459	0.491525	1.58603
Xetro.G00226|dnajb12	scaffold_7	8926614	8950887	24274	2.69303	119.664	0.884962	2.63205
Xetro.H00133|rapgef1	scaffold_8	5548862	5604505	55644	2.69057	10.5922	0.603928	0.38293
Xetro.A02039|	scaffold_1	119146744	119150661	3918	2.68999	84.4541	1.45961	0
Xetro.K03134|scrib	scaffold_632	33612	51649	18038	2.68756	34.0849	2.25294	0.0267893
Xetro.H00346|kdm5c	scaffold_8	16241915	16266314	24400	2.68598	91.2307	1.49024	1.09971
Xetro.C01337|hspa4	scaffold_3	66440787	66465045	24259	2.68589	49.9592	0.479766	0.501516
Xetro.A03390|fastkd5	scaffold_1	205805772	205808296	2525	2.68484	42.3857	1.95128	4.15388
Xetro.G02044|	scaffold_7	114187300	114195358	8059	2.68282	17.6381	0.975268	0
Xetro.F01681|nom1	scaffold_6	129034883	129050157	15275	2.68138	20.9691	0.897542	2.25065
Xetro.F01748|klhl18	scaffold_6	133905697	133918186	12490	2.6809	31.9861	1.01513	1.34725
Xetro.D02277|ndufaf3	scaffold_4	121478468	121484745	6278	2.68067	99.8016	0	1.37049
Xetro.E01257|	scaffold_5	89380162	89382560	2399	2.68029	97.8626	2.56272	2.05573
Xetro.E00209|ttc14	scaffold_5	12771924	12786561	14638	2.67456	80.9637	0.302303	1.44842
Xetro.A02690|lef1	scaffold_1	155788072	155869693	81622	2.67364	0.0710353	NA	9.55695
Xetro.A01139|kdm5b	scaffold_1	66501088	66532649	31562	2.67351	127.921	0.867019	1.27137
Xetro.H00551|taf1	scaffold_8	24496922	24538867	41946	2.66918	35.6681	1.10987	1.57757
Xetro.A00147|ddx4	scaffold_1	9104285	9142337	38053	2.66408	27.0976	0.7044	0.929972
Xetro.K01250|shroom4	scaffold_87	100731	170899	70169	2.66233	29.2228	1.25586	0.993899
Xetro.K03610|capns1	scaffold_1194	4084	5874	1791	2.66177	0.387809	NA	NA
Xetro.G01894|suv420h2	scaffold_7	105866342	105884795	18454	2.66132	53.7699	0.990721	1.53338
Xetro.A00010|kif24	scaffold_1	313757	328677	14921	2.65971	19.4729	0.979475	0.526124
Xetro.K04730|mcat	scaffold_7487	691	3089	2399	2.65351	22.005	NA	24.5203
Xetro.C01327|unnamed	scaffold_3	66112215	66125853	13639	2.65198	27.4132	3.62766	3.95104
Xetro.B00891|baz1b	scaffold_2	52162510	52195486	32977	2.65072	136.198	0.496827	0.275482
Xetro.C01978|gnai1	scaffold_3	107444204	107481504	37301	2.65054	249.086	1.07744	0.486485
Xetro.B01848|spata13	scaffold_2	108035437	108068317	32881	2.64077	50.6909	0.595129	1.49601
Xetro.G01718|ube2m	scaffold_7	98715905	98725461	9557	2.63355	41.3257	0	2.06006
Xetro.G00545|lcor	scaffold_7	26757852	26807429	49578	2.63302	44.1307	0.288543	0.928058
Xetro.K05039|vangl2	scaffold_8c	2756727	2769229	12503	2.63015	21.4417	1.08876	2.76016
Xetro.D00008|	scaffold_4	638124	639948	1825	2.628	2.52855	NA	0
Xetro.H01725|foxa1	scaffold_8	86357028	86362343	5316	2.62567	0.010816	NA	6.37418
Xetro.I00079|unnamed	scaffold_9	3089227	3097391	8165	2.62485	144.521	2.112	1.12913
Xetro.K02819|stard10	scaffold_465	25311	44408	19098	2.61981	0.141791	NA	NA
Xetro.H00065|brd3	scaffold_8	3201763	3226359	24597	2.61871	22.0557	1.05995	0.839422
Xetro.B00952|kdm6a	scaffold_2	55786531	55866692	80162	2.61128	98.0757	0.870184	1.65839
Xetro.C01838|ing3	scaffold_3	97837987	97857792	19806	2.61024	92.5894	0.392807	0.846275
Xetro.C02102|tnpo3	scaffold_3	116119575	116157021	37447	2.60751	154.739	1.12844	0.729688
Xetro.C02082|zc3hc1	scaffold_3	115323389	115338029	14641	2.60287	182.11	0.479262	0.514521
Xetro.A01305|dennd2c	scaffold_1	74228803	74266547	37745	2.60281	3.84697	1.57513	3.90082
Xetro.A02204|mllt1	scaffold_1	124591097	124607940	16844	2.59914	40.6034	1.49655	1.76695
Xetro.K04957|gon4l	scaffold_8c	568892	584271	15380	2.5973	6.19312	2.52269	0.624228
Xetro.I00105|rqcd1	scaffold_9	3828575	3837105	8531	2.59145	27.3715	2.1286	3.23804
Xetro.H00484|pin4	scaffold_8	21354842	21359777	4936	2.58945	20.1708	1.26592	3.36392
Xetro.A00295|enc1	scaffold_1	17863489	17874480	10992	2.58916	144.842	1.07082	3.05273
Xetro.D01230|sep15	scaffold_4	69305917	69314353	8437	2.58777	513.042	0.516318	0.258512
Xetro.J00563|znf652	scaffold_10	22169374	22195622	26249	2.5873	15.8422	1.46166	2.17455
Xetro.K03015|mea1	scaffold_573	45632	48587	2956	2.58396	167.476	NA	NA
Xetro.D01133|eif1ad	scaffold_4	62325878	62333228	7351	2.58274	30.0932	0.599483	0.399967
Xetro.K05089|pogz	scaffold_8c	4524809	4544370	19562	2.58129	15.0394	1.49079	0.918049
Xetro.H01017|slc39a7	scaffold_8	51442388	51449306	6919	2.57947	139.122	0.544212	1.08574
Xetro.K04770|imp4	scaffold_8134	796	2064	1269	2.57917	147.273	NA	NA
Xetro.J00532|smarcd2	scaffold_10	20902529	20917593	15065	2.57778	57.862	1.22852	0.91314
Xetro.I01312|kdelr1	scaffold_9	74509154	74521156	12003	2.57672	183.687	1.02392	0.768519
Xetro.G00552|rrp12	scaffold_7	27322219	27364058	41840	2.57595	57.1869	0.745904	0.727298
Xetro.J00116|foxj1	scaffold_10	4035573	4040695	5123	2.57535	0	NA	0.929972
Xetro.C01006|ndst1	scaffold_3	48524492	48582063	57572	2.57254	13.7528	0.361936	3.36637
Xetro.F00711|txnl4a	scaffold_6	52165708	52173132	7425	2.57197	79.3249	2.039	1.01716
Xetro.D02130|glg1	scaffold_4	112802284	112862315	60032	2.5716	108.7	0.80481	0.842064
Xetro.H01866|	scaffold_8	95161501	95163399	1899	2.57105	6.86596	NA	NA
Xetro.K01940|fam50a	scaffold_181	156568	166521	9954	2.57012	2.08066	0	0
Xetro.H00663|nkrf	scaffold_8	30911838	30918623	6786	2.56987	169.956	0.757144	1.19479
Xetro.A02639|eif4e	scaffold_1	151194849	151213841	18993	2.5669	293.075	0.660898	0.481175
Xetro.D01409|cdc73	scaffold_4	78321154	78366991	45838	2.56405	394.572	0.554088	0.578879
Xetro.H01375|ccnk	scaffold_8	66962488	66990874	28387	2.56325	7.34187	1.34808	2.27032
Xetro.I00757|atp5j2	scaffold_9	40646429	40649936	3508	2.56323	136.908	2.61871	NA
Xetro.E00306|ccnl1	scaffold_5	20343115	20366171	23057	2.56098	150.059	0.479301	0.812785
Xetro.H00622|ammecr1	scaffold_8	27534294	27561606	27313	2.55982	217.061	0.95211	0.414603
Xetro.K00632|unnamed	scaffold_38	394294	414789	20496	2.5598	28.5955	0.928689	0.94205
Xetro.I00650|cab39	scaffold_9	35359037	35377282	18246	2.55844	81.9905	1.1607	1.28333
Xetro.D01256|prrc2c	scaffold_4	70303799	70359013	55215	2.55703	19.0873	0.938635	1.40977
Xetro.F00293|	scaffold_6	22156724	22158004	1281	2.55674	63.6987	1.91888	7.05933
Xetro.D02456|kbtbd8	scaffold_4	132166847	132176096	9250	2.55624	108.138	1.12169	0.403659
Xetro.E00213|mrpl47	scaffold_5	13128296	13135970	7675	2.54622	51.8732	0.327339	1.92039
Xetro.B01956|ddx10	scaffold_2	117902161	117958708	56548	2.54578	41.0774	1.75609	1.26845
Xetro.G01168|	scaffold_7	64766903	64772992	6090	2.54426	89.2856	0.606063	0.0761381
Xetro.C01335|aff4	scaffold_3	66348094	66378808	30715	2.5442	56.2961	0.414653	1.31955
Xetro.C00766|smad6	scaffold_3	32346404	32378771	32368	2.54164	102.157	3.13508	2.38849
Xetro.F00202|eif3e	scaffold_6	15950654	15985663	35010	2.53763	135.539	1.13182	0.974522
Xetro.H00152|	scaffold_8	6297041	6301802	4762	2.53642	17.6302	NA	NA
Xetro.K00339|dand5	scaffold_26	607017	607301	285	2.53216	78.3839	NA	NA
Xetro.I01310|	scaffold_9	74480528	74488249	7722	2.52774	11.2061	0	0.952654
Xetro.A02353|chaf1a	scaffold_1	131330079	131365447	35369	2.52652	184.219	0.312507	0.441551
Xetro.C01336|zcchc10	scaffold_3	66413784	66423926	10143	2.52598	238.792	0.630965	0.344964
Xetro.I00617|fam168b	scaffold_9	34236426	34250171	13746	2.52554	143.954	1.29601	1.75509
Xetro.D00890|marveld3	scaffold_4	52200001	52206333	6333	2.5224	169.974	0.305694	1.24477
Xetro.G01928|cyth1	scaffold_7	107560196	107588827	28632	2.52012	84.4393	1.06948	0.833395
Xetro.A02412|tjp3	scaffold_1	135343855	135378896	35042	2.51996	80.6321	0.562571	0.844059
Xetro.I01044|bud31	scaffold_9	58519048	58550519	31472	2.51971	87.3145	0	0.0524456
Xetro.I00198|acvr2a	scaffold_9	8684705	8730136	45432	2.51967	33.0243	1.20599	1.89958
Xetro.B00363|supt6h	scaffold_2	17887140	17918856	31717	2.51912	39.4561	0.48114	0.558696
Xetro.D01688|bap1	scaffold_4	86614392	86626363	11972	2.51837	129.571	1.18689	1.23283
Xetro.F01159|kiaa0947	scaffold_6	89571222	89610073	38852	2.51327	50.7054	0.344938	2.56707
Xetro.E00446|lrrc1	scaffold_5	32762701	32830552	67852	2.51279	174.806	0.84693	0.60486
Xetro.B01273|prkag2	scaffold_2	77949613	77963718	14106	2.51274	3.16405	2.68181	3.64549
Xetro.B01570|smarcd1	scaffold_2	92953738	92967797	14060	2.51073	200.842	0.447781	0.74964
Xetro.B00211|txlna	scaffold_2	10608432	10625830	17399	2.50032	234.222	0.401435	0.267367
Xetro.E00346|ddx1	scaffold_5	23780160	23796686	16527	2.49931	171.91	1.12506	2.06782
Xetro.G00822|eif4ebp2	scaffold_7	43629721	43638628	8908	2.49769	48.8677	0.7281	0.360478
Xetro.E00190|c8orf42	scaffold_5	11064765	11117290	52526	2.49679	68.6771	1.58645	1.09146
Xetro.J00853|krt12	scaffold_10	32872859	32878798	5940	2.49632	63.2265	1.0198	1.05117
Xetro.A02422|lmnb2	scaffold_1	135734486	135753017	18532	2.49597	60.0988	0.990985	1.83176
Xetro.F01872|nktr	scaffold_6	138854786	138882300	27515	2.49505	22.5048	1.2385	0.855498
Xetro.J00031|wdr45l	scaffold_10	1230363	1239540	9178	2.49318	85.5045	1.02697	0.726246
Xetro.H00559|	scaffold_8	24741164	24742435	1272	2.48891	1.02427	NA	NA
Xetro.D02279|qrich1.1	scaffold_4	121505080	121526880	21801	2.48865	59.1562	0.575541	0.548275
Xetro.J00059|znf684	scaffold_10	2374902	2384490	9589	2.48554	43.6765	0.499129	0.2484
Xetro.K02872|gnas	scaffold_489	37075	60097	23023	2.48324	29.567	1.22153	0.0986334
Xetro.J00697|ppcs	scaffold_10	27203747	27208092	4346	2.48302	24.1061	0.310881	1.7754
Xetro.F01242|trim71	scaffold_6	95379649	95438394	58746	2.47858	10.9576	0.837416	2.69919
Xetro.B02125|ifngr2.1	scaffold_2	127987117	127997573	10457	2.47834	101.284	2.54241	3.04394
Xetro.B00431|zfx	scaffold_2	22087625	22105085	17461	2.47805	128.653	0.665495	1.49745
Xetro.E00214|actl6a	scaffold_5	13137428	13153363	15936	2.476	205.692	0.566684	0.470192
Xetro.A01717|rcl1	scaffold_1	97748463	97772556	24094	2.46552	428.265	1.01814	0.784989
Xetro.B00059|dnajc8	scaffold_2	2259456	2279546	20091	2.46428	102.983	0.399103	0.661694
Xetro.F01602|epc1	scaffold_6	122476190	122521814	45625	2.46298	136.599	0.824157	0.841848
Xetro.F01641|larp4b	scaffold_6	126348779	126395219	46441	2.4594	13.6106	0.594103	1.15928
Xetro.I00851|fn1	scaffold_9	46239091	46284285	45195	2.45938	20.8972	0.813202	0.598228
Xetro.A01958|tomm5	scaffold_1	115982448	115983676	1229	2.45899	309.614	NA	NA
Xetro.A01353|lrig2	scaffold_1	77178912	77220287	41376	2.45436	5.9952	10.8766	8.80463
Xetro.C01501|brd8	scaffold_3	76601009	76621893	20885	2.45252	98.9225	0.301777	0.511485
Xetro.E00414|cep19	scaffold_5	30245401	30251980	6580	2.45192	0.0581321	NA	2.14946
Xetro.A00917|rab35	scaffold_1	56497964	56514233	16270	2.45076	64.2468	0.932029	2.48527
Xetro.A00551|znf608	scaffold_1	38115680	38172118	56439	2.4481	0.0516169	NA	6.79216
Xetro.G01042|neil1	scaffold_7	54255028	54267692	12665	2.44148	101.749	0.692338	1.05549
Xetro.G01291|	scaffold_7	71658023	71658947	925	2.43909	3.02231	NA	NA
Xetro.J00907|rae1	scaffold_10	34805613	34818458	12846	2.43522	118.871	1.12546	1.36396
Xetro.C00810|leo1	scaffold_3	33972485	33987660	15176	2.43391	37.5416	0.415962	0.36744
Xetro.C01502|kif20a	scaffold_3	76621997	76641973	19977	2.43274	384.573	0.694329	0.864794
Xetro.H01739|zfp106	scaffold_8	87318207	87342215	24009	2.42836	53.3091	1.21397	1.67921
Xetro.A02472|sec31a	scaffold_1	137938627	138008805	70179	2.42682	38.5249	3.87146	3.99501
Xetro.I00913|nup35	scaffold_9	49434763	49454401	19639	2.42399	423.163	0.228444	0.442935
Xetro.H01824|	scaffold_8	93036535	93045730	9196	2.42384	0	NA	1.71311
Xetro.A03225|rgs12	scaffold_1	197475025	197556833	81809	2.42336	63.6757	0.732296	1.10908
Xetro.C01559|nfyb	scaffold_3	78636003	78647213	11211	2.4221	195.638	0.737911	0.735816
Xetro.B01242|itm2b	scaffold_2	76483251	76501506	18256	2.42056	321.369	0.801119	0.548408
Xetro.C01170|ctnna1	scaffold_3	54822532	54848252	25721	2.42013	314.999	0.484409	0.425858
Xetro.A02424|tmprss9	scaffold_1	135765270	135812762	47493	2.41923	0.0564024	NA	8.10404
Xetro.B01073|cyfip1	scaffold_2	62661792	62717516	55725	2.41797	59.3542	0.793324	1.29343
Xetro.D01784|depdc1	scaffold_4	93175811	93193600	17790	2.41738	350.441	0.650811	0.840195
Xetro.B02591|phc1	scaffold_2	150069340	150081567	12228	2.40363	6.48417	1.74418	0.510573
Xetro.K03967|slc17a9	scaffold_2069	1039	8866	7828	2.39563	0.0988722	NA	NA
Xetro.D02362|sec13	scaffold_4	125063155	125074422	11268	2.39315	91.2608	2.34306	1.46741
Xetro.G01780|znf574	scaffold_7	101671089	101679415	8327	2.39183	198.223	1.23718	1.39397
Xetro.A02274|loc388630	scaffold_1	127207213	127253445	46233	2.39081	0.892524	NA	6.59326
Xetro.F01619|unnamed	scaffold_6	123243002	123248458	5457	2.39031	1.21522	NA	NA
Xetro.B00268|zbtb8os	scaffold_2	13575255	13586023	10769	2.38741	72.6716	0.355618	0.707099
Xetro.I01631|	scaffold_9	85269716	85270913	1198	2.38722	0.534339	NA	NA
Xetro.K02500|ccdc14	scaffold_322	46648	57723	11076	2.38715	52.9378	1.09207	2.22517
Xetro.B01256|tmbim6	scaffold_2	77143846	77157729	13884	2.3862	198.87	1.46848	1.66588
Xetro.C01900|celsr1	scaffold_3	103091002	103121820	30819	2.38582	2.89632	1.01177	5.51918
Xetro.I00194|zeb2	scaffold_9	7365041	7395252	30212	2.38508	0.00417516	NA	4.61051
Xetro.C00146|etv6	scaffold_3	4554612	4567726	13115	2.38496	4.2856	NA	NA
Xetro.H01123|paf1	scaffold_8	55302262	55315601	13340	2.38443	77.2235	0.752476	0.418964
Xetro.K05087|psmb4	scaffold_8c	4490019	4494104	4086	2.37818	301.163	NA	NA
Xetro.K00775|	scaffold_44	313957	335430	21474	2.37801	4.58577	1.88346	0
Xetro.J00177|xylt2	scaffold_10	5161151	5169840	8690	2.37599	115.228	1.38453	2.1621
Xetro.H01490|slc25a29	scaffold_8	74995404	75012688	17285	2.37267	3.91915	NA	16.7213
Xetro.K02985|rrp8	scaffold_556	456	3778	3323	2.37252	79.0809	1.73126	2.6631
Xetro.G00419|gdf2	scaffold_7	18955715	18958131	2417	2.37143	0.286386	NA	NA
Xetro.J00477|ccdc43	scaffold_10	18662953	18670152	7200	2.36908	70.2085	1.1068	1.49405
Xetro.G01558|mrpl20	scaffold_7	89640836	89648290	7455	2.36739	107.638	0.51956	0.517825
Xetro.B02552|	scaffold_2	148994698	148995224	527	2.36695	103.947	NA	NA
Xetro.C00534|zfand6	scaffold_3	16772123	16784577	12455	2.36486	314.375	0.667893	1.27907
Xetro.A03000|frg1	scaffold_1	181154228	181161080	6853	2.36367	129.948	0.410909	0.15364
Xetro.J00134|	scaffold_10	4382875	4385199	2325	2.3626	0	NA	NA
Xetro.B00680|	scaffold_2	38193537	38197123	3587	2.36148	5.51189	NA	NA
Xetro.C01164|cnot8	scaffold_3	54701923	54714220	12298	2.36147	416.495	0.424373	3.08359
Xetro.J00799|	scaffold_10	30705278	30730419	25142	2.36066	44.5242	0.870677	1.52648
Xetro.G01584|mrps16	scaffold_7	91027933	91035411	7479	2.36033	322.198	1.52299	1.16247
Xetro.B01336|sarnp	scaffold_2	81452883	81490897	38015	2.35934	352.632	0.497325	0.403961
Xetro.K00985|eef1g	scaffold_65	360601	372163	11563	2.35774	650.985	1.12645	0.88609
Xetro.H01715|srp54	scaffold_8	86012969	86026839	13871	2.35689	270.602	0.364607	0.601169
Xetro.G00036|pdcd4	scaffold_7	1968316	1993352	25037	2.35484	125.16	0.537689	0.375679
Xetro.A03301|vps24	scaffold_1	202026882	202033955	7074	2.35412	101.722	1.66619	2.10881
Xetro.H01875|mta1	scaffold_8	95356411	95397290	40880	2.35276	178.704	0.698735	1.45526
Xetro.G00180|	scaffold_7	7309257	7311303	2047	2.3524	15.4545	NA	NA
Xetro.E00642|bend3	scaffold_5	48649389	48667445	18057	2.35095	6.50986	1.67204	5.80162
Xetro.C00612|	scaffold_3	21160495	21161848	1354	2.35057	162.012	0.213443	0.555715
Xetro.A01637|gnaq	scaffold_1	92515133	92569958	54826	2.3496	60.4426	1.22153	1.86458
Xetro.E00462|rab23	scaffold_5	33869757	33882502	12746	2.34563	55.5199	0.562097	0
Xetro.K02349|	scaffold_271	121071	128886	7816	2.34241	52.215	NA	NA
Xetro.J00283|actr5	scaffold_10	9052025	9059129	7105	2.34041	14.9923	3.25132	2.16993
Xetro.D00794|usp10	scaffold_4	46029035	46061061	32027	2.34012	78.372	0.505437	0.305244
Xetro.K03037|	scaffold_582	21044	28776	7733	2.34005	29.7354	2.34763	1.25996
Xetro.H01388|	scaffold_8	68540285	68581552	41268	2.33463	466.495	0.0535073	1.82092
Xetro.D02240|ruvbl1	scaffold_4	119707037	119730953	23917	2.33377	159.073	1.15522	0.872796
Xetro.J00926|coq10b	scaffold_10	35555789	35562684	6896	2.3305	178.496	2.56835	2.87197
Xetro.I01097|usp7	scaffold_9	61638179	61706455	68277	2.33031	138.408	0.543695	0.524183
Xetro.A02511|ccng2	scaffold_1	142096547	142123190	26644	2.33	16.0252	0.754544	6.93436
Xetro.K00668|	scaffold_38	758558	759211	654	2.32918	30.0188	0.933444	4.86447
Xetro.K04114|prkrir	scaffold_2671	876	6123	5248	2.3284	11.0538	5.95665	6.7766
Xetro.B00196|snip1	scaffold_2	9789146	9795724	6579	2.32785	120.903	0.690168	0.212807
Xetro.A00650|atxn2	scaffold_1	44924105	44978302	54198	2.32546	109.606	0.577275	0.825059
Xetro.K00738|ddx27	scaffold_42	634074	646327	12254	2.32395	41.3083	0.632192	0.281723
Xetro.A01670|fam108b1	scaffold_1	94603630	94627137	23508	2.32271	238.181	0.698506	1.22776
Xetro.G02065|mob2.2	scaffold_7	114917778	114938605	20828	2.31679	1.15192	NA	7.14491
Xetro.I00040|ercc3	scaffold_9	1460078	1479454	19377	2.31671	10.9287	1.61558	2.88781
Xetro.A01190|znhit3	scaffold_1	68708177	68713443	5267	2.31492	424.134	0.283627	0.363169
Xetro.A01590|tdgf1p2	scaffold_1	88277563	88287064	9502	2.31024	2.55755	NA	NA
Xetro.C01232|matr3	scaffold_3	58978283	59014511	36229	2.30682	153.992	0.438938	0.50497
Xetro.G00641|pank1	scaffold_7	32492962	32521020	28059	2.30625	13.1516	2.45617	4.16627
Xetro.K05143|xkr5	scaffold_5b	1634497	1646054	11558	2.30348	13.3935	1.78072	2.89325
Xetro.I00227|arl6ip6	scaffold_9	10253657	10265040	11384	2.30254	234.325	0.69237	0.262695
Xetro.A01165|dyrk3	scaffold_1	67542578	67570104	27527	2.30024	48.956	1.01177	4.1036
Xetro.J00133|sap30bp	scaffold_10	4369365	4395256	25892	2.3	56.2848	0.0852184	1.31238
Xetro.E01404|bmp2	scaffold_5	101514148	101526061	11914	2.29629	209.781	1.34903	3.16075
Xetro.K00770|	scaffold_44	234362	239136	4775	2.29575	18.1266	0.0428059	1.25856
Xetro.D01422|pmm2	scaffold_4	78712490	78728910	16421	2.29292	42.3951	0.675721	3.31135
Xetro.H01152|npc2	scaffold_8	55947536	55953565	6030	2.29142	157.355	0.80942	0.765859
Xetro.H00558|zmym3	scaffold_8	24695691	24740647	44957	2.29108	33.6926	1.63552	1.16395
Xetro.K02084|ints5	scaffold_210	53740	62178	8439	2.29094	67.269	0.453779	2.56776
Xetro.K02197|cxxc1	scaffold_232	185552	191387	5836	2.28347	53.8886	0.873343	0.598123
Xetro.H00791|taf9b	scaffold_8	42974044	42982003	7960	2.2829	132.635	2.28795	4.98168
Xetro.K02179|tmem111	scaffold_232	24883	26427	1545	2.27882	133.91	0.309153	0.241104
Xetro.K03339|	scaffold_811	11681	19041	7361	2.27821	38.0778	4.59698	3.98988
Xetro.K00794|	scaffold_44	598034	604865	6832	2.27746	56.76	0.251386	1.86614
Xetro.B00224|bsdc1	scaffold_2	10835870	10851842	15973	2.27598	57.3812	1.42968	1.19384
Xetro.I01460|ndufab1	scaffold_9	79549474	79557671	8198	2.27385	135.325	1.46324	1.7754
Xetro.B01284|	scaffold_2	78304631	78321375	16745	2.27351	122.027	0.814163	1.30196
Xetro.H00265|bicd2	scaffold_8	10983273	11017275	34003	2.27341	222.562	0.385462	0.589738
Xetro.C01332|uqcrq	scaffold_3	66317911	66324345	6435	2.27101	118.955	3.10167	6.83529
Xetro.H01815|egln3	scaffold_8	92802178	92807717	5540	2.26875	3.09394	NA	NA
Xetro.B00783|akap17a	scaffold_2	44061590	44073394	11805	2.26455	151.785	0.385425	0.74299
Xetro.C00812|mapk6	scaffold_3	34096724	34110404	13681	2.26438	139.442	0.690798	0.838455
Xetro.J00533|psmc5	scaffold_10	20917067	20925956	8890	2.26389	96.8568	0.918711	1.06801
Xetro.K00326|znf653	scaffold_26	243911	252874	8964	2.26351	11.3506	0.834714	0
Xetro.H01371|actn4	scaffold_8	66416758	66438098	21341	2.26218	86.5966	0.910529	0.595968
Xetro.B00828|tmsb4x	scaffold_2	47074419	47074775	357	2.25845	1500.85	0.0631642	0.112794
Xetro.C01110|zmat2	scaffold_3	51382439	51403338	20900	2.25816	194.543	0.330338	0.583519
Xetro.H00589|metap2	scaffold_8	25992139	26006905	14767	2.25579	136.462	0.371126	0.386853
Xetro.C01349|spry4	scaffold_3	67120124	67128493	8370	2.25329	7.31616	NA	9.51433
Xetro.I00375|atp5g3	scaffold_9	21410616	21415079	4464	2.25326	1087.02	1.13679	0.558534
Xetro.K05010|dcaf8	scaffold_8c	1720023	1731291	11269	2.25307	56.4002	1.61913	0.416627
Xetro.D00376|qser1	scaffold_4	17150232	17202943	52712	2.25227	1.41493	0.624085	2.21088
Xetro.J00696|utp3	scaffold_10	27184987	27203366	18380	2.25202	94.768	0.190481	0.456349
Xetro.K05080|arnt	scaffold_8c	4237398	4263871	26474	2.25142	159.785	0.77787	1.44926
Xetro.H01633|psma3	scaffold_8	82550247	82570118	19872	2.25009	275.974	1.24923	2.49955
Xetro.G02088|	scaffold_7	116073974	116099170	25197	2.24974	38.2078	0	3.02241
Xetro.C01973|rsbn1l	scaffold_3	106764473	106790918	26446	2.2495	216.108	0.719284	3.56489
Xetro.A02777|pcdh18	scaffold_1	162555985	162565942	9958	2.24852	0.010607	6.80138	8.24357
Xetro.K02263|hsf1	scaffold_246	2192	19244	17053	2.24634	22.798	0.785912	1.84738
Xetro.E01265|crnkl1	scaffold_5	90033639	90044824	11186	2.24623	55.7057	0.354743	0.650634
Xetro.C01171|	scaffold_3	54841308	54843720	2413	2.24357	5.87229	NA	NA
Xetro.D00287|psmd13	scaffold_4	12909762	12920747	10986	2.2434	168.133	0.564099	0.557585
Xetro.F01479|gatad1	scaffold_6	113572130	113579599	7470	2.24254	19.902	1.01177	1.1267
Xetro.A00239|pik3r1	scaffold_1	15328532	15370023	41492	2.24224	46.8972	0.835585	1.82311
Xetro.G00072|tex261	scaffold_7	3511449	3519049	7601	2.24079	41.9531	1.9916	0.703763
Xetro.B02310|nup98	scaffold_2	140694980	140735722	40743	2.23994	22.3891	1.30688	1.48715
Xetro.G01501|aplp2	scaffold_7	86385238	86419035	33798	2.2361	45.376	0.462715	3.04745
Xetro.H01154|fcf1	scaffold_8	55986617	55997440	10824	2.23529	191.939	0.260919	0.778042
Xetro.A01030|zmat5	scaffold_1	63180307	63189384	9078	2.23373	48.1463	0.920788	2.31544
Xetro.E01337|spred2	scaffold_5	95040442	95100286	59845	2.23144	73.9592	0.481987	0.253629
Xetro.A02813|usp38	scaffold_1	165305217	165322757	17541	2.23029	145.974	0.611833	0.861861
Xetro.C01007|	scaffold_3	48577543	48578266	724	2.2301	15.4643	NA	NA
Xetro.A00423|nipbl	scaffold_1	27058020	27086320	28301	2.22816	56.208	0.658356	0.858059
Xetro.K02638|	scaffold_378	56552	59700	3149	2.22764	1.55114	NA	NA
Xetro.J00618|unnamed	scaffold_10	24212642	24221359	8718	2.22584	63.8982	1.43607	0
Xetro.I01300|prpf18	scaffold_9	74205426	74215303	9878	2.22522	110.033	1.02694	1.16501
Xetro.I01307|c7orf70	scaffold_9	74450304	74453691	3388	2.225	38.4695	0.98616	1.62745
Xetro.K03851|	scaffold_1726	3608	4409	802	2.22397	1.43586	NA	NA
Xetro.A01062|znf219	scaffold_1	64085493	64092173	6681	2.22289	0	NA	5.92392
Xetro.B01955|btg3	scaffold_2	117809694	117819042	9349	2.21921	86.6965	3.17986	3.45418
Xetro.B00360|rab34	scaffold_2	17821364	17841878	20515	2.21838	0.105875	NA	6.16106
Xetro.I00831|iws1	scaffold_9	45034468	45050383	15916	2.21813	108.883	0.401596	0.377719
Xetro.C01925|cbll1	scaffold_3	104696302	104708095	11794	2.21735	5.53454	1.62662	4.16627
Xetro.A02299|sugp2	scaffold_1	128326229	128339380	13152	2.21585	57.741	0.848862	0.78531
Xetro.F01017|	scaffold_6	80162982	80164207	1226	2.21092	0.81901	NA	NA
Xetro.G01919|bptf	scaffold_7	107269317	107313237	43921	2.20619	14.6974	1.34343	1.25723
Xetro.A00722|tmed2	scaffold_1	47040221	47047308	7088	2.2045	214.494	0.646528	2.39533
Xetro.K04661|dhcr7	scaffold_6828	449	2864	2416	2.20184	15.9858	NA	3.35354
Xetro.K02915|prkar1a	scaffold_511	53420	58074	4655	2.20174	106.92	1.19539	0.909027
Xetro.K00771|	scaffold_44	239535	248447	8913	2.19913	16.259	1.16031	0.94167
Xetro.A02209|ranbp3	scaffold_1	124758208	124790119	31912	2.19903	38.0421	0.645609	0.614393
Xetro.C00507|snrnp27	scaffold_3	13939243	13949721	10479	2.1988	281.599	0.357934	0.793879
Xetro.F00125|atad2	scaffold_6	8956627	8979459	22833	2.19837	257.026	0.510474	0.482464
Xetro.D01331|tomm22	scaffold_4	74160776	74170674	9899	2.19563	112.43	0.647536	1.62153
Xetro.B00874|	scaffold_2	51708660	51738594	29935	2.19508	35.3057	1.49729	1.97717
Xetro.H01733|mbip	scaffold_8	87046398	87060596	14199	2.19428	223.645	0.756146	0.529506
Xetro.C00125|cecr2	scaffold_3	3965510	3979449	13940	2.19415	38.4803	1.30594	0.786635
Xetro.F01687|rbm33	scaffold_6	129456572	129519887	63316	2.19408	6.47643	1.27716	1.37728
Xetro.A03239|fam193a	scaffold_1	198139724	198188305	48582	2.19392	3.12748	0	8.88397
Xetro.D00246|clp1	scaffold_4	11416313	11423327	7015	2.19288	106.597	0.436903	3.01337
Xetro.D01685|wdr82	scaffold_4	86543999	86551275	7277	2.19008	319.827	0.502784	0.459614
Xetro.I01138|ercc4	scaffold_9	64259074	64278737	19664	2.18903	15.0133	3.3099	3.14853
Xetro.A01171|fam72a	scaffold_1	67816838	67830565	13728	2.18797	41.27	NA	NA
Xetro.H00156|ncs1	scaffold_8	6544794	6578423	33630	2.18525	52.7808	3.2621	4.6045
Xetro.A00999|sart3	scaffold_1	61591333	61633840	42508	2.18506	19.6836	1.23476	2.9857
Xetro.B00021|nudc	scaffold_2	770454	798131	27678	2.18443	97.6553	0.487352	1.75234
Xetro.H00222|smc1a	scaffold_8	8973857	8987452	13596	2.18214	108.572	0.286821	0.170296
Xetro.K00074|raver1	scaffold_18	98487	112521	14035	2.17957	93.737	1.46935	0.854639
Xetro.H00944|clptm1	scaffold_8	49703370	49721329	17960	2.17918	62.6041	0.877431	0.934741
Xetro.H01711|psma6	scaffold_8	85930631	85937237	6607	2.17727	204.321	0.433185	1.26964
Xetro.D02319|	scaffold_4	123430335	123440023	9689	2.17708	39.3555	1.68447	4.55973
Xetro.F00862|unnamed	scaffold_6	63776738	63790789	14052	2.17666	0.699076	NA	10.3391
Xetro.H01156|dlst	scaffold_8	56066857	56083374	16518	2.17391	88.5197	0.924772	0.564536
Xetro.G00699|hells	scaffold_7	35329857	35350640	20784	2.17213	637.434	0.303124	0.304654
Xetro.F00431|	scaffold_6	31880523	31881523	1001	2.17073	254.964	0.267303	0.470835
Xetro.D00701|kctd15	scaffold_4	38249026	38281807	32782	2.16802	0.253891	NA	8.25186
Xetro.G00122|zbtb33	scaffold_7	5731056	5743179	12124	2.1669	7.65625	2.79582	5.23469
Xetro.K01494|ergic2	scaffold_116	71852	85796	13945	2.16681	79.2822	2.46887	1.37338
Xetro.D01816|cachd1	scaffold_4	94565877	94612364	46488	2.16654	63.0004	0.801547	2.26183
Xetro.H01870|rtf1	scaffold_8	95202946	95215438	12493	2.16636	228.005	0.414086	0.580001
Xetro.D02193|rad54l2	scaffold_4	116740809	116771406	30598	2.16571	58.7247	0.946255	0.908054
Xetro.I01556|unnamed	scaffold_9	83419529	83437395	17867	2.16469	146.263	0.993883	0.492489
Xetro.I00741|tra2b	scaffold_9	39877182	39903303	26122	2.16208	88.2791	0.598362	0.272552
Xetro.C00977|tcof1	scaffold_3	45240455	45272762	32308	2.16149	14.2284	1.06423	0.640537
Xetro.I00490|c2orf69	scaffold_9	28601210	28605320	4111	2.16102	45.6105	1.10156	1.99181
Xetro.B02075|dscr3	scaffold_2	125894402	125903103	8702	2.16059	18.0684	1.85492	NA
Xetro.H01691|psen1	scaffold_8	85140573	85165813	25241	2.15922	77.1763	0.658868	1.22778
Xetro.D02506|zxdc	scaffold_4	136764348	136773908	9561	2.15566	51.0843	1.86077	2.55114
Xetro.H01067|	scaffold_8	52778522	52779385	864	2.15565	123.787	NA	NA
Xetro.F01286|ube2e1	scaffold_6	99089692	99119184	29493	2.15395	184.352	0.966549	1.08191
Xetro.K03334|	scaffold_800	22453	29618	7166	2.15196	2.57293	NA	NA
Xetro.B01350|baz2a	scaffold_2	81980867	82014525	33659	2.15113	53.4702	0.985166	0.61034
Xetro.B00879|dnajc30	scaffold_2	51874456	51878912	4457	2.15044	16.7625	2.97248	1.90531
Xetro.J00337|c20orf111	scaffold_10	10609431	10621602	12172	2.14451	87.8817	0.40756	1.10384
Xetro.A03259|whsc1	scaffold_1	198907253	198953002	45750	2.14299	79.2851	0.577573	0.670161
Xetro.K04933|	scaffold_8b	2024968	2025165	198	2.14241	286.595	NA	NA
Xetro.K05002|tagln2	scaffold_8c	1472426	1503971	31546	2.14044	0.0266853	NA	4.77386
Xetro.B00607|	scaffold_2	33023721	33024097	377	2.14038	8.98597	NA	NA
Xetro.K05021|tmod4	scaffold_8c	1993681	2004370	10690	2.13635	0.0546701	NA	NA
Xetro.I01636|rnf40	scaffold_9	85307960	85326058	18099	2.13533	24.7345	0.729513	0.782825
Xetro.H01871|	scaffold_8	95215792	95216468	677	2.13124	304.382	0.996674	0.798749
Xetro.D00083|tmem41b	scaffold_4	3518483	3534768	16286	2.13113	25.871	1.52459	0.781177
Xetro.B01971|	scaffold_2	118411180	118416888	5709	2.13013	7.25146	0.908533	NA
Xetro.J00310|rprd1a	scaffold_10	9969285	9995810	26526	2.12796	40.676	2.2051	1.0648
Xetro.H01039|	scaffold_8	51945007	51946992	1986	2.12674	0.867805	NA	NA
Xetro.B00730|	scaffold_2	41246579	41250065	3487	2.126	0.102628	NA	NA
Xetro.E01331|rab1a	scaffold_5	94901717	94925390	23674	2.12583	46.3003	1.01177	1.93066
Xetro.E01681|ppp1cb	scaffold_5	120213557	120248954	35398	2.1237	43.0138	2.96787	2.28988
Xetro.G01732|mpv17l	scaffold_7	99065732	99081911	16180	2.12239	29.439	0.883296	6.63263
Xetro.J00791|dkkx	scaffold_10	30438799	30442189	3391	2.12236	0.166654	NA	NA
Xetro.D00182|cttn	scaffold_4	8953031	8971900	18870	2.12149	64.3326	0.990586	0.39345
Xetro.C00483|ncaph	scaffold_3	12520246	12540946	20701	2.11912	54.3393	0.925694	0.617124
Xetro.J00502|	scaffold_10	19363907	19402111	38205	2.11744	5.13528	2.54043	1.70749
Xetro.K04594|	scaffold_6198	1002	3677	2676	2.11631	8.90537	NA	NA
Xetro.C01334|	scaffold_3	66336269	66337637	1369	2.11623	4.37562	NA	NA
Xetro.F01738|tbrg4	scaffold_6	133624531	133629433	4903	2.11574	276.614	1.47531	0.494048
Xetro.B00669|cep97	scaffold_2	37297712	37312560	14849	2.11504	75.7069	0.58707	0.823582
Xetro.K01777|taok2	scaffold_151	123308	142898	19591	2.11373	34.5404	0.668988	0.567969
Xetro.A03264|tacc3	scaffold_1	199594981	199606736	11756	2.11276	375.715	0.541687	0.662695
Xetro.I01477|pgp	scaffold_9	80361654	80366494	4841	2.11142	1.26844	NA	NA
Xetro.A01892|pcgf3	scaffold_1	112300664	112338794	38131	2.11096	19.8458	0.607065	4.21223
Xetro.K04230|araf	scaffold_3237	1776	5665	3890	2.1109	25.0638	5.08087	NA
Xetro.K02918|sik1	scaffold_513	42303	52810	10508	2.11001	14.8383	NA	NA
Xetro.C00013|nup50	scaffold_3	168550	172920	4371	2.10752	74.5823	1.69446	0.45594
Xetro.I00017|	scaffold_9	421913	422413	501	2.10715	0.150115	NA	NA
Xetro.G00627|znf518a	scaffold_7	31540801	31552469	11669	2.1039	60.3969	0.666234	1.27909
Xetro.A02285|mau2	scaffold_1	127776451	127802333	25883	2.10347	92.1954	0.744007	1.33796
Xetro.A00489|srp19	scaffold_1	33693451	33701307	7857	2.09781	134.79	0.637111	0.31551
Xetro.F01505|dbf4	scaffold_6	115635155	115648877	13723	2.09682	255.543	0.619139	0.500281
Xetro.H01622|gpr135	scaffold_8	81970439	81976258	5820	2.09078	0.476743	NA	2.16993
Xetro.A02244|	scaffold_1	126053258	126053705	448	2.08906	14.7986	NA	NA
Xetro.D01032|prpf39.2	scaffold_4	58921541	58938824	17284	2.08895	5.32001	0	5.88653
Xetro.A02517|ankrd17	scaffold_1	142578736	142657499	78764	2.08849	17.3855	1.57462	0.974572
Xetro.D00633|heatr3	scaffold_4	32531393	32571805	40413	2.08208	22.1426	1.0353	3.1619
Xetro.I01624|unnamed	scaffold_9	85160808	85169317	8510	2.07988	0.633348	NA	NA
Xetro.H00064|wdr5	scaffold_8	3174262	3189498	15237	2.07824	60.151	0.629394	1.19462
Xetro.B01279|lmbr1l	scaffold_2	78130343	78163938	33596	2.07717	238.249	0.846946	1.21421
Xetro.A00700|	scaffold_1	46337305	46337751	447	2.07711	0.154747	NA	NA
Xetro.J00830|rara	scaffold_10	32109980	32132749	22770	2.0768	1.9391	NA	NA
Xetro.H01066|yif1b	scaffold_8	52770402	52779008	8607	2.07658	93.4652	0.291603	1.27096
Xetro.A01548|homez	scaffold_1	86055354	86069106	13753	2.07639	54.5261	0.758048	2.23631
Xetro.A02004|srp72	scaffold_1	117891081	117908523	17443	2.07168	288.179	0.440222	0.502777
Xetro.H01056|akt2	scaffold_8	52336642	52383743	47102	2.06781	213.492	0.761592	0.818915
Xetro.D02103|kifc3	scaffold_4	111603522	111624665	21144	2.06742	37.3094	0.510529	3.05625
Xetro.K05011|	scaffold_8c	1728956	1733649	4694	2.06551	51.8931	0.20764	0.723312
Xetro.D00202|slc35c1	scaffold_4	9803844	9813001	9158	2.06482	10.3494	2.20491	2.6631
Xetro.B00654|spns2	scaffold_2	36392355	36464573	72219	2.06425	0.0116874	NA	11.5401
Xetro.H01259|btbd7	scaffold_8	61799306	61824867	25562	2.06394	6.41637	2.55052	1.96078
Xetro.B00975|ranbp2	scaffold_2	57115636	57159005	43370	2.06335	80.7222	0.523034	0.586684
Xetro.I00491|c2orf47	scaffold_9	28607166	28616442	9277	2.06123	63.0886	0.204211	1.44022
Xetro.B00230|nfyc	scaffold_2	11090364	11133134	42771	2.05997	165.746	0.73397	0.864939
Xetro.C00102|kdm5a	scaffold_3	3145967	3177187	31221	2.05794	27.7269	0.896885	0.753293
Xetro.D01134|sart1	scaffold_4	62331160	62348729	17570	2.0578	98.6231	0.333233	0.22419
Xetro.A02187|dot1l	scaffold_1	123862244	123919144	56901	2.05773	8.17186	1.45744	1.27441
Xetro.E01264|naa20	scaffold_5	90028832	90036461	7630	2.05725	94.3778	0.317986	0.61889
Xetro.A01976|ugcg	scaffold_1	116906091	116934160	28070	2.05418	74.3479	1.80536	8.63014
Xetro.H01716|baz1a	scaffold_8	86039471	86073254	33784	2.05187	67.7863	0.677926	0.513338
Xetro.J00280|	scaffold_10	8999491	8999906	416	2.05153	3.68667	NA	NA
Xetro.B00929|mid1ip1	scaffold_2	53716189	53717084	896	2.04692	0	NA	3.45833
Xetro.H00120|gtf3c4	scaffold_8	4957035	4963976	6942	2.04607	69.1793	0.07044	1.95294
Xetro.A00304|sec11c	scaffold_1	18559135	18577364	18230	2.03954	97.5687	2.51484	1.02786
Xetro.A00887|eif4enif1	scaffold_1	55873868	55891252	17385	2.03598	217.489	0.677978	0.344291
Xetro.H00095|unnamed	scaffold_8	4080765	4106829	26065	2.0351	71.4657	1.43512	0.794417
Xetro.E01228|	scaffold_5	88421189	88439083	17895	2.03336	25.4734	NA	4.53714
Xetro.F00722|sall3	scaffold_6	52958137	52976092	17956	2.03328	0	NA	14.6766
Xetro.J00478|	scaffold_10	18664699	18667286	2588	2.03285	0.942518	NA	NA
Xetro.C00015|upk3a	scaffold_3	205223	209874	4652	2.03131	412.522	1.21908	1.62343
Xetro.B00195|meaf6	scaffold_2	9765552	9780721	15170	2.03003	156.579	0.866011	0.899455
Xetro.J00827|wipf2	scaffold_10	31976597	31989516	12920	2.02997	4.07769	10.6236	1.88994
Xetro.C01605|ccdc59	scaffold_3	81732648	81739901	7254	2.02882	66.7836	0.252944	1.03976
Xetro.D02269|frzb2	scaffold_4	121287048	121293451	6404	2.02833	0	NA	5.72863
Xetro.H01322|olfm4	scaffold_8	64927835	64934896	7062	2.02815	0.0418032	18.6299	13.6897
Xetro.C00755|asb7	scaffold_3	31732524	31746115	13592	2.02282	65.4896	1.07015	1.9269
Xetro.F00629|ralbp1	scaffold_6	45430858	45449991	19134	2.01943	49.475	0.985515	0.786224
Xetro.H02244|plekho1	scaffold_8	105471637	105506914	35278	2.0191	0.198577	NA	3.21472
Xetro.D01160|rnpc3	scaffold_4	64011037	64026043	15007	2.01715	31.2954	0.612634	0.775878
Xetro.A01241|bysl	scaffold_1	70872941	70885561	12621	2.01543	111.803	0.603078	4.08565
Xetro.B01153|ndfip2	scaffold_2	68807629	68838768	31140	2.01413	87.6833	1.49896	1.46838
Xetro.E01637|lin9	scaffold_5	118192406	118208869	16464	2.01382	91.8888	1.40859	0.479329
Xetro.I00978|gtf2a2	scaffold_9	55070895	55080949	10055	2.01083	185.215	0.437231	0.65098
Xetro.D02247|rpn1	scaffold_4	120289968	120303316	13349	2.00855	148.164	0.857428	1.0007
Xetro.A01715|cdc37l1	scaffold_1	97709307	97717011	7705	2.00697	172.811	0.328305	1.20121
Xetro.C01702|rap1b	scaffold_3	87399693	87436651	36959	2.00483	103.086	0.84591	1.43846
Xetro.C01712|cct2	scaffold_3	87723474	87739076	15603	2.00306	158.541	0.420726	0.578554
Xetro.K00254|keap1	scaffold_24	144462	148085	3624	2.0012	107.934	0.816298	0.830678
Xetro.J00281|fam83d	scaffold_10	9001098	9009180	8083	2.00012	55.9222	0.86563	2.74313
Xetro.G02094|xrcc1	scaffold_7	116334213	116346286	12074	1.99886	48.7879	1.3589	1.58095
Xetro.I00774|wdr75	scaffold_9	41282640	41327074	44435	1.99798	220.488	0.698506	0.748997
Xetro.I00401|	scaffold_9	22731914	22743999	12086	1.99766	0.337296	NA	NA
Xetro.D01776|ccdc101	scaffold_4	92709627	92713315	3689	1.99606	63.0845	2.2259	0
Xetro.A00963|kiaa1671	scaffold_1	60184026	60233572	49547	1.9956	26.4797	1.08307	1.68557
Xetro.E00385|cpsf3	scaffold_5	26371652	26387290	15639	1.99418	72.4676	1.42556	0.776003
Xetro.I01569|smcr8	scaffold_9	83730655	83737538	6884	1.9927	7.25424	0.672664	1.35483
Xetro.K01167|casp2	scaffold_78	341901	355833	13933	1.99268	23.5014	0.962327	0.900292
Xetro.D01421|pppde2	scaffold_4	78695151	78710447	15297	1.99194	9.02378	0.639628	5.79964
Xetro.J00489|psmd11	scaffold_10	18953828	18968182	14355	1.99168	125.227	0.797927	0.910993
Xetro.H01738|eapp	scaffold_8	87301942	87307104	5163	1.99156	305.52	0.734789	0.403773
Xetro.C00713|mfge8	scaffold_3	25922109	25961260	39152	1.99041	11.0414	2.6409	1.38397
Xetro.G01017|sin3a	scaffold_7	53253282	53303680	50399	1.99012	75.474	0.685225	0.664347
Xetro.D02501|xpc	scaffold_4	136679304	136698596	19293	1.9894	24.6446	0.926752	1.25844
Xetro.I01508|	scaffold_9	81283981	81319719	35739	1.98394	3.74142	1.95519	5.33591
Xetro.D00168|tfip11	scaffold_4	8416461	8424870	8410	1.98259	66.8453	1.40277	1.38751
Xetro.A01057|smtn	scaffold_1	63797564	63840915	43352	1.9749	116.667	0.803042	0.664019
Xetro.G01441|	scaffold_7	81887780	81906553	18774	1.974	12.333	0	5.72178
Xetro.I00696|rnf168	scaffold_9	36959825	36973068	13244	1.97118	168.431	0.361348	0.473518
Xetro.K04043|	scaffold_2373	2304	6097	3794	1.96681	8.71428	NA	NA
Xetro.C01902|gtse1	scaffold_3	103153926	103174810	20885	1.96654	363.652	0.473787	0.315069
Xetro.D01194|mtf2	scaffold_4	67092320	67126205	33886	1.96322	225.019	0.484829	0.268474
Xetro.G01487|rer1	scaffold_7	85636476	85656205	19730	1.95971	33.6856	0.946884	0.98577
Xetro.A00994|coro1c	scaffold_1	61461397	61503733	42337	1.95637	98.8383	2.91914	4.02793
Xetro.A02787|naa15	scaffold_1	163579696	163605051	25356	1.95518	187.486	0.425731	0.47922
Xetro.G02309|otud3	scaffold_7	123998950	124008672	9723	1.95312	114.435	1.13222	0.238454
Xetro.G00126|cul4b	scaffold_7	5839017	5876464	37448	1.95245	154.82	0.582493	0.170902
Xetro.B01030|gas6	scaffold_2	60079727	60123858	44132	1.95188	94.6741	0.513943	2.64764
Xetro.D01476|ddx47	scaffold_4	80834193	80843891	9699	1.95002	157.145	0.21757	1.87867
Xetro.J00099|st6galnac2	scaffold_10	3676238	3701473	25236	1.94885	0.0646096	NA	6.70707
Xetro.C00516|dusp11	scaffold_3	14240792	14255672	14881	1.9481	50.7486	2.71596	0.635637
Xetro.A00921|prkab1	scaffold_1	56624261	56635924	11664	1.94707	82.168	1.37969	0.843864
Xetro.G02064|med25	scaffold_7	114888219	114903382	15164	1.94319	29.0084	1.13062	1.25223
Xetro.A01149|ddx52	scaffold_1	66711210	66729973	18764	1.94305	132.333	0.0419982	0.910905
Xetro.A00844|smarcb1	scaffold_1	54751604	54769269	17666	1.94298	125.698	0.607507	1.17494
Xetro.C02054|net1	scaffold_3	113120062	113143271	23210	1.9426	427.383	0.552282	0.351881
Xetro.K04638|rsg1	scaffold_6571	4	3625	3622	1.94088	25.6336	NA	NA
Xetro.G00937|neo1	scaffold_7	50078589	50131672	53084	1.93953	18.1929	1.67231	1.2374
Xetro.H01344|gltscr1	scaffold_8	65589355	65638326	48972	1.9388	7.20974	1.77259	1.78608
Xetro.C00415|tgoln2	scaffold_3	10831446	10844077	12632	1.93875	42.3651	0.464806	1.37606
Xetro.H01710|nfkbia	scaffold_8	85911596	85915477	3882	1.93739	81.6062	0.695595	7.48977
Xetro.K04425|c1orf85	scaffold_4753	652	2791	2140	1.9348	32.4693	NA	NA
Xetro.C00657|pdia3	scaffold_3	23681789	23697497	15709	1.93475	239.138	0.802736	0.857937
Xetro.K03659|	scaffold_1286	1108	15833	14726	1.93106	12.036	0.856117	0
Xetro.H00358|hdac8	scaffold_8	16706996	16722344	15349	1.92597	72.669	0.487634	0.779166
Xetro.A02426|lsm7	scaffold_1	135883416	135890312	6897	1.92539	76.2448	0	1.38973
Xetro.C01713|lrrc10	scaffold_3	87739197	87740075	879	1.92436	0.0354831	NA	NA
Xetro.A01001|slc24a6	scaffold_1	61663679	61675741	12063	1.92338	134.856	1.14475	1.48715
Xetro.C01555|tdg	scaffold_3	78567004	78579564	12561	1.92178	11.0331	4.69096	5.09993
Xetro.J00141|tsen54	scaffold_10	4530966	4542916	11951	1.92072	58.6167	1.28771	0.746537
Xetro.J00919|c20orf43	scaffold_10	35409807	35441572	31766	1.92011	134.672	0.625447	0.512719
Xetro.E01714|znf318	scaffold_5	122179788	122196880	17093	1.91895	1.24244	2.73958	3.63338
Xetro.B00626|sbds	scaffold_2	33531223	33537626	6404	1.91797	168.054	0.213119	2.20157
Xetro.C00615|gabpb1	scaffold_3	21210744	21230137	19394	1.90958	30.9068	0.656951	1.44662
Xetro.F00960|nsun2	scaffold_6	74590236	74611354	21119	1.90773	259.759	0.302776	0.308513
Xetro.A01730|gldc	scaffold_1	98254152	98281083	26932	1.90666	73.9257	0.983428	2.10282
Xetro.K05092|tuft1	scaffold_8c	4612115	4615157	3043	1.90407	12.5531	0	0
Xetro.G01850|kras	scaffold_7	104099640	104103371	3732	1.90393	68.7957	0.160368	0.0856553
Xetro.A01563|	scaffold_1	86401956	86407275	5320	1.90129	0.837659	NA	17.8023
Xetro.H01789|aqr	scaffold_8	90623218	90670073	46856	1.89972	108.588	0.755283	0.700699
Xetro.H00562|med12	scaffold_8	24800643	24829663	29021	1.89833	32.5907	1.04084	0.889184
Xetro.B00944|	scaffold_2	55082323	55083348	1026	1.89757	0.0303427	NA	NA
Xetro.B01617|c13orf23	scaffold_2	94777587	94804241	26655	1.89588	3.32955	1.3816	1.95784
Xetro.F01831|mst1	scaffold_6	137489137	137508820	19684	1.89421	1.48862	4.88137	3.33696
Xetro.D01232|unnamed	scaffold_4	69358229	69393811	35583	1.8928	0.855434	16.2431	1.57813
Xetro.B00721|	scaffold_2	40731425	40732254	830	1.88877	4.34251	NA	NA
Xetro.D01353|tpr	scaffold_4	74846777	74892042	45266	1.88459	115.682	0.239298	0.229847
Xetro.J00354|arfgef2	scaffold_10	11136474	11179811	43338	1.88398	40.0664	0.767231	1.28744
Xetro.F00023|exosc4	scaffold_6	411153	413105	1953	1.8818	67.3816	0.627015	4.02424
Xetro.B02245|picalm.2	scaffold_2	137884721	137943990	59270	1.8791	104.907	1.58639	0.55096
Xetro.B01962|npat	scaffold_2	118141459	118159116	17658	1.87871	37.528	0.617705	1.14384
Xetro.B01813|pan3	scaffold_2	106144391	106180283	35893	1.87698	26.7571	1.82621	2.18348
Xetro.K03138|	scaffold_632	43774	44062	289	1.87623	0.628783	NA	NA
Xetro.B00039|gmeb1	scaffold_2	1410288	1426018	15731	1.87325	81.076	0.660926	1.28743
Xetro.E00510|tmem30a	scaffold_5	37909820	37930474	20655	1.87138	239.241	0.34064	0.215039
Xetro.B02291|c11orf30	scaffold_2	139759564	139778633	19070	1.86938	5.31871	2.34659	3.1113
Xetro.F00871|unnamed	scaffold_6	64060302	64071495	11194	1.86867	89.3012	0.965453	1.6317
Xetro.I01260|pdgfa	scaffold_9	71894661	71933923	39263	1.86798	21.3374	2.32774	10.5504
Xetro.D01957|stil	scaffold_4	103828592	103849750	21159	1.86536	113.466	0.572142	1.56083
Xetro.J00239|cbfa2t2	scaffold_10	7142904	7150021	7118	1.86449	7.14757	1.04748	3.3944
Xetro.K02483|polr3c	scaffold_317	67044	71217	4174	1.86348	32.7812	0	0.823079
Xetro.A01954|ndufb6	scaffold_1	115877459	115883767	6309	1.86207	56.701	4.19982	1.98604
Xetro.C02088|smo	scaffold_3	115653954	115679838	25885	1.86194	73.3665	1.13285	1.48302
Xetro.A00774|rnf113a	scaffold_1	51472395	51482341	9947	1.86113	36.2326	0.704226	0.131205
Xetro.D00806|hsbp1	scaffold_4	46498952	46505169	6218	1.85763	131.114	0.198078	0.202216
Xetro.F00277|rnf19a	scaffold_6	21666504	21708628	42125	1.85618	98.625	0.84528	1.2841
Xetro.C00256|polb	scaffold_3	7135593	7152044	16452	1.85429	91.5393	1.11555	1.12702
Xetro.B00735|tnfaip1	scaffold_2	41581641	41597880	16240	1.85358	35.0654	2.98597	2.98039
Xetro.D02503|chchd4	scaffold_4	136708060	136714346	6287	1.85311	155.865	0.51439	1.00797
Xetro.A02670|ctu1	scaffold_1	154551131	154557633	6503	1.85191	181.066	0.577359	0.473894
Xetro.K01444|rrm1	scaffold_110	228307	253148	24842	1.85142	142.456	1.01679	0.411146
Xetro.K02227|lrrc58	scaffold_235	136060	143033	6974	1.85123	15.6604	NA	NA
Xetro.B00306|rps6kb1	scaffold_2	14789874	14819479	29606	1.84881	47.2224	1.45168	4.14502
Xetro.I00104|usp37	scaffold_9	3807604	3828907	21304	1.84878	109.245	1.01768	1.02424
Xetro.A01753|marveld2	scaffold_1	101016279	101030274	13996	1.84694	76.3127	0.315731	1.16555
Xetro.A02013|cope	scaffold_1	118237224	118248743	11520	1.84666	95.2204	1.53192	1.47327
Xetro.K03766|dedd	scaffold_1552	5986	8796	2811	1.84185	20.2865	2.32944	NA
Xetro.J00145|grb2	scaffold_10	4620692	4642252	21561	1.8413	72.7809	1.45681	1.03252
Xetro.D02054|abl2	scaffold_4	109723444	109757920	34477	1.83989	82.7022	1.09646	0.748333
Xetro.C01941|mcrs1	scaffold_3	105363481	105376617	13137	1.8334	160.055	0.910099	0.649294
Xetro.F00963|add3	scaffold_6	75033825	75042762	8938	1.83069	67.1059	2.02116	1.13543
Xetro.E00439|ick	scaffold_5	32462721	32475033	12313	1.83006	62.8529	0.134091	1.58642
Xetro.H01413|unnamed	scaffold_8	69802590	69812886	10297	1.82982	238.187	0.336186	0.370477
Xetro.H00219|bcap31	scaffold_8	8826582	8841387	14806	1.82416	97.5713	1.89667	2.73838
Xetro.A00214|c5orf43	scaffold_1	12757611	12758267	657	1.82187	181.245	0.705392	1.94819
Xetro.G01883|kif18b	scaffold_7	105209703	105236920	27218	1.82142	45.6285	0.953669	1.76615
Xetro.J00557|kat7	scaffold_10	21657265	21671315	14051	1.81978	196.633	0.838359	0.652368
Xetro.A02286|sugp1	scaffold_1	127806339	127835516	29178	1.81902	38.8586	0.887929	0.37114
Xetro.E01297|papolg	scaffold_5	93056899	93077430	20532	1.81834	331.297	0.571364	0.43434
Xetro.B00536|gemin4	scaffold_2	28525997	28530171	4175	1.81788	43.156	0.610929	1.99041
Xetro.D01573|	scaffold_4	82534547	82537861	3315	1.81325	15.5579	0.0579663	3.90588
Xetro.C01790|gxylt1	scaffold_3	93386428	93406112	19685	1.8131	116.314	0.913618	1.24223
Xetro.E01306|cct4	scaffold_5	93508507	93518379	9873	1.81254	443.182	0.369104	0.554741
Xetro.D02084|usp1	scaffold_4	111190475	111206732	16258	1.81053	313.509	0.424027	1.47259
Xetro.D00986|ehd1	scaffold_4	57609673	57636811	27139	1.80865	62.3218	0.739179	0.719106
Xetro.A02354|sh3gl1	scaffold_1	131396365	131425128	28764	1.80526	196.748	0.377714	1.28295
Xetro.G01063|znf609	scaffold_7	54953920	54998185	44266	1.8041	38.6008	0.684764	0.91419
Xetro.D00439|cd81	scaffold_4	20848267	20866994	18728	1.80351	3.07044	NA	8.67974
Xetro.I01623|	scaffold_9	85157156	85162473	5318	1.80194	75.9472	NA	NA
Xetro.A02168|lsm4	scaffold_1	123208317	123223211	14895	1.798	20.0932	0.959442	11.6387
Xetro.K00324|prkcsh	scaffold_26	163313	173950	10638	1.79161	112.573	1.01597	1.64633
Xetro.E01336|	scaffold_5	95039622	95040329	708	1.78013	53.066	1.53511	4.33987
Xetro.F00037|cox11	scaffold_6	1341055	1345818	4764	1.77895	190.524	1.43094	1.30196
Xetro.I00694|tfdp2	scaffold_9	36866142	36903026	36885	1.77787	75.1576	0.693253	1.20498
Xetro.A00911|msi2	scaffold_1	56295684	56315783	20100	1.77768	2.60019	NA	4.97809
Xetro.D02527|il17rd	scaffold_4	137602660	137631615	28956	1.77661	14.1306	1.80999	2.03271
Xetro.I01124|litaf	scaffold_9	63406891	63425552	18662	1.77628	160.148	2.18964	0.314991
Xetro.D01642|eif3d	scaffold_4	85021942	85034736	12795	1.77179	174.289	0.533046	0.443095
Xetro.A01571|sptlc1	scaffold_1	86645161	86682579	37419	1.77143	214.33	0.789987	0.641427
Xetro.D00678|rhpn2	scaffold_4	36592905	36636117	43213	1.77073	8.86661	2.46309	5.64369
Xetro.J00433|lig3	scaffold_10	16400298	16418005	17708	1.77038	56.2235	0.521171	1.07069
Xetro.B01243|rb1	scaffold_2	76508426	76539212	30787	1.76875	49.8929	0.535073	0.360913
Xetro.F01478|fam133b	scaffold_6	113553380	113568166	14787	1.76861	54.5729	0.405672	0.178841
Xetro.F00498|mcm4	scaffold_6	36538538	36551532	12995	1.76726	235.13	0.602036	1.12891
Xetro.F01373|	scaffold_6	105618263	105618711	449	1.7646	4.17835	NA	NA
Xetro.B01020|cdc16	scaffold_2	59703592	59719926	16335	1.76153	121.695	0.503087	0.693029
Xetro.E00223|tbl1xr1	scaffold_5	13848683	13894922	46240	1.76028	153.455	0.502449	0.772837
Xetro.C01495|b4galt7	scaffold_3	76421607	76428611	7005	1.75944	232.91	0.219481	1.19601
Xetro.K02747|znf577	scaffold_425	1057	2325	1269	1.75869	4.19852	NA	3.4719
Xetro.D00573|nudt21	scaffold_4	28672362	28682887	10526	1.75838	207.102	0.396994	1.01248
Xetro.G02014|bahcc1	scaffold_7	113005081	113092724	87644	1.75751	20.6505	1.28648	1.65968
Xetro.D00075|zdhhc13	scaffold_4	3255466	3278325	22860	1.75502	49.8768	1.90016	1.07855
Xetro.H00975|dsn1	scaffold_8	50252390	50276825	24436	1.75372	7.53391	1.52299	0
Xetro.D01898|dmap1	scaffold_4	100813713	100844916	31204	1.75148	103.252	0.346053	1.2631
Xetro.A00581|suds3	scaffold_1	41587269	41607418	20150	1.75134	194.503	0.449174	1.00102
Xetro.F01733|cdc25a	scaffold_6	133484743	133497949	13207	1.74619	496.878	1.06057	0.572033
Xetro.D00122|prr5l	scaffold_4	6901904	6914730	12827	1.74485	4.95115	NA	NA
Xetro.D01434|ubn2	scaffold_4	79516659	79541842	25184	1.74402	17.5762	1.11658	2.18924
Xetro.I00323|gorasp2	scaffold_9	17880571	17897926	17356	1.73492	124.464	1.36218	0.930965
Xetro.C02043|rbm17	scaffold_3	112725349	112746960	21612	1.73483	160.217	0.660744	0.56141
Xetro.D02291|ccdc71	scaffold_4	122396575	122407997	11423	1.73298	164.561	0.685241	1.0345
Xetro.J00881|dnajc7	scaffold_10	33717685	33739183	21499	1.73271	138.659	0.87645	0.45983
Xetro.A00393|prkaa1	scaffold_1	25205551	25227501	21951	1.73011	261.182	0.992843	0.396021
Xetro.B00295|ppie	scaffold_2	14319838	14330388	10551	1.72844	114.139	0.627819	1.5112
Xetro.E01643|adck3	scaffold_5	118501123	118531669	30547	1.72607	239.963	1.48035	0.448655
Xetro.G00094|mcmbp	scaffold_7	4807797	4816570	8774	1.72184	65.9672	0.415625	2.16993
Xetro.D01127|sptbn2	scaffold_4	62077649	62140373	62725	1.71917	67.2459	0.843879	0.769876
Xetro.D02096|polr2c	scaffold_4	111374736	111387271	12536	1.71738	82.6667	0.924891	1.55247
Xetro.A00529|ell2	scaffold_1	36036707	36072713	36007	1.71058	134.366	0.620986	0.773908
Xetro.A01026|thoc5	scaffold_1	63005916	63025938	20023	1.70751	192.984	0.537658	0.655638
Xetro.F00590|thoc1	scaffold_6	41609821	41631217	21397	1.70299	172.077	0.528956	0.49651
Xetro.F00908|cct5	scaffold_6	68958970	68985128	26159	1.69163	256.622	0.545629	0.294491
Xetro.B01036|med24	scaffold_2	60431718	60459349	27632	1.685	75.3969	1.18142	1.30995
Xetro.H01029|daxx	scaffold_8	51618885	51640541	21657	1.68377	188.862	0.281167	0.412323
Xetro.H00337|	scaffold_8	15906995	15907507	513	1.68102	0	NA	NA
Xetro.G01446|	scaffold_7	82357763	82361283	3521	1.67745	0.0371398	NA	NA
Xetro.B00622|cct6a	scaffold_2	33411760	33426930	15171	1.67704	546.635	0.214656	0.520327
Xetro.D01198|rpl5	scaffold_4	67200523	67212352	11830	1.6753	135.132	1.09234	1.63214
Xetro.D01451|txn2	scaffold_4	80264803	80277217	12415	1.67461	28.2354	0	0
Xetro.F00285|kiaa1429	scaffold_6	21918245	21945247	27003	1.66271	25.2364	1.47209	1.269
Xetro.D01157|cep350	scaffold_4	63330010	63374301	44292	1.65579	25.1675	0.925548	0.718615
Xetro.A02169|	scaffold_1	123238145	123274801	36657	1.65429	6.4335	NA	17.0256
Xetro.A01204|ggnbp2	scaffold_1	69181063	69210509	29447	1.64369	270.676	0.330044	0.705936
Xetro.G00793|sec24d	scaffold_7	41478352	41513875	35524	1.64217	54.9499	0.619237	1.14331
Xetro.C01127|ddx46	scaffold_3	52051891	52087346	35456	1.63189	24.6006	0.816014	0.714829
Xetro.C01565|c12orf45	scaffold_3	78966759	78970382	3624	1.62985	255.164	1.04821	1.37316
Xetro.C00938|rad51ap1	scaffold_3	43192713	43205795	13083	1.62161	136.8	0.412205	0.821426
Xetro.G00372|	scaffold_7	16050806	16068138	17333	1.62021	5.06394	NA	12.7281
Xetro.H01517|cdc42bpb	scaffold_8	76310598	76379843	69246	1.59717	79.6749	0.922317	0.926732
Xetro.B01910|znf654	scaffold_2	112012294	112034575	22282	1.59635	152.957	1.26601	0.785437
Xetro.D02248|rab7a	scaffold_4	120322363	120354607	32245	1.58971	245.373	1.05813	0.862196
Xetro.B01123|tm9sf2	scaffold_2	65418291	65451650	33360	1.58439	240.655	0.795591	1.81462
Xetro.I00400|cwc22	scaffold_9	22698141	22748226	50086	1.56654	127.487	0.500596	0.540857
Xetro.H01705|exd2	scaffold_8	85676093	85693388	17296	1.55941	216.746	0.794626	0.966368
Xetro.K01509|tonsl	scaffold_119	1142	15816	14675	1.55866	25.7512	1.96649	1.86331
Xetro.C02110|calu	scaffold_3	116538453	116544352	5900	1.54554	220.57	0.818793	0.546443
Xetro.J00265|map1lc3a	scaffold_10	8203035	8216961	13927	1.54185	44.3875	0.92746	2.12565
Xetro.C01856|wasl	scaffold_3	98820029	98852993	32965	1.506	15.9205	0.714488	1.10106
Xetro.H00800|	scaffold_8	43670191	43690603	20413	1.49886	4.23569	4.56128	4.26346

## Sheet: Mid-gastrula stage
# Number of genes activated at the mid-gastrula stage: 724
Gene	Scaffold	Start	End	Gene length	Overall RNAPII enrichment	Maternal contribution (TPM)	4sU enrichment
							MBT	Early gastrula
Xetro.A03177|msx1	scaffold_1	193641314	193644541	3228	21.4109	0.18223	NA	NA
Xetro.A03178|	scaffold_1	193643551	193644537	987	19.5872	0.249186	NA	NA
Xetro.H01135|dlc	scaffold_8	55664068	55675259	11192	17.8883	0.725779	NA	8.13726
Xetro.I00884|ag1	scaffold_9	48220912	48227789	6878	14.1668	0.551915	NA	9.85268
Xetro.B01816|cdx2	scaffold_2	106292189	106299957	7769	13.4992	0.0571261	NA	6.12687
Xetro.C01601|myf5	scaffold_3	81286564	81289726	3163	12.6079	2.55478	NA	1.17176
Xetro.A00060|	scaffold_1	2303649	2305723	2075	12.4809	0	14.6707	16.1695
Xetro.C00970|cdx1	scaffold_3	44788796	44807112	18317	12.2478	0.108519	NA	5.00754
Xetro.H00596|cdx4	scaffold_8	26298295	26306561	8267	12.2468	0.0193506	NA	8.31039
Xetro.H00560|gjb1	scaffold_8	24746751	24755120	8370	11.1093	0.978071	NA	NA
Xetro.B01869|gjb2	scaffold_2	109247873	109258424	10552	10.1608	0.10012	NA	9.9197
Xetro.F01344|cbx3	scaffold_6	103983243	104020283	37041	9.14807	843.056	0.607779	1.57923
Xetro.I02074|msgn1	scaffold_9	96833397	96834422	1026	8.74041	0	NA	NA
Xetro.C00465|ggcx	scaffold_3	12034290	12050167	15878	8.55524	39.1395	1.66075	1.16144
Xetro.G00798|elovl3	scaffold_7	41665344	41678360	13017	7.38132	0.0658124	NA	NA
Xetro.H00338|nr6a1	scaffold_8	15956088	15992410	36323	7.38125	6.09464	2.76012	4.77553
Xetro.C01356|slc22a4	scaffold_3	67571858	67608195	36338	7.36027	2.77257	NA	9.15441
Xetro.I00145|stk16	scaffold_9	5294077	5303040	8964	7.33657	40.5365	3.68687	0.845429
Xetro.G01636|esr10	scaffold_7	94473527	94474674	1148	6.87817	0.040494	NA	NA
Xetro.I00321|sp5	scaffold_9	17808387	17812641	4255	6.75896	0.355319	NA	NA
Xetro.J00553|dlx3	scaffold_10	21514746	21519774	5029	6.59279	0	NA	NA
Xetro.B01574|lima1	scaffold_2	93086688	93113201	26514	6.4563	126.74	0.497022	0.884236
Xetro.C01993|kiaa1324l	scaffold_3	109551950	109601213	49264	6.37268	0.0307364	NA	14.1684
Xetro.C00079|creb3l2	scaffold_3	1862875	1894941	32067	6.09016	4.05776	0	2.09244
Xetro.D01662|	scaffold_4	85675754	85677696	1943	6.08357	3.87867	NA	NA
Xetro.D01778|bola2	scaffold_4	92717408	92718573	1166	6.04669	123.335	NA	NA
Xetro.E00020|plod2	scaffold_5	1701787	1769077	67291	6.04206	10.4879	1.6661	2.41559
Xetro.D01265|uap1	scaffold_4	70567525	70582017	14493	5.97991	350.345	0.626482	0.798317
Xetro.G00440|anxa4	scaffold_7	19889157	19914610	25454	5.86955	113.899	0.861832	0.203008
Xetro.K00325|elavl3	scaffold_26	178247	209453	31207	5.74068	0.154031	NA	6.90039
Xetro.H00625|unnamed	scaffold_8	27700965	27703616	2652	5.7185	14.6733	0	0
Xetro.H02295|crabp1	scaffold_8	107699509	107713301	13793	5.70252	0	NA	NA
Xetro.J00598|myt1	scaffold_10	23152301	23168483	16183	5.69486	0	NA	9.70088
Xetro.A00396|ptger4	scaffold_1	25382542	25396517	13976	5.66016	0.0555281	NA	7.67823
Xetro.A00905|dynll1	scaffold_1	56218320	56220379	2060	5.59008	237.78	0	2.4604
Xetro.H01889|zfp36l1	scaffold_8	96719955	96724277	4323	5.54609	25.9718	2.71801	1.61354
Xetro.H00410|neurog2	scaffold_8	18518307	18521439	3133	5.43372	0.330124	NA	NA
Xetro.E00957|tbxt.2	scaffold_5	72091808	72101743	9936	5.38137	0.181241	NA	NA
Xetro.C01387|msx2	scaffold_3	71016575	71025960	9386	5.32212	0.0529838	NA	11.2759
Xetro.A02049|rpl9	scaffold_1	119369084	119376954	7871	5.30137	60.3451	4.40289	2.24227
Xetro.K03333|	scaffold_800	21678	24573	2896	5.26916	62.2311	NA	NA
Xetro.J00870|hap1	scaffold_10	33378174	33430945	52772	5.10029	4.28815	9.0685	5.79741
Xetro.A00347|ugt3a2	scaffold_1	21219953	21231376	11424	5.09237	0.0120205	NA	NA
Xetro.E00554|ripply2.2	scaffold_5	40772114	40777755	5642	5.04395	0	NA	NA
Xetro.G01505|tmem45b	scaffold_7	86650448	86669193	18746	4.9274	79.6895	0	1.04157
Xetro.J00862|krt19	scaffold_10	33193439	33204514	11076	4.91631	0.280191	NA	NA
Xetro.A00549|arrdc3	scaffold_1	37698621	37710383	11763	4.84627	17.6347	3.55842	2.95212
Xetro.K03581|ythdf1	scaffold_1126	3662	12094	8433	4.83893	6.03559	NA	0
Xetro.D01614|adap1	scaffold_4	84163133	84171855	8723	4.82944	0	NA	NA
Xetro.G01307|cadm1	scaffold_7	72794295	72856992	62698	4.77832	73.4659	1.05772	1.67521
Xetro.C00474|sema4c	scaffold_3	12340308	12350353	10046	4.73327	135.794	0.992775	3.06712
Xetro.I00745|	scaffold_9	40031683	40031838	156	4.71991	21.0995	NA	NA
Xetro.B02147|tiam1	scaffold_2	129049839	129130867	81029	4.70726	22.1789	0.853952	0.84106
Xetro.D01226|lmo4.1	scaffold_4	69079145	69104884	25740	4.67621	123.659	2.55851	2.49691
Xetro.F00282|esrp1	scaffold_6	21850161	21889856	39696	4.65823	115.283	0.952527	2.49368
Xetro.K03133|	scaffold_632	1992	14336	12345	4.65208	41.7466	0	0
Xetro.G00186|gnb3	scaffold_7	7520531	7536223	15693	4.6163	0.448609	NA	7.08845
Xetro.B01490|itga5	scaffold_2	89349587	89407256	57670	4.61401	25.7572	2.79636	0.130196
Xetro.A01155|hnf1b	scaffold_1	66894744	66919662	24919	4.59994	0.182375	NA	9.39559
Xetro.K04225|med21	scaffold_3210	776	5214	4439	4.58509	17.098	NA	NA
Xetro.E01484|msh6	scaffold_5	106847533	106861903	14371	4.57666	71.9764	0.833808	0.378803
Xetro.A00709|ogfod2	scaffold_1	46666008	46678081	12074	4.56926	28.4491	0.902394	0.0696236
Xetro.E01613|cnih4	scaffold_5	117371951	117379831	7881	4.46459	216.074	0.562503	0.185994
Xetro.B00037|unnamed	scaffold_2	1384163	1394843	10681	4.42413	0.0222927	NA	NA
Xetro.K01510|foxh1	scaffold_119	23899	37038	13140	4.4207	162.369	2.2482	1.66362
Xetro.I00458|	scaffold_9	25996595	25998826	2232	4.36953	0	NA	NA
Xetro.D00817|kiaa0182	scaffold_4	47364981	47403739	38759	4.34572	28.6576	1.08564	1.5655
Xetro.G00302|pten	scaffold_7	10945357	10985182	39826	4.33848	78.9506	0.371371	0.32549
Xetro.E01323|hspc159	scaffold_5	94539075	94561100	22026	4.33436	2.13007	NA	NA
Xetro.I00393|	scaffold_9	22019340	22019930	591	4.3339	0	NA	NA
Xetro.D02085|	scaffold_4	111205021	111206393	1373	4.32984	0.828968	NA	NA
Xetro.D01445|rbfox2	scaffold_4	79922648	79982944	60297	4.32358	35.7873	0.557139	0.599464
Xetro.K05169|unnamed	scaffold_5b	3146288	3156835	10548	4.28689	16.2707	0.150399	0
Xetro.I00143|tuba3e	scaffold_9	5255454	5265480	10027	4.28136	0	NA	NA
Xetro.C00767|	scaffold_3	32347908	32348503	596	4.19552	0	NA	NA
Xetro.A00424|	scaffold_1	27058790	27059556	767	4.18639	83.0775	NA	NA
Xetro.B01170|lmo7	scaffold_2	70190302	70221825	31524	4.18091	35.9996	0.124981	1.10221
Xetro.D02566|unnamed	scaffold_4	139795585	139810132	14548	4.1574	0.110042	NA	9.35784
Xetro.A02243|arid3a	scaffold_1	126015089	126051503	36415	4.14209	135.334	1.03756	1.38039
Xetro.F01328|evx1	scaffold_6	103377344	103382108	4765	4.13436	0	NA	NA
Xetro.I00824|ammecr1l	scaffold_9	44834567	44846502	11936	4.11326	24.7478	0.911189	0.743978
Xetro.K04340|	scaffold_4011	1135	2228	1094	4.10815	0	NA	NA
Xetro.G01389|trim29	scaffold_7	77351293	77382654	31362	4.09617	0.00741651	NA	9.70088
Xetro.E01510|slc3a1	scaffold_5	109150149	109156994	6846	4.07338	0.0182782	NA	NA
Xetro.F00785|dsp	scaffold_6	58566122	58605839	39718	4.06748	23.6653	0.509717	0.530961
Xetro.F00400|prdm14	scaffold_6	29586837	29596907	10071	4.06009	0.296921	NA	3.6722
Xetro.K04324|	scaffold_3929	2988	4918	1931	4.0146	60.2065	1.83144	10.0747
Xetro.B01169|	scaffold_2	70182549	70188315	5767	4.00921	55.1223	0.0535073	2.20921
Xetro.J00053|	scaffold_10	2264696	2271699	7004	3.96373	43.483	0.624616	2.96649
Xetro.D00077|scube2	scaffold_4	3330043	3387301	57259	3.90344	0.894116	NA	NA
Xetro.F00633|	scaffold_6	45546480	45548032	1553	3.87764	12.7247	NA	NA
Xetro.E01382|sptlc3	scaffold_5	99160143	99234128	73986	3.87637	7.60297	2.2259	2.60392
Xetro.I00922|wipi2	scaffold_9	50269610	50319570	49961	3.8763	149.999	1.35726	0
Xetro.C01529|slc5a8	scaffold_3	77485366	77507214	21849	3.81363	0.0852208	NA	11.3288
Xetro.A00518|	scaffold_1	35447864	35451119	3256	3.8017	66.269	1.78685	1.97574
Xetro.A02573|dck.1	scaffold_1	145751119	145760853	9735	3.78264	31.8682	1.19382	1.14361
Xetro.A01201|dstyk	scaffold_1	69048047	69090844	42798	3.78223	31.0514	1.36817	1.61667
Xetro.K00248|lrrc8e	scaffold_23	931228	955287	24060	3.75863	29.1614	0.819854	0.446155
Xetro.B00348|acy3	scaffold_2	17187697	17195615	7919	3.75625	0.157878	NA	NA
Xetro.I01650|unnamed	scaffold_9	85474512	85480546	6035	3.75493	0.439953	NA	NA
Xetro.J00370|zmynd8	scaffold_10	11891406	11946701	55296	3.7439	6.35521	0.859897	0.765859
Xetro.C01230|pcdh1	scaffold_3	57980702	58020777	40076	3.74354	93.9806	0.8363	2.27302
Xetro.F00587|greb1l	scaffold_6	41376583	41409547	32965	3.74011	19.0276	0.922869	2.53995
Xetro.D00261|c11orf66	scaffold_4	11928480	11935631	7152	3.70372	0.0466361	NA	NA
Xetro.E01537|dtl	scaffold_5	111905220	111928776	23557	3.70182	222.291	0.98531	1.6121
Xetro.G00172|gapdh	scaffold_7	7144986	7150825	5840	3.69672	1186.01	1.30488	0.884712
Xetro.H01441|gch1	scaffold_8	72544328	72564756	20429	3.685	2.26064	2.17161	1.44662
Xetro.B02171|cyyr1	scaffold_2	131567076	131609537	42462	3.6723	62.3984	1.6076	0.542484
Xetro.A02927|	scaffold_1	173908811	173909233	423	3.64614	35.7605	0.897542	0
Xetro.A00315|golph3	scaffold_1	19240702	19253715	13014	3.64197	194.557	0.810791	0.657795
Xetro.G00331|ipmk	scaffold_7	14174993	14202409	27417	3.62359	49.6588	0.776156	0.464986
Xetro.G00637|	scaffold_7	32240578	32265730	25153	3.59816	0	NA	NA
Xetro.E01403|hao1	scaffold_5	101204868	101218897	14030	3.55431	0.0164336	NA	NA
Xetro.H01546|	scaffold_8	78205309	78214948	9640	3.55081	60.6661	NA	NA
Xetro.J00449|cant1	scaffold_10	17950677	17958150	7474	3.55034	177.622	0.700792	0.788297
Xetro.D00435|igf2	scaffold_4	20526482	20555625	29144	3.53232	0	NA	NA
Xetro.D00032|nav2	scaffold_4	1049162	1153429	104268	3.52133	0.290314	NA	NA
Xetro.K02221|vtcn1	scaffold_235	38573	41169	2597	3.49248	0	NA	NA
Xetro.A03279|	scaffold_1	201144186	201151780	7595	3.48353	0	NA	NA
Xetro.C00142|	scaffold_3	4388850	4401501	12652	3.47704	0.958919	NA	12.2685
Xetro.B02402|ndufc2	scaffold_2	142417982	142420282	2301	3.44286	184.309	NA	NA
Xetro.G02296|unnamed	scaffold_7	123743202	123751547	8346	3.44284	0.170596	NA	NA
Xetro.H00096|unnamed	scaffold_8	4134797	4157522	22726	3.43011	0.0179605	NA	11.6728
Xetro.J00228|unnamed	scaffold_10	6502315	6508826	6512	3.43008	12.7261	0	1.97705
Xetro.G01439|eno1	scaffold_7	81740207	81754375	14169	3.42027	1156.72	1.46926	1.18522
Xetro.E00070|fam43a	scaffold_5	4492366	4496547	4182	3.41338	12.9724	1.34322	NA
Xetro.A00569|sema6a	scaffold_1	40642279	40703518	61240	3.41126	29.3045	1.06766	1.25036
Xetro.D00216|mdk	scaffold_4	10214702	10239763	25062	3.39506	25.2955	0.891913	0.751958
Xetro.I00907|col18a1	scaffold_9	49029831	49075110	45280	3.36225	6.53855	1.19856	2.82711
Xetro.A01153|dynll2	scaffold_1	66812382	66815949	3568	3.35476	304.439	0.900655	4.1426
Xetro.G01785|erf	scaffold_7	101882426	101915075	32650	3.34642	44.3632	0.67863	0.663225
Xetro.J00909|rbm38	scaffold_10	34829879	34845325	15447	3.3396	56.7431	1.89806	6.29981
Xetro.I00680|trip12	scaffold_9	36471896	36546059	74164	3.3197	68.1964	0.76686	0.592205
Xetro.I00340|cdca7	scaffold_9	19054232	19062896	8665	3.31698	39.187	2.1438	1.73417
Xetro.I00245|	scaffold_9	11983319	11984130	812	3.31598	0	NA	NA
Xetro.I00810|pax3	scaffold_9	44405560	44460733	55174	3.3155	0.500694	NA	NA
Xetro.A02998|fat1	scaffold_1	180240326	180354247	113922	3.31441	1.53361	5.84455	8.77408
Xetro.K00774|	scaffold_44	289897	294334	4438	3.30378	4.34163	0.897542	0.209994
Xetro.F00230|klf10	scaffold_6	18577547	18589902	12356	3.30017	6.20695	3.41305	7.34678
Xetro.D01933|ptch2	scaffold_4	103030591	103059474	28884	3.29111	0.0457315	NA	19.5294
Xetro.K03746|	scaffold_1494	2799	7442	4644	3.28755	14.5777	0.969701	2.57508
Xetro.C01719|cnot2	scaffold_3	87930570	87978787	48218	3.2824	227.303	0.646211	0.260684
Xetro.C00668|	scaffold_3	24073856	24090007	16152	3.28028	89.7038	4.37678	0.169086
Xetro.G00638|cyp26c1	scaffold_7	32244887	32258732	13846	3.27167	0.0140461	NA	NA
Xetro.I01649|unnamed	scaffold_9	85461750	85463771	2022	3.25559	0	NA	NA
Xetro.G00233|	scaffold_7	9211535	9215255	3721	3.2519	4.30017	0	6.95115
Xetro.I01107|emp2	scaffold_9	62673016	62697071	24056	3.2363	0.450284	NA	NA
Xetro.D02528|unnamed	scaffold_4	137756222	137785626	29405	3.23368	9.80606	4.00663	4.85477
Xetro.J00871|jup	scaffold_10	33477216	33533307	56092	3.23339	115.173	0.97327	0.3557
Xetro.E00916|brp44l	scaffold_5	69617552	69627303	9752	3.21428	542.373	0.321606	0.261788
Xetro.K04589|gmeb2	scaffold_6141	640	3871	3232	3.21281	98.8943	0.837706	2.49871
Xetro.A00676|orai2	scaffold_1	45769941	45783605	13665	3.20672	120.969	0.716257	1.17731
Xetro.I00129|fam134a	scaffold_9	4575268	4588813	13546	3.19683	24.9521	0.764825	0.412386
Xetro.B01571|gpd1	scaffold_2	92970296	92988370	18075	3.19506	55.8677	0.703487	0.652188
Xetro.K01103|	scaffold_75	251593	256823	5231	3.18818	3.07724	NA	1.74653
Xetro.K00384|efnb1	scaffold_28	69318	86122	16805	3.18216	25.5014	0.832114	0.108497
Xetro.B01863|zc3h12c	scaffold_2	108914130	108933503	19374	3.17741	0.205883	NA	3.19108
Xetro.A03251|	scaffold_1	198539481	198540748	1268	3.17063	11.3457	NA	0
Xetro.E01282|foxa2	scaffold_5	91327998	91331966	3969	3.16016	0	NA	NA
Xetro.A00398|c9	scaffold_1	25869969	25892947	22979	3.14823	1.86539	NA	NA
Xetro.F01340|hoxa1	scaffold_6	103538909	103541322	2414	3.14187	0.0478035	NA	NA
Xetro.H01791|actc1	scaffold_8	90717488	90723952	6465	3.14084	0.0546901	NA	NA
Xetro.I01555|gng13	scaffold_9	83392801	83413765	20965	3.13715	0.142032	NA	NA
Xetro.A00975|	scaffold_1	60818869	60828839	9971	3.13637	0	NA	NA
Xetro.K03539|	scaffold_1045	41041	45079	4039	3.12874	14.7104	NA	NA
Xetro.A03283|st3gal5	scaffold_1	201341104	201364312	23209	3.12477	0	NA	NA
Xetro.B00736|	scaffold_2	41599743	41601693	1951	3.12304	3.76043	NA	NA
Xetro.D02509|aldh1l1	scaffold_4	136996751	137015268	18518	3.11861	0.0136121	NA	NA
Xetro.A02171|enc1.2	scaffold_1	123322021	123328752	6732	3.10903	84.8601	1.44272	5.15777
Xetro.G00442|nfu1	scaffold_7	20032464	20050132	17669	3.10898	30.867	1.46441	0
Xetro.D00371|cstf3	scaffold_4	16964979	17010909	45931	3.102	21.7393	2.32334	0.795869
Xetro.K01228|unnamed	scaffold_84	282001	303083	21083	3.1016	162.035	0.41651	0.505798
Xetro.B02114|rcan1	scaffold_2	127609518	127618709	9192	3.07922	21.9438	0.195255	0.413321
Xetro.H00600|	scaffold_8	26382457	26382734	278	3.07899	0	NA	NA
Xetro.K01357|lphn2	scaffold_101	28297	85449	57153	3.07219	100.814	0.607154	0.853251
Xetro.H01125|zfp36	scaffold_8	55374110	55379277	5168	3.06689	0.0105351	NA	NA
Xetro.H01514|rcor1	scaffold_8	76104273	76142337	38065	3.05907	27.5477	0.981313	1.01571
Xetro.D01456|mcm5	scaffold_4	80332294	80339919	7626	3.02746	149.466	0.726511	0.919734
Xetro.B02118|slc5a3	scaffold_2	127799698	127801845	2148	3.0251	31.6833	1.33924	1.40612
Xetro.K00773|xlcof22	scaffold_44	263985	271711	7727	3.0194	5.03667	2.01136	0.887701
Xetro.C00846|	scaffold_3	36293291	36294243	953	3.01777	9.21006	NA	NA
Xetro.G01268|mpzl2	scaffold_7	70923711	70951425	27715	3.00372	62.2831	2.01558	0.56607
Xetro.D01444|c7orf55	scaffold_4	79917296	79919283	1988	2.99926	207.847	3.53648	1.04622
Xetro.H00955|degs3	scaffold_8	49961542	49976585	15044	2.98686	0.0792944	NA	NA
Xetro.D00506|slc38a8	scaffold_4	25020827	25045748	24922	2.96785	25.761	0.729008	1.43313
Xetro.C01159|sap30l	scaffold_3	54432812	54437869	5058	2.94905	210.588	0.403792	0.646807
Xetro.F00287|	scaffold_6	21965877	21968547	2671	2.94565	5.30074	NA	0
Xetro.A03371|znf638	scaffold_1	204152858	204164861	12004	2.91628	22.8771	1.46584	1.38158
Xetro.I00392|tn3	scaffold_9	21996508	22006403	9896	2.91212	0	NA	16.9005
Xetro.K02049|	scaffold_203	131748	133850	2103	2.9072	12.6166	1.73126	1.01716
Xetro.G00108|fgf16	scaffold_7	5368309	5390579	22271	2.89568	0.0439866	NA	NA
Xetro.F01415|meox2	scaffold_6	108720147	108720865	719	2.88385	0.216597	NA	NA
Xetro.G01085|	scaffold_7	57631001	57631811	811	2.85858	9.34359	NA	NA
Xetro.K04886|coq4	scaffold_8b	1338592	1345907	7316	2.8558	45.4087	0.932029	0.413759
Xetro.D01364|uck2	scaffold_4	75283288	75312134	28847	2.85497	118.516	0.312043	1.40059
Xetro.K05206|fzd3	scaffold_5b	4230865	4281313	50449	2.85156	17.7442	0.799726	6.59326
Xetro.G01415|plod1	scaffold_7	79982746	80012085	29340	2.84679	1.00773	NA	5.66438
Xetro.F01714|acvr2b	scaffold_6	132510935	132532932	21998	2.83338	128.721	0.922447	0.763906
Xetro.B01416|csrnp2	scaffold_2	85686660	85695929	9270	2.82176	75.7425	0.608026	0.838551
Xetro.F00163|ext1	scaffold_6	11488100	11510093	21994	2.82167	195.93	1.69037	0.414784
Xetro.D01272|	scaffold_4	70954590	70973461	18872	2.8138	15.8689	0	0.783588
Xetro.E01349|cnrip1	scaffold_5	96497396	96506146	8751	2.78853	0.898825	NA	NA
Xetro.G01250|phldb1	scaffold_7	70276246	70349081	72836	2.78057	101.334	0.650089	0.693299
Xetro.E00737|myb	scaffold_5	55301203	55319504	18302	2.7775	0.354948	1.25995	9.88526
Xetro.I00735|sf3b1	scaffold_9	39229506	39330686	101181	2.77099	270.682	0.455923	0.384525
Xetro.H00155|hmcn2	scaffold_8	6440647	6517151	76505	2.7656	0.286414	NA	NA
Xetro.H01647|peli1	scaffold_8	83297907	83331789	33883	2.76415	176.916	1.14828	0.981088
Xetro.B02567|igsf3	scaffold_2	149436965	149442931	5967	2.76334	0.0394311	NA	NA
Xetro.F00203|rspo2	scaffold_6	16070839	16119729	48891	2.76017	0.626354	NA	NA
Xetro.K00831|dcaf15	scaffold_48	24147	40045	15899	2.75967	23.4804	2.21208	1.59018
Xetro.F01762|	scaffold_6	134406089	134407100	1012	2.75866	60.7414	NA	0
Xetro.A01339|yod1	scaffold_1	76297248	76302843	5596	2.75664	30.2634	0.643685	2.15073
Xetro.D01613|nol12	scaffold_4	84143416	84156132	12717	2.75507	93.3895	0.763791	0.281288
Xetro.H00388|	scaffold_8	17478560	17501175	22616	2.75466	9.31356	NA	NA
Xetro.G01440|	scaffold_7	81754773	81755142	370	2.75138	6.95425	NA	NA
Xetro.K02743|eppk1	scaffold_422	48234	66599	18366	2.74873	3.11944	0.214718	1.28431
Xetro.G01839|unnamed	scaffold_7	103763263	103787888	24626	2.74848	0.669136	NA	9.34741
Xetro.K01937|taz	scaffold_181	97071	108890	11820	2.74703	200.097	1.09372	2.25339
Xetro.A00154|	scaffold_1	9476165	9482432	6268	2.73997	0.0291817	NA	NA
Xetro.C01944|efcab10	scaffold_3	105516458	105522811	6354	2.73472	20.4604	NA	12.5374
Xetro.K00758|	scaffold_44	44047	44673	627	2.73447	8.43128	NA	NA
Xetro.D02061|lamc1	scaffold_4	109904930	109978382	73453	2.73032	17.7274	0.756876	1.44525
Xetro.D02445|	scaffold_4	130852829	130862766	9938	2.72414	8.68544	NA	NA
Xetro.B01197|elf1	scaffold_2	73868660	73909563	40904	2.72311	4.44363	NA	4.33987
Xetro.F00902|	scaffold_6	68701848	68736934	35087	2.71601	0.689763	NA	NA
Xetro.F01715|	scaffold_6	132530359	132530684	326	2.71299	27.9348	NA	NA
Xetro.G01748|cnot3	scaffold_7	99803986	99832349	28364	2.71049	33.0542	0.516916	0.13867
Xetro.K00691|	scaffold_40	424230	438065	13836	2.70762	0	NA	NA
Xetro.I01565|llgl1	scaffold_9	83650645	83683767	33123	2.69585	134.161	2.03972	1.15348
Xetro.A00679|rhof	scaffold_1	45845719	45869351	23633	2.69522	57.7091	1.00606	1.45909
Xetro.H01623|daam1	scaffold_8	81980214	82090350	110137	2.688	23.4425	0.736056	0.533792
Xetro.F01603|	scaffold_6	122476221	122477290	1070	2.68161	103.159	NA	NA
Xetro.H01343|	scaffold_8	65580243	65589306	9064	2.67014	0.141253	NA	NA
Xetro.I00561|rpe	scaffold_9	32088552	32101098	12547	2.66331	122.161	0.903433	0.366504
Xetro.D01597|c22orf23	scaffold_4	83673440	83681065	7626	2.66263	11.7636	0.794966	0.993021
Xetro.K05078|cers2	scaffold_8c	4154230	4180113	25884	2.66223	73.72	1.15328	0.700584
Xetro.E01274|nkx2-4	scaffold_5	90717738	90719644	1907	2.65397	0.0839352	NA	NA
Xetro.J00225|st3gal2.2	scaffold_10	6431078	6457614	26537	2.64528	18.6642	0.982017	0
Xetro.F01612|asna1	scaffold_6	123106656	123111943	5288	2.63982	10.0403	7.18782	2.24476
Xetro.A00974|c12orf34	scaffold_1	60787655	60807555	19901	2.63786	26.0778	2.2259	0.929972
Xetro.K00795|	scaffold_44	608438	614204	5767	2.63638	61.5143	0.598362	0
Xetro.C00293|fam160b2	scaffold_3	8187361	8205486	18126	2.63287	27.4979	2.2259	1.78701
Xetro.B00245|luzp1	scaffold_2	12608631	12664229	55599	2.62318	120.546	0.45081	0.703763
Xetro.K03927|celf3	scaffold_1929	1776	5923	4148	2.6199	0	NA	NA
Xetro.J00866|terf2ip	scaffold_10	33312397	33320512	8116	2.61404	54.4725	0.765065	0.721853
Xetro.A02470|cldn23	scaffold_1	137832519	137835746	3228	2.61301	0.506633	NA	4.93847
Xetro.K02744|	scaffold_422	58613	59293	681	2.61168	4.17001	NA	NA
Xetro.G00119|unnamed	scaffold_7	5676088	5682761	6674	2.60782	8.72536	NA	2.90864
Xetro.D01865|elovl1	scaffold_4	98425207	98443315	18109	2.6048	55.7948	1.23661	1.4255
Xetro.G02019|azi1	scaffold_7	113341596	113378359	36764	2.60033	42.2027	0.153577	0.306306
Xetro.D00228|	scaffold_4	10483999	10491029	7031	2.59684	0.164041	NA	NA
Xetro.A02549|hnrnpd	scaffold_1	144610918	144625368	14451	2.59513	107.209	0.117058	1.1637
Xetro.G02071|trpm5	scaffold_7	115192279	115240235	47957	2.59188	0.0925255	NA	12.3395
Xetro.B01257|nckap5l	scaffold_2	77177427	77222852	45426	2.59166	38.3565	0.697064	1.78841
Xetro.D01415|rnf2	scaffold_4	78544422	78550563	6142	2.59154	38.6602	1.11605	0.912202
Xetro.K01836|ndel1	scaffold_160	58417	107522	49106	2.59024	35.5138	0.856117	2.12821
Xetro.G00589|slc25a28	scaffold_7	29864674	29876910	12237	2.58653	10.3766	1.52758	1.59424
Xetro.K02549|plec	scaffold_345	104536	144071	39536	2.58205	4.51603	0.714601	0.666287
Xetro.C00384|ppp2r2a	scaffold_3	9709018	9726465	17448	2.57358	103.839	0.411679	0.0736612
Xetro.H00799|nrm	scaffold_8	43655176	43662711	7536	2.57175	100.672	2.29789	0.587691
Xetro.B00036|msra.2	scaffold_2	1373270	1383721	10452	2.56957	5.11958	NA	NA
Xetro.C01918|lamb1	scaffold_3	104441068	104473618	32551	2.56889	0.305331	0	1.87403
Xetro.I00574|spsb4	scaffold_9	32862486	32863363	878	2.56815	55.5517	0	1.08497
Xetro.H01397|zbtb12	scaffold_8	69160058	69164100	4043	2.56573	11.9155	1.13567	2.41001
Xetro.D01179|cnn3	scaffold_4	66353555	66383682	30128	2.55942	114.211	0.7004	0.322433
Xetro.G00843|zmiz1	scaffold_7	45462048	45505414	43367	2.55654	11.624	0.404278	2.2174
Xetro.C02053|	scaffold_3	113118828	113119640	813	2.55604	489.12	0.165188	0.547201
Xetro.C00733|chd2	scaffold_3	28678553	28724543	45991	2.55372	2.97524	0.901335	2.74455
Xetro.F01832|tcta	scaffold_6	137511166	137515763	4598	2.5537	81.4568	1.26211	NA
Xetro.A03267|fam53a	scaffold_1	199773733	199823835	50103	2.542	71.3287	0.900962	0.292277
Xetro.K05064|golph3l	scaffold_8c	3799644	3829735	30092	2.54179	83.8235	0.709048	0.536522
Xetro.J00223|fer1l4	scaffold_10	6296173	6345852	49680	2.54043	2.06281	2.92882	11.9239
Xetro.K03412|	scaffold_880	1143	21049	19907	2.53924	4.51327	NA	NA
Xetro.A03372|	scaffold_1	204168640	204178970	10331	2.53071	19.9903	1.14942	0.585151
Xetro.G00893|tspan14	scaffold_7	47488878	47515225	26348	2.52911	147.056	1.65807	1.02256
Xetro.J00030|foxk2	scaffold_10	1207470	1222127	14658	2.52374	2.98369	1.22302	2.3766
Xetro.G01634|hes3.3	scaffold_7	94439056	94441664	2609	2.52258	0.321818	NA	NA
Xetro.A00091|myo5b	scaffold_1	5636094	5712090	75997	2.51757	1.40456	0	0
Xetro.D01193|tmed5	scaffold_4	67076878	67090272	13395	2.51743	87.4637	1.06132	0.32549
Xetro.F00864|vps4b	scaffold_6	63807746	63832316	24571	2.51742	152.613	0.55253	0.514411
Xetro.K03248|	scaffold_707	26016	27952	1937	2.51582	7.71462	NA	NA
Xetro.H01595|ppp2r5e	scaffold_8	80400623	80454243	53621	2.50853	131.107	0.656609	0.409758
Xetro.I00255|march7	scaffold_9	12775485	12788959	13475	2.50574	278.743	0.673275	0.46956
Xetro.K00986|tut1	scaffold_65	375559	385705	10147	2.50548	83.3217	0.2893	0.569695
Xetro.C01831|naa38	scaffold_3	97179010	97189776	10767	2.50445	166.624	0	0
Xetro.J00015|usp43	scaffold_10	525695	536275	10581	2.5029	0.0610371	NA	NA
Xetro.B02178|naalad2	scaffold_2	132973740	133023504	49765	2.49523	8.33393	1.07273	0.879703
Xetro.K00948|apln	scaffold_60	411339	425020	13682	2.49521	0.339051	NA	NA
Xetro.B00720|cuedc1	scaffold_2	40664341	40731896	67556	2.48787	38.6514	0	0
Xetro.B01835|	scaffold_2	107475013	107485589	10577	2.48761	88.728	0.30568	0.176695
Xetro.D00822|cox4i1	scaffold_4	47468857	47479308	10452	2.48257	306.057	0.166734	0.694722
Xetro.A00601|znrf3	scaffold_1	42612149	42641929	29781	2.47901	46.9566	0.550577	5.52097
Xetro.K04490|	scaffold_5264	469	1245	777	2.47778	33.6237	NA	NA
Xetro.H01592|kiaa0284	scaffold_8	80339360	80382363	43004	2.46431	37.7146	0.596494	0.128108
Xetro.G01226|pvrl1	scaffold_7	69483143	69541088	57946	2.4599	0.621065	NA	2.72228
Xetro.A02971|stox2	scaffold_1	179017500	179079752	62253	2.45713	10.0758	0.773832	0.942209
Xetro.H00030|qsox2	scaffold_8	1449748	1486633	36886	2.45512	47.1244	1.02419	0.707303
Xetro.K01218|prss8	scaffold_83	333136	343660	10525	2.44364	48.9779	1.70452	4.76774
Xetro.A01249|btg2	scaffold_1	71051835	71055694	3860	2.44284	75.802	0.401064	1.41448
Xetro.K04618|	scaffold_6416	2577	2952	376	2.44085	5.08971	NA	NA
Xetro.K04429|tfcp2l1	scaffold_4789	1	3589	3589	2.4386	6.84525	NA	3.56989
Xetro.K01001|	scaffold_67	99794	100503	710	2.43532	0	NA	NA
Xetro.I00205|	scaffold_9	8990239	9000399	10161	2.43505	2.00286	NA	NA
Xetro.E00880|c6orf115	scaffold_5	66427500	66432686	5187	2.43419	82.8369	NA	NA
Xetro.I00335|itga6	scaffold_9	18600495	18657671	57177	2.42601	27.526	0.396068	0.61607
Xetro.E01048|mrps36	scaffold_5	77012879	77032868	19990	2.42529	126.346	1.44943	0.367786
Xetro.F00529|	scaffold_6	38167077	38177446	10370	2.42267	14.7669	NA	NA
Xetro.E01604|disp1	scaffold_5	117021439	117062855	41417	2.42148	37.0446	1.00301	1.46903
Xetro.E00553|ripply2.1	scaffold_5	40751008	40753621	2614	2.41584	0.0253919	NA	NA
Xetro.K01645|	scaffold_135	108556	241184	132629	2.39808	2.81824	NA	3.70385
Xetro.A02352|ubxn6	scaffold_1	131314335	131331118	16784	2.39204	7.09985	0.204211	0.369875
Xetro.F01686|shh	scaffold_6	129426476	129445354	18879	2.39133	0	NA	NA
Xetro.K01078|perp	scaffold_74	55837	72667	16831	2.38938	160.606	0.847964	0
Xetro.A01996|tdrd7	scaffold_1	117579291	117620651	41361	2.38428	68.0649	0.761078	0.70842
Xetro.G02278|	scaffold_7	123230452	123232971	2520	2.37857	8.46744	NA	NA
Xetro.K00524|	scaffold_36	703653	719001	15349	2.37706	2.99002	NA	NA
Xetro.B02107|son	scaffold_2	127322433	127383417	60985	2.37659	3.3463	2.49765	2.98759
Xetro.B01662|ankrd10	scaffold_2	98214602	98233571	18970	2.367	5.40941	NA	NA
Xetro.G00352|styk1	scaffold_7	15007601	15031658	24058	2.36656	2.07623	NA	NA
Xetro.K02165|ehmt1	scaffold_229	110570	165589	55020	2.36254	27.1077	0.188317	1.64411
Xetro.C00752|chsy1	scaffold_3	31463613	31500374	36762	2.36225	18.8168	1.01738	0.555339
Xetro.C01341|p4ha2	scaffold_3	66554852	66591954	37103	2.36138	35.9152	1.18495	0.224828
Xetro.C00402|entpd4	scaffold_3	10517287	10544021	26735	2.35594	54.3613	1.05799	1.61284
Xetro.F00083|ndrg1	scaffold_6	5466091	5501787	35697	2.35356	11.4145	1.94572	0
Xetro.A02551|ptpn13	scaffold_1	144827136	144960154	133019	2.3487	0.929169	0.397483	2.93506
Xetro.D01719|ctbs	scaffold_4	87927556	87940763	13208	2.34821	31.5424	0.741968	2.39835
Xetro.A03043|kit	scaffold_1	183643606	183674407	30802	2.34714	0.0521237	NA	10.7849
Xetro.G01454|	scaffold_7	82896151	82918554	22404	2.34666	5.42797	NA	NA
Xetro.H01580|btbd6	scaffold_8	79397771	79403823	6053	2.3455	11.4155	5.65599	5.64183
Xetro.D00698|ss18l2	scaffold_4	38040517	38043724	3208	2.34073	93.7421	NA	NA
Xetro.F01550|	scaffold_6	118272265	118290264	18000	2.33135	0	NA	NA
Xetro.H01337|	scaffold_8	65409004	65412830	3827	2.32745	0.072469	NA	NA
Xetro.H00641|thoc2	scaffold_8	29053647	29130515	76869	2.32745	65.4148	0.244974	0.418113
Xetro.H01460|fermt2	scaffold_8	73432776	73493076	60301	2.32207	169.29	0.623651	0.494107
Xetro.G00825|unc5b	scaffold_7	44313101	44336430	23330	2.31978	99.431	0.622554	0.669643
Xetro.I01651|unnamed	scaffold_9	85498277	85503818	5542	2.3181	12.3548	NA	NA
Xetro.D02060|	scaffold_4	109904930	109908308	3379	2.3171	26.9202	NA	NA
Xetro.A01550|slc7a8	scaffold_1	86121254	86156021	34768	2.31548	0.416252	NA	6.12687
Xetro.I00872|gbx2.2	scaffold_9	47324570	47328615	4046	2.31433	0	NA	NA
Xetro.F01849|c1orf35	scaffold_6	138312765	138322981	10217	2.31127	25.5773	0.844309	0.297591
Xetro.B00146|	scaffold_2	6591224	6593383	2160	2.30572	2.88319	NA	NA
Xetro.H02267|	scaffold_8	106680257	106759390	79134	2.2987	0.0299948	NA	15.4306
Xetro.D00889|	scaffold_4	52199214	52199732	519	2.29835	10.4815	NA	NA
Xetro.I01665|sept12	scaffold_9	86004076	86048432	44357	2.29564	4.66995	0	0
Xetro.B00041|taf12	scaffold_2	1440750	1453795	13046	2.29177	103.436	0.654678	1.51001
Xetro.G01922|	scaffold_7	107329305	107349179	19875	2.29162	55.7244	NA	5.00754
Xetro.H00819|	scaffold_8	44088406	44088765	360	2.29098	0.981628	NA	NA
Xetro.B00033|med18	scaffold_2	1271297	1278217	6921	2.2787	296.972	1.23067	1.10299
Xetro.K00884|slc25a23	scaffold_53	117225	130155	12931	2.27107	1.52712	NA	2.27843
Xetro.G01224|ftsj3	scaffold_7	68629661	68719335	89675	2.27096	79.6211	0.269333	0.187889
Xetro.H01609|six1	scaffold_8	81395366	81400374	5009	2.27072	0.00892191	NA	NA
Xetro.H00464|klf8	scaffold_8	20883281	20917427	34147	2.26806	53.4786	2.56981	0.329147
Xetro.H00329|hspa5	scaffold_8	15436272	15443303	7032	2.26698	249.03	0.629133	0.731731
Xetro.G01452|	scaffold_7	82752579	82753087	509	2.26408	0	NA	NA
Xetro.B02594|fgd4	scaffold_2	150285990	150295258	9269	2.26342	2.67938	NA	0
Xetro.F01109|gli3	scaffold_6	85718203	85852721	134519	2.26309	0.229759	NA	5.61805
Xetro.D00530|thap11	scaffold_4	26837273	26840552	3280	2.26113	35.2994	1.58993	4.84062
Xetro.C00296|cxorf26	scaffold_3	8251913	8255847	3935	2.25853	48.2004	1.02419	0.47344
Xetro.E01463|bub1	scaffold_5	104574337	104597130	22794	2.25815	209.87	0.70683	0.539975
Xetro.H01856|spint1	scaffold_8	94669599	94695343	25745	2.25691	23.543	1.2979	0.596942
Xetro.C01950|mll5	scaffold_3	105708094	105773926	65833	2.2553	4.8979	0	3.15475
Xetro.A01638|gna14	scaffold_1	92667413	92704146	36734	2.25096	22.1776	1.60993	2.87934
Xetro.B01938|c21orf91	scaffold_2	116174670	116196915	22246	2.25093	166.4	0.974138	0.708729
Xetro.D00373|hipk3	scaffold_4	17031932	17101329	69398	2.25086	13.245	1.01469	1.0464
Xetro.A00099|smad3	scaffold_1	6366462	6401518	35057	2.24453	119.028	0.793455	0.31113
Xetro.G00229|p4ha1	scaffold_7	9047681	9075517	27837	2.24276	95.3408	0.571661	1.54532
Xetro.H01621|jkamp	scaffold_8	81945996	81956532	10537	2.2417	100.717	0.329764	3.76883
Xetro.F00393|eya1	scaffold_6	29196507	29263066	66560	2.23536	16.9936	0.434747	1.58347
Xetro.H01398|ehmt2	scaffold_8	69167301	69192896	25596	2.2349	140.572	0.841185	0.545324
Xetro.D00049|ano5	scaffold_4	2120605	2149237	28633	2.23312	24.1031	1.3171	0.676194
Xetro.B02570|polq	scaffold_2	149464098	149487947	23850	2.2325	35.9821	1.57684	1.44448
Xetro.F01963|	scaffold_6	141809707	141811801	2095	2.22914	67.4424	0.667411	0.869584
Xetro.B02244|sytl2	scaffold_2	137776695	137837854	61160	2.22833	46.0659	0.517385	0.263911
Xetro.A01582|sema4d	scaffold_1	87741181	87817020	75840	2.22832	80.0477	0.240494	0.330075
Xetro.G01731|epn2	scaffold_7	99013168	99063456	50289	2.22585	42.4623	1.15686	0.787272
Xetro.K03520|nrbp1	scaffold_1014	9554	13816	4263	2.22563	42.9153	2.83916	1.34025
Xetro.D01648|pfkfb4	scaffold_4	85264138	85296034	31897	2.2225	55.2419	2.04113	0.816917
Xetro.D00210|gyltl1b	scaffold_4	9894335	9924017	29683	2.22116	11.2104	0.674517	2.72503
Xetro.J00905|bmp7.1	scaffold_10	34725944	34772408	46465	2.21965	0.0442376	NA	NA
Xetro.A01821|znf462	scaffold_1	105934220	105985325	51106	2.21819	51.0908	0.451695	0.669568
Xetro.G00034|smc3	scaffold_7	1781657	1805284	23628	2.21681	78.6019	0.498985	0.293334
Xetro.C00959|clint1	scaffold_3	44253093	44291965	38873	2.21368	73.3537	0.792531	0.393616
Xetro.H00397|rbpj	scaffold_8	17907549	17934120	26572	2.21325	112.768	0.710935	1.77471
Xetro.A00234|srek1	scaffold_1	14568772	14593830	25059	2.20863	9.09517	0.660226	2.01494
Xetro.H01115|pak4	scaffold_8	54734067	54767719	33653	2.2076	70.3786	0.569186	0.917562
Xetro.C02033|taf3	scaffold_3	112107114	112169267	62154	2.20458	19.5737	0.192303	1.13749
Xetro.J00661|zswim1	scaffold_10	26080940	26086684	5745	2.20229	61.685	1.39566	1.73345
Xetro.J00270|ncoa6	scaffold_10	8296157	8313465	17309	2.2014	8.62643	0.481928	0.535052
Xetro.G02037|anapc11	scaffold_7	114003089	114005858	2770	2.19995	216.526	0.533151	1.79795
Xetro.G00456|slc23a2	scaffold_7	20520368	20548205	27838	2.19703	8.20097	0	NA
Xetro.F00881|unnamed	scaffold_6	65282118	65308985	26868	2.19575	554.528	1.15223	0.676409
Xetro.A02694|ostc	scaffold_1	156044512	156048308	3797	2.1951	148.661	0.459898	1.79404
Xetro.C01516|tcp11l2	scaffold_3	77131067	77149133	18067	2.19156	154.203	0.564049	0.881205
Xetro.G00179|mlf2	scaffold_7	7299594	7307396	7803	2.18948	63.6163	0.0987828	0.755977
Xetro.C00732|fam174b	scaffold_3	28562566	28593757	31192	2.18688	21.8441	1.13954	2.55742
Xetro.A01331|celsr2	scaffold_1	75881285	75942199	60915	2.18681	5.75143	1.53083	3.44347
Xetro.B00734|ift20	scaffold_2	41572907	41581479	8573	2.18541	36.1161	1.09798	3.97386
Xetro.G00132|zc4h2	scaffold_7	6019278	6033956	14679	2.18507	29.1679	0.261871	1.79459
Xetro.B00587|	scaffold_2	31816666	31827961	11296	2.18228	59.8882	1.98348	2.4624
Xetro.D01109|drap1	scaffold_4	61700888	61713217	12330	2.17518	184.121	0.610929	0.252235
Xetro.A02021|nr2f6	scaffold_1	118553572	118574265	20694	2.17496	53.6331	0.549606	5.47909
Xetro.A01537|thtpa	scaffold_1	85838825	85839962	1138	2.1697	12.0496	0	0.059723
Xetro.F00226|fzd6	scaffold_6	18306385	18336107	29723	2.16923	6.6028	NA	NA
Xetro.A01646|rfk	scaffold_1	93119459	93125293	5835	2.16775	80.2509	0	0.942799
Xetro.A00233|erbb2ip	scaffold_1	14509748	14555891	46144	2.16721	55.0724	0.25806	0.471505
Xetro.A00297|	scaffold_1	18034137	18063265	29129	2.16701	109.285	0.50133	0.504392
Xetro.K00483|slc7a7	scaffold_35	171788	189676	17889	2.16623	0.151146	NA	NA
Xetro.E01142|	scaffold_5	83221207	83222810	1604	2.15934	16.3642	NA	NA
Xetro.J00246|eif6	scaffold_10	7577092	7580313	3222	2.15776	232.99	0.359017	3.5217
Xetro.G00512|	scaffold_7	23853305	23853874	570	2.15536	62.901	NA	NA
Xetro.J00499|plcd3	scaffold_10	19267536	19302755	35220	2.15265	0.398961	NA	NA
Xetro.G01921|nol11	scaffold_7	107317472	107321019	3548	2.15052	40.3136	NA	1.95294
Xetro.K00087|p2ry11	scaffold_18	596568	609686	13119	2.14964	0.0624195	NA	NA
Xetro.K00769|	scaffold_44	211518	224948	13431	2.14369	169.265	0.605941	0.964032
Xetro.D01271|pbx1	scaffold_4	70882320	70904757	22438	2.13794	20.9266	0.498337	1.30592
Xetro.C01236|clk1	scaffold_3	59094986	59114555	19570	2.13773	29.1665	1.81707	4.00603
Xetro.A03256|unnamed	scaffold_1	198836311	198846590	10280	2.13188	13.0922	2.5096	5.24576
Xetro.G00109|atrx	scaffold_7	5403525	5498150	94626	2.13178	49.7314	0.513577	0.459108
Xetro.E00060|senp5	scaffold_5	3860542	3872874	12333	2.13158	139.072	0.90951	1.43422
Xetro.C02032|gata3	scaffold_3	112042611	112061174	18564	2.12852	0	NA	NA
Xetro.A00575|tmed7	scaffold_1	41201333	41209988	8656	2.12643	302.441	0.844309	1.05564
Xetro.A03299|rmnd5a	scaffold_1	201984129	201998586	14458	2.12393	193.546	1.03193	0.590191
Xetro.B01026|dph3	scaffold_2	59857906	59864010	6105	2.12387	165.699	0.532282	0.363902
Xetro.A00903|rnf10	scaffold_1	56185756	56206898	21143	2.12373	52.9737	2.09133	1.45345
Xetro.A00644|mapkapk5	scaffold_1	44526383	44548294	21912	2.12242	45.1196	0.732206	1.50837
Xetro.G00389|nkx6-2	scaffold_7	17783652	17788429	4778	2.11787	0.242264	NA	NA
Xetro.A01056|selm	scaffold_1	63789845	63795767	5923	2.11638	0	NA	NA
Xetro.C00041|jhdm1d	scaffold_3	970244	1003790	33547	2.11528	49.0662	1.5334	1.0492
Xetro.H00186|sptan1	scaffold_8	7798960	7837659	38700	2.11413	47.5134	0.566542	0.556327
Xetro.D02365|vhl	scaffold_4	125123747	125126923	3177	2.11249	53.1437	4.28059	0
Xetro.F01406|tspan13	scaffold_6	108177204	108201778	24575	2.11235	16.0264	3.30878	NA
Xetro.I01602|tmem8a	scaffold_9	84764278	84792163	27886	2.10961	12.3343	1.84213	2.22974
Xetro.D01209|cdc7	scaffold_4	67816886	67857395	40510	2.10841	464.341	0.363638	0.849105
Xetro.K05522|kdm6b	scaffold_3b	2136279	2163092	26814	2.10375	6.96958	1.23661	3.1062
Xetro.E00626|lin28b	scaffold_5	47524920	47614522	89603	2.10032	81.3648	0.494068	1.01301
Xetro.F00943|myo10	scaffold_6	73430697	73553447	122751	2.09967	123.509	0.898295	0.505829
Xetro.D00756|ankrd11	scaffold_4	43655707	43707943	52237	2.09787	17.9163	0.187576	0.302576
Xetro.D00625|	scaffold_4	32066814	32070096	3283	2.09667	141.926	NA	NA
Xetro.G02279|lin37	scaffold_7	123236401	123238453	2053	2.09443	11.1218	NA	NA
Xetro.C01438|	scaffold_3	73880702	73884307	3606	2.08945	41.1864	0.0935254	0
Xetro.B01329|dgka	scaffold_2	81195105	81232138	37034	2.08542	1.77536	NA	3.32723
Xetro.B00810|senp7	scaffold_2	46128448	46146435	17988	2.08242	91.6823	0.196635	0.640309
Xetro.D00170|cd59	scaffold_4	8484498	8493684	9187	2.08232	230.363	0.866532	0.399865
Xetro.K04696|	scaffold_7134	421	3367	2947	2.07948	5.74589	NA	NA
Xetro.D01221|znf644	scaffold_4	68721882	68733128	11247	2.07901	8.50193	3.70984	12.4771
Xetro.F00528|	scaffold_6	38157891	38158600	710	2.07677	23.1916	NA	NA
Xetro.F01269|slc4a7	scaffold_6	97518974	97603522	84549	2.07609	29.4061	0.330744	0.717873
Xetro.D01596|micall1	scaffold_4	83645023	83668788	23766	2.07488	7.73952	0.7277	0.934576
Xetro.H01564|numbl	scaffold_8	78791585	78809858	18274	2.06912	0.51837	NA	5.18127
Xetro.A02414|dapk3	scaffold_1	135482397	135493085	10689	2.0688	114.234	0.980802	0.722448
Xetro.B01180|c13orf34	scaffold_2	70925400	70939210	13811	2.0648	236.498	0.536245	0.41812
Xetro.H00296|unnamed	scaffold_8	13213356	13219558	6203	2.06425	3.44697	NA	NA
Xetro.I01442|crebbp	scaffold_9	79112046	79157102	45057	2.05794	5.6237	1.28418	0.915441
Xetro.J00086|sec14l5	scaffold_10	3452553	3473762	21210	2.0576	157.551	1.3262	1.43677
Xetro.A02601|arhgef38	scaffold_1	148755714	148780708	24995	2.05127	0.449334	NA	NA
Xetro.K04813|	scaffold_9292	87	492	406	2.05095	61.0255	0	0
Xetro.A00440|ccnh	scaffold_1	28328271	28335435	7165	2.04919	160.787	0.651417	0.292277
Xetro.G00128|c1galt1c1	scaffold_7	5894953	5903265	8313	2.04913	45.4624	0.62282	0.881973
Xetro.J00751|hoxb1	scaffold_10	28982606	28984964	2359	2.04835	0	NA	NA
Xetro.F01405|agr2	scaffold_6	108168208	108171919	3712	2.04684	0.558172	NA	NA
Xetro.H00789|fndc3a.2	scaffold_8	42900176	42965320	65145	2.03812	5.94624	1.79669	4.55973
Xetro.E00284|smc4	scaffold_5	19153820	19182418	28599	2.03626	96.793	0.129279	0.570714
Xetro.B00432|	scaffold_2	22095262	22095893	632	2.03407	1.07703	NA	NA
Xetro.D00628|brd7	scaffold_4	32226374	32261389	35016	2.03383	71.5218	0.421385	0.048002
Xetro.E00367|pdia6	scaffold_5	25642737	25652332	9596	2.03228	133.431	2.96107	1.2116
Xetro.E01620|enah	scaffold_5	117680910	117737109	56200	2.0313	41.0633	1.22443	1.68897
Xetro.G00791|chchd1	scaffold_7	41327225	41330827	3603	2.02855	140.382	1.34322	5.3262
Xetro.E00260|golim4	scaffold_5	17128742	17164719	35978	2.02776	15.8032	0.329213	0.304781
Xetro.A01908|ptpn9	scaffold_1	112979726	113023001	43276	2.0249	68.7002	0.432334	0.753576
Xetro.E01614|wdr26	scaffold_5	117391053	117415724	24672	2.02436	116.021	0.80942	0.520609
Xetro.G01442|rere	scaffold_7	81945894	81997676	51783	2.0235	9.2839	0.594367	1.90634
Xetro.H01861|ino80	scaffold_8	95050708	95089047	38340	2.02341	22.9791	0.290106	0.201929
Xetro.A00806|mrpl40	scaffold_1	53697958	53703788	5831	2.02298	104.453	0.853998	0.288257
Xetro.H01631|timm9	scaffold_8	82495790	82500564	4775	2.02257	85.2021	0	0
Xetro.A01280|cept1	scaffold_1	73121526	73163329	41804	2.02173	85.7401	0.685819	0.500754
Xetro.D01079|suv420h1	scaffold_4	60626194	60647039	20846	2.02155	56.1248	0.653228	2.01745
Xetro.D00637|unnamed	scaffold_4	32619204	32691607	72404	2.01972	80.4193	0.732332	0.48841
Xetro.A01875|zbtb5	scaffold_1	110718779	110729307	10529	2.01833	44.0307	2.19637	0.246924
Xetro.A03395|ptpra	scaffold_1	205907958	205976225	68268	2.01813	25.9866	1.24024	0
Xetro.B00117|zmym4	scaffold_2	5184181	5251133	66953	2.01366	31.3219	0.882023	0.512609
Xetro.J00804|stard3	scaffold_10	30922387	30944771	22385	2.01104	46.654	0.723669	1.73133
Xetro.B00621|thap2	scaffold_2	33407291	33411619	4329	2.00942	7.10172	2.70718	NA
Xetro.K00786|	scaffold_44	497239	503380	6142	2.0091	42.9584	1.49121	2.30046
Xetro.J00460|tmub2	scaffold_10	18182488	18188849	6362	2.00745	37.3956	1.16418	0.549214
Xetro.G00957|usp3	scaffold_7	51007490	51034740	27251	2.00214	89.1618	1.3628	0.588457
Xetro.C01482|tspan5	scaffold_3	76033238	76075453	42216	1.99841	109.425	0.744727	0.0168648
Xetro.H00126|setx	scaffold_8	5175129	5211212	36084	1.9979	8.52026	0.549606	1.70539
Xetro.E01341|etaa1	scaffold_5	96024804	96035073	10270	1.99789	218.195	0.369939	1.16041
Xetro.D02287|usp19	scaffold_4	122148848	122201816	52969	1.99453	47.8442	0.576529	0.564821
Xetro.A02307|aes	scaffold_1	128617650	128637635	19986	1.99421	175.318	1.47013	1.3927
Xetro.B00652|eif4h	scaffold_2	36313178	36336950	23773	1.99303	322.366	1.3137	0.649207
Xetro.A02713|plk4	scaffold_1	157804113	157819898	15786	1.9906	107.613	0.789328	4.13688
Xetro.H01190|sptlc2	scaffold_8	56840640	56878007	37368	1.98898	105.087	1.00634	0.961363
Xetro.E00204|dcun1d1	scaffold_5	11777009	11789519	12511	1.98591	48.0369	0.583646	0.548194
Xetro.K02596|zcchc4	scaffold_363	18457	27313	8857	1.98437	72.1965	0.900182	0.606595
Xetro.F01037|brd9	scaffold_6	81027382	81052986	25605	1.984	77.2828	0.486605	0.42595
Xetro.E01206|gins1	scaffold_5	87615308	87620744	5437	1.98249	196.237	0.830562	NA
Xetro.B00632|auts2	scaffold_2	34234331	34296649	62319	1.9801	2.479	2.41363	3.78477
Xetro.G01794|megf8	scaffold_7	102168625	102210458	41834	1.97995	18.0316	1.75026	1.61629
Xetro.K04809|hmbox1	scaffold_8854	492	2189	1698	1.9796	23.5986	NA	NA
Xetro.A00708|abcb9	scaffold_1	46618210	46644106	25897	1.97856	1.64639	NA	NA
Xetro.A02287|mef2bnb	scaffold_1	127837011	127842319	5309	1.97678	11.0479	0	2.75415
Xetro.D00378|slc13a4	scaffold_4	17260415	17279693	19279	1.97332	0.0780957	NA	NA
Xetro.C00710|c15orf42	scaffold_3	25795965	25823980	28016	1.97251	79.7871	0.681296	1.76471
Xetro.K01249|zbtb6	scaffold_87	80425	85856	5432	1.97248	35.7382	0.693989	0.982181
Xetro.H01223|foxn3	scaffold_8	60227634	60320226	92593	1.97033	21.3045	0.669077	1.54936
Xetro.E01390|jag1	scaffold_5	100013232	100052231	39000	1.96624	17.3458	0.868261	0
Xetro.B00025|slc9a1	scaffold_2	878892	897976	19085	1.96294	85.4263	0.767553	0.320906
Xetro.H00850|pls3	scaffold_8	45096166	45150734	54569	1.96289	199.053	0.45734	0.193562
Xetro.H01163|fos	scaffold_8	56199052	56202181	3130	1.95254	128.92	0.4979	4.94745
Xetro.I00901|	scaffold_9	48727855	48729015	1161	1.9513	1.561	NA	NA
Xetro.K02568|mgrn1	scaffold_353	715	4992	4278	1.94942	45.4186	1.45168	0.65098
Xetro.G00037|bbip1	scaffold_7	1994919	1997063	2145	1.94923	5.54063	NA	NA
Xetro.A02828|lsm6	scaffold_1	166376716	166382570	5855	1.94758	116.109	0.0276167	0.35416
Xetro.A02903|rapgef2	scaffold_1	171748405	171856284	107880	1.94627	21.1743	0.578157	0.408935
Xetro.A00699|zcchc8	scaffold_1	46320539	46339296	18758	1.94523	52.931	0.434969	0.698679
Xetro.A00407|rictor	scaffold_1	26240032	26296499	56468	1.9446	13.8475	1.1391	0.853137
Xetro.G01686|	scaffold_7	98239355	98245643	6289	1.9432	25.5769	2.52944	0.368479
Xetro.C02009|mcm10	scaffold_3	110310706	110330352	19647	1.94186	153.119	0.631327	1.00359
Xetro.G01263|mll	scaffold_7	70715356	70807602	92247	1.93894	7.17471	0.877327	2.96938
Xetro.A02338|tnks	scaffold_1	130334221	130434587	100367	1.93513	137.284	0.735261	0.814139
Xetro.E00135|	scaffold_5	8816248	8842041	25794	1.93507	5.45689	0	0
Xetro.K00772|	scaffold_44	258160	328344	70185	1.93441	7.49466	1.04339	1.5602
Xetro.E00360|rock2	scaffold_5	25248248	25325368	77121	1.93316	8.98091	0.721206	0.159462
Xetro.K02064|zfp64	scaffold_205	3612	8913	5302	1.93108	32.4083	0.221851	0.643261
Xetro.H00780|unnamed	scaffold_8	42519470	42539631	20162	1.92836	268.109	0.832461	1.19991
Xetro.F01567|arhgap21	scaffold_6	119544710	119635945	91236	1.92682	15.0564	0.778638	0.264099
Xetro.A01985|smc2	scaffold_1	117098172	117121112	22941	1.92221	127.918	0.224303	0.525366
Xetro.I01276|trrap	scaffold_9	73329635	73432488	102854	1.91908	21.7228	0.68117	0.833802
Xetro.A01680|tjp2	scaffold_1	95590128	95636530	46403	1.91796	73.966	0.513828	0.696479
Xetro.D01496|	scaffold_4	81717643	81725491	7849	1.9159	169.552	0.236992	0.14596
Xetro.H02246|otud7b	scaffold_8	105594742	105647092	52351	1.91445	18.855	0.839964	1.33451
Xetro.A01260|c6orf106	scaffold_1	72063911	72107131	43221	1.91014	64.1064	1.58993	0.180828
Xetro.E01032|scaf8	scaffold_5	76083485	76147688	64204	1.91004	29.7563	0.214359	0.578439
Xetro.K02599|c16orf53	scaffold_364	10437	16468	6032	1.90822	44.9304	1.60368	0.65098
Xetro.C01013|txndc15	scaffold_3	48796384	48805584	9201	1.90643	200.54	0.744492	0.0288683
Xetro.K02597|anapc4	scaffold_363	28783	44231	15449	1.90575	35.5808	0.850811	0.728478
Xetro.C01439|kiaa1191	scaffold_3	73885047	73900700	15654	1.90524	132.968	0.906718	1.40408
Xetro.H01393|cfb	scaffold_8	69026343	69059059	32717	1.9031	0.0912929	NA	NA
Xetro.K03247|hipk2	scaffold_707	10505	11575	1071	1.90155	13.256	1.50061	0.5918
Xetro.C00268|agpat6	scaffold_3	7500484	7513786	13303	1.90072	86.8951	1.51156	0.901098
Xetro.A01526|mrpl52	scaffold_1	85617290	85618663	1374	1.89431	29.9091	NA	NA
Xetro.I00337|	scaffold_9	18685580	18735660	50081	1.89312	64.3741	0.459332	0.56534
Xetro.A03049|	scaffold_1	183877548	183897299	19752	1.89012	309.491	0.648608	1.02115
Xetro.F01551|mllt10	scaffold_6	118307735	118408138	100404	1.88949	22.0619	2.73225	0.60276
Xetro.H01451|nid2	scaffold_8	72920112	72966649	46538	1.88729	63.634	1.32534	1.21319
Xetro.H01324|hnrnpul1	scaffold_8	64964284	64983012	18729	1.88356	64.9968	0.994238	0.557699
Xetro.G00634|kif11	scaffold_7	31941359	31958733	17375	1.88115	338.731	0.538198	0.36722
Xetro.B00019|gpn2	scaffold_2	754504	757408	2905	1.88045	96.8992	4.21004	1.96869
Xetro.A01623|zcchc6	scaffold_1	90733644	90773866	40223	1.87953	106.177	0.503225	0.317748
Xetro.K03008|axin2	scaffold_568	31006	36528	5523	1.87883	0.165294	NA	NA
Xetro.D02473|thoc7	scaffold_4	133832812	133843260	10449	1.8763	131.296	0.116452	0.0393937
Xetro.C01679|tmbim4	scaffold_3	85992729	86004831	12103	1.87548	187.301	0.521115	1.71914
Xetro.I00563|dbr1	scaffold_9	32103104	32114974	11871	1.87262	216.915	0.88467	0.51375
Xetro.H01457|psmc6	scaffold_8	73374477	73386339	11863	1.87219	107.398	0.583571	0.801207
Xetro.I01031|adam10	scaffold_9	57837182	57915519	78338	1.87182	180.461	0.695595	0.388615
Xetro.F00962|med10	scaffold_6	74775099	74789252	14154	1.8694	144.924	0.428059	0.380443
Xetro.G01825|scaf1	scaffold_7	103224371	103242197	17827	1.8688	68.7546	0.727929	0.581286
Xetro.B01591|spryd7	scaffold_2	93548628	93564742	16115	1.86446	35.9748	0.186737	1.51176
Xetro.G00940|arih1	scaffold_7	50242980	50281760	38781	1.86443	36.4214	1.48662	1.04403
Xetro.H00664|ube2a	scaffold_8	30924800	30933113	8314	1.864	433.25	0.381148	0.550297
Xetro.D00299|ppp6r3	scaffold_4	13166508	13215286	48779	1.86019	385.479	0.568651	0.265053
Xetro.D01744|zzz3	scaffold_4	90339767	90383498	43732	1.85997	222.373	0.566427	0.241644
Xetro.J00383|spata2	scaffold_10	13008457	13022307	13851	1.8595	137.686	1.42446	0.913657
Xetro.K03400|	scaffold_869	12551	17979	5429	1.85729	17.7273	0.498337	0
Xetro.F00611|zfp161	scaffold_6	43576185	43580738	4554	1.8567	10.4423	6.1326	5.49265
Xetro.I00697|ubxn7	scaffold_9	36977519	36996795	19277	1.85617	171.588	1.19553	1.30494
Xetro.B00096|	scaffold_2	4107699	4110307	2609	1.8529	86.2934	NA	NA
Xetro.H00590|usp44	scaffold_8	26011170	26038429	27260	1.8525	105.108	0.966336	0.535052
Xetro.H01412|mis18bp1	scaffold_8	69780816	69801092	20277	1.85051	74.1957	0.706967	0.662459
Xetro.C00735|	scaffold_3	28754971	28756787	1817	1.84641	0.0975174	NA	NA
Xetro.D00677|c19orf40	scaffold_4	36585543	36592703	7161	1.84401	54.2912	1.25742	0.202798
Xetro.D01414|trmt1l	scaffold_4	78506571	78536840	30270	1.84212	88.6358	1.02453	0.611888
Xetro.D00128|ext2	scaffold_4	6987247	7023177	35931	1.8396	17.8775	1.04465	1.87912
Xetro.B00152|mtf1	scaffold_2	6745375	6766714	21340	1.83863	51.1915	1.02734	1.45943
Xetro.G00307|c8orf76	scaffold_7	11113976	11121840	7865	1.83566	174.618	0.657255	0.439932
Xetro.D01881|gpbp1l1	scaffold_4	100094853	100135879	41027	1.83419	129.823	0.422278	0.664034
Xetro.B01335|	scaffold_2	81452302	81452823	522	1.83172	19.7975	NA	NA
Xetro.D01211|pkn2	scaffold_4	68013648	68042350	28703	1.8314	51.2006	0.658704	0.427844
Xetro.A01566|nedd8	scaffold_1	86450419	86453216	2798	1.82963	135.704	0.513063	0.414482
Xetro.K01110|unnamed	scaffold_75	301336	311392	10057	1.82765	71.3854	1.87939	0.793309
Xetro.B01181|mzt1	scaffold_2	70941530	70947422	5893	1.82665	180.086	0.234659	0
Xetro.J00375|b4galt6	scaffold_10	12528050	12557226	29177	1.82049	20.7586	0.0862754	1.02786
Xetro.C00429|ddx56	scaffold_3	11231760	11249028	17269	1.8199	163.465	1.28059	0.388104
Xetro.A00514|slc12a2	scaffold_1	35343485	35389524	46040	1.81807	46.4668	0.179356	0.433217
Xetro.C00927|pwwp2a	scaffold_3	42549238	42579012	29775	1.8179	10.9398	2.85758	1.54928
Xetro.B00764|med31	scaffold_2	43142984	43148142	5159	1.81751	102.007	0.852993	0.37491
Xetro.B01366|zbtb39	scaffold_2	82295346	82297433	2088	1.81372	106.544	0.525703	0.686123
Xetro.J00592|pcmtd2	scaffold_10	23104293	23111787	7495	1.81059	444.938	2.69315	0.85779
Xetro.A02306|tle2	scaffold_1	128550019	128589952	39934	1.81036	95.8412	1.24058	0.273972
Xetro.C01314|yipf5	scaffold_3	65228872	65237360	8489	1.80831	126.663	0.658552	0.986837
Xetro.A02238|cfd	scaffold_1	125703470	125707462	3993	1.8078	0.297768	NA	NA
Xetro.B00413|dtx2	scaffold_2	21192852	21243287	50436	1.80779	60.7274	0.322076	0.656691
Xetro.E01321|peli2	scaffold_5	94365444	94377782	12339	1.80681	5.6068	2.34306	NA
Xetro.C00796|pdcd7	scaffold_3	33349294	33357262	7969	1.80464	24.8397	0.850664	0.725026
Xetro.I00207|lypd6	scaffold_9	9074855	9090279	15425	1.80314	6.6017	NA	NA
Xetro.A00915|rplp0	scaffold_1	56437207	56443674	6468	1.80092	347.326	0.356839	0.76953
Xetro.J00371|ncoa3	scaffold_10	12019018	12047439	28422	1.80084	40.9163	1.28317	1.49285
Xetro.K03122|numa1	scaffold_625	4923	30837	25915	1.80037	33.9151	0.612996	1.10521
Xetro.B02504|pou2f1	scaffold_2	145864023	145903437	39415	1.79988	23.0616	0.664449	0.38293
Xetro.G02032|fam195b	scaffold_7	113879523	113893786	14264	1.79971	123.679	0.497313	1.06554
Xetro.B01341|wibg	scaffold_2	81619002	81625888	6887	1.79873	122	0.4899	0.321913
Xetro.C00044|mkrn1	scaffold_3	1064825	1084074	19250	1.79683	292.579	2.16586	0.347705
Xetro.F01205|unnamed	scaffold_6	93260791	93284095	23305	1.79616	0.0373871	NA	NA
Xetro.H01810|arhgap5	scaffold_8	92342500	92385213	42714	1.7942	42.6864	0.576217	1.12104
Xetro.F00511|asxl3	scaffold_6	37330924	37406124	75201	1.79215	9.16181	0.373179	1.6225
Xetro.K00905|mark2	scaffold_54	206837	270955	64119	1.79195	38.9276	1.99111	0.795548
Xetro.G01117|	scaffold_7	60679449	60685158	5710	1.78689	0.213753	NA	NA
Xetro.H01804|strn3	scaffold_8	92154494	92192011	37518	1.7861	37.9235	1.22781	0.587351
Xetro.F00527|dsg2	scaffold_6	38157367	38166439	9073	1.77918	18.3159	6.51484	3.64549
Xetro.I00020|	scaffold_9	456403	480364	23962	1.77707	2.45315	NA	15.1424
Xetro.B01640|c3orf17	scaffold_2	95688645	95701152	12508	1.77542	130.177	0.217279	0.278707
Xetro.G00366|nsmce4a	scaffold_7	15387549	15398056	10508	1.77314	75.7923	0.762978	0.0327126
Xetro.C00771|snapc5	scaffold_3	32467549	32471889	4341	1.76812	80.8901	0.714959	0
Xetro.B00788|prkx	scaffold_2	44396569	44423187	26619	1.76717	1.19818	NA	NA
Xetro.I00870|gbx2.1	scaffold_9	47313990	47318400	4411	1.7668	0.00807887	NA	NA
Xetro.A02671|mettl14	scaffold_1	154557545	154582626	25082	1.7655	88.3488	0.454981	0.0410282
Xetro.B02008|mmp3	scaffold_2	120656881	120671145	14265	1.76457	0	NA	NA
Xetro.A02180|btbd2	scaffold_1	123589709	123603528	13820	1.76422	28.8146	0	1.78955
Xetro.I00347|cir1	scaffold_9	19468529	19486478	17950	1.76149	3.5924	0	0
Xetro.A00916|gcn1l1	scaffold_1	56448184	56493364	45181	1.76028	86.3568	0.781531	0.849745
Xetro.A00772|	scaffold_1	51329036	51393624	64589	1.75989	46.7834	0.970452	0.6456
Xetro.A00872|bcr	scaffold_1	55476951	55509104	32154	1.758	47.4039	1.98964	1.89057
Xetro.D02526|hesx1	scaffold_4	137521327	137524383	3057	1.75778	0	NA	0.482208
Xetro.K02164|	scaffold_229	109570	109953	384	1.75688	10.5464	NA	NA
Xetro.A01704|kiaa0020	scaffold_1	97016505	97042797	26293	1.75289	71.0238	0.320722	0.558824
Xetro.B00851|dmd.1	scaffold_2	49340971	49449976	109006	1.75179	79.4135	0.415681	0.503645
Xetro.G00780|ppp3cc	scaffold_7	40094327	40133180	38854	1.74988	43.874	0.574872	0.429218
Xetro.D01580|fam83f	scaffold_4	83134196	83163779	29584	1.74788	0.335625	NA	NA
Xetro.B01836|nupl1	scaffold_2	107509517	107525405	15889	1.74582	47.415	0.977593	0.842002
Xetro.E00310|tiparp	scaffold_5	20548200	20584161	35962	1.7456	3.09064	9.2746	6.68734
Xetro.D00531|nutf2	scaffold_4	26857865	26875218	17354	1.74535	142.642	0.623637	1.91644
Xetro.D02568|fam3a	scaffold_4	139848289	139856716	8428	1.74505	76.1222	1.53315	2.357
Xetro.K04915|unnamed	scaffold_8b	1711151	1731828	20678	1.7449	121.474	0.43413	1.62745
Xetro.J00787|lasp1	scaffold_10	30280802	30313985	33184	1.74031	36.8385	0.778288	0
Xetro.F00396|tram1	scaffold_6	29387067	29405607	18541	1.73467	127.511	0.355434	1.10873
Xetro.I00575|	scaffold_9	32889633	32907866	18234	1.73457	16.8405	NA	NA
Xetro.F00751|ranbp9	scaffold_6	56078098	56126473	48376	1.73299	75.2071	0.15854	0.299072
Xetro.B00020|gpatch3	scaffold_2	770588	786264	15677	1.73287	114.74	1.25762	0.172827
Xetro.C00570|aagab	scaffold_3	17885622	17898951	13330	1.73281	56.3183	0.735431	0.172827
Xetro.D01182|arhgap29	scaffold_4	66472948	66540619	67672	1.73067	180.206	0.492316	0.777191
Xetro.E00107|	scaffold_5	7753519	7795358	41840	1.72912	0.00909924	NA	NA
Xetro.B00095|zbtb8b	scaffold_2	4107490	4117745	10256	1.72564	85.4729	0.616472	0.939016
Xetro.B00395|rpa1	scaffold_2	19483620	19520819	37200	1.72391	306.285	0.548564	0.668711
Xetro.D00856|terf2	scaffold_4	50706295	50722502	16208	1.72272	40.3238	0.224515	1.16634
Xetro.F00424|armc1	scaffold_6	31258192	31278578	20387	1.72186	100.946	0.918456	1.41566
Xetro.I01155|nde1	scaffold_9	65731816	65743702	11887	1.72023	418.749	0.380259	0.182468
Xetro.C00480|kiaa1310	scaffold_3	12448474	12471991	23518	1.7176	33.1474	0.754283	0.556658
Xetro.I02075|gen1	scaffold_9	96848153	96869777	21625	1.71521	64.9787	0.94318	0.314991
Xetro.I01400|hn1l	scaffold_9	78145062	78160094	15033	1.71477	35.99	1.4088	0.813726
Xetro.D00408|	scaffold_4	19696483	19711620	15138	1.71458	10.9858	NA	NA
Xetro.K00284|tmed1	scaffold_24	899134	907314	8181	1.71288	38.3742	0	1.67395
Xetro.F01671|esyt2	scaffold_6	127871026	127970679	99654	1.71213	21.4929	1.17644	1.32045
Xetro.C01996|	scaffold_3	109654513	109655227	715	1.71205	73.835	NA	NA
Xetro.H01525|mark3	scaffold_8	76705365	76752366	47002	1.7069	182.931	0.858277	0.755602
Xetro.K05035|copa	scaffold_8c	2575264	2593967	18704	1.70526	19.3549	2.09333	0.357401
Xetro.A02607|cenpe	scaffold_1	149700574	149743437	42864	1.70287	122.029	0.372848	0.487738
Xetro.K00909|naa40	scaffold_54	319017	325090	6074	1.70129	165.026	0.732741	0.165659
Xetro.G00235|slc16a9	scaffold_7	9249093	9255943	6851	1.69987	0	NA	NA
Xetro.E00512|senp6	scaffold_5	38045479	38090359	44881	1.6986	40.9393	0.897772	0.512894
Xetro.A02387|ints10	scaffold_1	133517210	133539781	22572	1.69443	132.108	1.56175	0.593115
Xetro.F00403|sulf1	scaffold_6	29748310	29790436	42127	1.69273	34.7365	0.420678	0.274644
Xetro.A00151|skiv2l2	scaffold_1	9357882	9422017	64136	1.69199	145.301	1.48238	0.826642
Xetro.E00424|uggt1	scaffold_5	30825220	30863952	38733	1.69194	41.1253	1.15252	0.81244
Xetro.F01461|rpa3	scaffold_6	112464263	112469628	5366	1.69044	521.358	0.410604	0.282054
Xetro.H00520|yipf6	scaffold_8	22866496	22874783	8288	1.68936	66.4949	1.51404	0.84085
Xetro.F01293|rab5a	scaffold_6	100116271	100140565	24295	1.68704	282.332	0.888911	0.280326
Xetro.F01366|c7orf30	scaffold_6	105382997	105386669	3673	1.68687	47.9528	1.14149	0.588235
Xetro.C00080|cnot4	scaffold_3	1910051	1934987	24937	1.68654	3.11347	4.41648	7.62123
Xetro.G00934|nptn	scaffold_7	49936828	49977484	40657	1.68571	100.554	1.08581	0.993988
Xetro.A03195|tbc1d14	scaffold_1	195070851	195125777	54927	1.68379	40.2039	0.859228	0.867401
Xetro.H01806|hectd1	scaffold_8	92205035	92261772	56738	1.6821	22.9999	0.701575	1.19239
Xetro.B00769|fam64a	scaffold_2	43512922	43537500	24579	1.67992	43.706	0.437405	2.82353
Xetro.I00075|chpf	scaffold_9	2950260	2960909	10650	1.67951	11.098	1.06721	6.6648
Xetro.B01317|esyt1	scaffold_2	80831649	80888847	57199	1.6792	120.999	0.676795	0.985268
Xetro.B02404|	scaffold_2	142445390	142467268	21879	1.6763	22.4801	0.22259	1.28223
Xetro.A01170|srgap2	scaffold_1	67709551	67770936	61386	1.67464	42.8896	0.589458	0.711683
Xetro.D00881|tcf25	scaffold_4	51996480	52020187	23708	1.67413	35.5855	1.02856	0.720809
Xetro.I00915|nckap1	scaffold_9	49471813	49538820	67008	1.67098	131.146	0.415311	0.210766
Xetro.B01278|dhh	scaffold_2	78094179	78115189	21011	1.66971	0.201128	NA	NA
Xetro.I01738|unnamed	scaffold_9	87004004	87017730	13727	1.6687	45.5551	1.06308	0.899973
Xetro.A01634|tle4	scaffold_1	91933842	92022449	88608	1.66546	68.6861	1.49011	0.412864
Xetro.C00704|fanci	scaffold_3	25395346	25426833	31488	1.66524	58.2961	0.399311	0.484382
Xetro.C02035|kin	scaffold_3	112190148	112205386	15239	1.6611	308.941	0.10928	0.437368
Xetro.A00832|dgcr2	scaffold_1	54467693	54492520	24828	1.66063	97.1317	1.18571	0.791032
Xetro.H01358|tspan15	scaffold_8	66213762	66229469	15708	1.65952	18.6597	1.24651	1.20552
Xetro.G00738|osbp	scaffold_7	37616577	37652432	35856	1.65506	65.6875	0.518936	0.341804
Xetro.A00005|ube2r2	scaffold_1	179890	206091	26202	1.65057	2.87308	3.52887	2.16993
Xetro.B02505|	scaffold_2	145904968	145910572	5605	1.64848	21.4186	0.989291	0
Xetro.F01697|	scaffold_6	131542703	131578837	36135	1.64846	6.01266	NA	NA
Xetro.D00666|znf507	scaffold_4	36108541	36139383	30843	1.64649	28.0012	1.22129	3.33507
Xetro.I01552|	scaffold_9	83336822	83338846	2025	1.64119	26.7544	2.20144	0.0793879
Xetro.A00680|setd1b	scaffold_1	45896513	45929157	32645	1.64102	21.1373	0.907866	1.64516
Xetro.A01306|trim33	scaffold_1	74295944	74369010	73067	1.6405	43.9331	0.499192	0.485444
Xetro.E01426|gzf1	scaffold_5	102366301	102375853	9553	1.63986	67.0665	1.42686	0.86963
Xetro.C01995|c7orf23	scaffold_3	109653936	109665306	11371	1.63936	54.5085	0.73608	1.8731
Xetro.K05062|ensa	scaffold_8c	3690127	3701309	11183	1.63471	37.2408	3.20274	0.99197
Xetro.E00647|sec63	scaffold_5	49051133	49081033	29901	1.63389	103.803	0.168518	0.172192
Xetro.D02469|prickle2	scaffold_4	133598840	133674280	75441	1.63203	8.25927	2.20585	7.29098
Xetro.A03122|	scaffold_1	189992373	190008403	16031	1.63083	5.99018	NA	NA
Xetro.F00533|cdh2	scaffold_6	38834080	38871254	37175	1.62746	0.00670773	NA	NA
Xetro.B00322|ppm1d	scaffold_2	16194101	16216507	22407	1.62588	107.236	0.431691	0.690434
Xetro.E01207|ninl	scaffold_5	87623841	87660183	36343	1.62247	50.8949	0.811528	0.399394
Xetro.E00369|nol10	scaffold_5	25676222	25722115	45894	1.61753	87.5536	0.322746	1.0468
Xetro.E01376|esf1	scaffold_5	98839157	98866808	27652	1.61429	37.555	0.406947	0.0900803
Xetro.I00898|mcm3ap	scaffold_9	48628679	48662114	33436	1.6087	28.8025	0.596673	1.05225
Xetro.A02313|cherp	scaffold_1	129080135	129097850	17716	1.60294	7.00011	1.17929	1.06188
Xetro.G01070|clk3	scaffold_7	55131716	55155836	24121	1.60162	77.367	0.765668	0.928755
Xetro.D00409|lgr4	scaffold_4	19714915	19740215	25301	1.59917	18.3555	1.07995	1.79202
Xetro.I00410|ssfa2	scaffold_9	23404134	23461136	57003	1.59715	35.5561	0.540268	0.396249
Xetro.F01503|cldn12	scaffold_6	115546179	115553079	6901	1.59531	125.905	0.972098	1.84767
Xetro.B01412|ctdsp2	scaffold_2	85519902	85554234	34333	1.59525	182.509	0.520445	1.21173
Xetro.F01047|sept7	scaffold_6	81553375	81622865	69491	1.59423	283.589	0.34943	0.284546
Xetro.B01008|mfsd9	scaffold_2	58726520	58735551	9032	1.59236	93.8361	0.553563	0.585414
Xetro.G00241|ank3	scaffold_7	9369504	9435107	65604	1.59156	0.956409	0.706636	3.03547
Xetro.H01072|zc3h4	scaffold_8	52921577	52947733	26157	1.58405	26.0227	0.651598	0.261469
Xetro.G00528|btrc	scaffold_7	25126996	25181222	54227	1.57998	231.219	0.551924	0.425307
Xetro.A00389|c6.2	scaffold_1	25101452	25137900	36449	1.57527	0	NA	NA
Xetro.H01748|zfyve1	scaffold_8	87551619	87576880	25262	1.57488	61.8619	0.930797	1.09689
Xetro.A02926|sh3rf1	scaffold_1	173827232	173858375	31144	1.56483	21.9958	1.66783	1.35621
Xetro.B00615|vkorc1l1	scaffold_2	33275697	33294323	18627	1.55524	40.0902	0.741968	0
Xetro.H00453|cenpi	scaffold_8	20542266	20563372	21107	1.52442	157.211	0.992442	0.743027
Xetro.C01350|ndfip1	scaffold_3	67205722	67239905	34184	1.50317	59.1906	0.504969	2.71813
Xetro.H01649|ktn1	scaffold_8	83432314	83503119	70806	1.46461	54.1919	0.22415	0.173621

## Sheet: Late gastrula stage
# Number of genes activated at the late gastrula stage: 1,214
Gene	Scaffold	Start	End	Gene length	Overall RNAPII enrichment	Maternal contribution (TPM)	4sU enrichment
							MBT	Early gastrula
Xetro.G00117|unnamed	scaffold_7	5633451	5637892	4442	26.5032	0.118593	NA	NA
Xetro.K05001|	scaffold_8c	1471283	1472612	1330	16.694	0	NA	NA
Xetro.F01166|tpk1	scaffold_6	90936320	90940791	4472	16.4622	42.3506	1.09308	0.518193
Xetro.C00466|mat2a	scaffold_3	12048369	12058550	10182	15.6401	138.948	1.11295	4.69175
Xetro.K03972|	scaffold_2080	1174	4415	3242	15.2401	5.82583	NA	NA
Xetro.G01863|	scaffold_7	104638156	104647109	8954	13.6193	0	NA	NA
Xetro.G01862|	scaffold_7	104621567	104633386	11820	13.1055	0	NA	NA
Xetro.A00155|gpx8	scaffold_1	9573770	9581688	7919	13.0894	0.936429	NA	NA
Xetro.G00118|unnamed	scaffold_7	5647513	5673904	26392	11.6817	0.120837	NA	0
Xetro.F00011|unnamed	scaffold_6	246165	247868	1704	11.1692	0.105535	NA	NA
Xetro.G00058|pnliprp3	scaffold_7	2897366	2908882	11517	10.8443	0.156691	NA	NA
Xetro.K00722|c3	scaffold_42	56147	82772	26626	10.2155	0.0322551	NA	NA
Xetro.E00199|atp13a-like	scaffold_5	11678879	11718151	39273	9.83352	84.6428	1.11549	4.13759
Xetro.K00723|	scaffold_42	82425	82788	364	9.39491	0	NA	NA
Xetro.G01861|	scaffold_7	104573282	104617867	44586	9.14507	0.0366686	NA	NA
Xetro.I01549|msln	scaffold_9	83278760	83305981	27222	8.78899	0.163657	NA	NA
Xetro.H00849|atp6v1g2	scaffold_8	45018230	45023222	4993	8.74873	0.0214205	NA	NA
Xetro.K04332|	scaffold_3959	383	4246	3864	7.66101	0.357673	NA	NA
Xetro.F00012|	scaffold_6	258543	261831	3289	7.05426	0	NA	NA
Xetro.I00780|myl1	scaffold_9	41864428	41868756	4329	6.80727	2.11448	NA	NA
Xetro.G02258|unnamed	scaffold_7	122042980	122079175	36196	6.72593	0.0750368	NA	NA
Xetro.C00414|unnamed	scaffold_3	10816981	10822657	5677	6.51011	132.869	0.711606	0.784314
Xetro.A00617|mzt2b	scaffold_1	43081063	43091575	10513	6.39682	100.106	0.49137	1.5447
Xetro.K03127|mapk15	scaffold_628	44168	59403	15236	6.31474	3.80685	NA	NA
Xetro.E00108|muc4	scaffold_5	7797338	7829748	32411	6.22739	0	NA	NA
Xetro.E01409|capn8	scaffold_5	101798381	101851084	52704	6.14804	0.0409308	NA	NA
Xetro.H00982|atp13a1	scaffold_8	50595170	50629294	34125	5.93255	119.567	0.772319	0.546401
Xetro.G01635|hes8	scaffold_7	94450643	94452321	1679	5.85127	0.316344	NA	NA
Xetro.I01499|unnamed	scaffold_9	80976703	80989630	12928	5.75335	0.0126326	NA	NA
Xetro.K04414|	scaffold_4614	832	3146	2315	5.7015	0.127115	NA	NA
Xetro.K05090|cgn	scaffold_8c	4555161	4587297	32137	5.6189	16.1755	1.39119	0.525792
Xetro.D02513|dnase1l3	scaffold_4	137237613	137244215	6603	5.4354	0	NA	NA
Xetro.G02078|unnamed	scaffold_7	115582990	115597823	14834	5.28402	0	NA	NA
Xetro.G00599|pcdh8l	scaffold_7	30260890	30267205	6316	5.24257	0.335391	NA	NA
Xetro.B01641|	scaffold_2	95707863	95718649	10787	5.14021	0	NA	NA
Xetro.K01480|	scaffold_112	252243	255331	3089	5.11066	0.451848	NA	NA
Xetro.G00169|chd4	scaffold_7	7070444	7100338	29895	5.06346	22.7999	0.575985	0.929592
Xetro.I00389|	scaffold_9	21939078	21940635	1558	5.01207	0	NA	NA
Xetro.K04279|unnamed	scaffold_3597	503	5197	4695	4.99939	0	NA	NA
Xetro.A03511|	scaffold_1	210849588	210850790	1203	4.97089	0	NA	NA
Xetro.A00890|pik3ip1	scaffold_1	55942980	55947131	4152	4.87077	34.343	2.78238	1.92883
Xetro.I00388|	scaffold_9	21934130	21939273	5144	4.82453	0	NA	NA
Xetro.G01368|	scaffold_7	76020432	76023303	2872	4.76962	0	NA	NA
Xetro.C01912|spam1	scaffold_3	104021171	104024235	3065	4.67592	0	NA	NA
Xetro.K02742|	scaffold_422	48098	48448	351	4.65853	4.91021	NA	NA
Xetro.E00061|ncbp2	scaffold_5	3884814	3905441	20628	4.64482	227.059	0.543829	1.24913
Xetro.E01605|	scaffold_5	117062122	117062879	758	4.61961	48.7293	3.42447	NA
Xetro.C00029|	scaffold_3	560992	561582	591	4.51537	52.7132	2.85372	2.96938
Xetro.F01858|	scaffold_6	138588400	138595116	6717	4.4961	8.15876	0.607065	6.5098
Xetro.G02289|etv2	scaffold_7	123520721	123524268	3548	4.49506	1.03912	NA	NA
Xetro.D02373|c3orf32	scaffold_4	125650953	125685400	34448	4.46905	14.3848	0.841729	1.00856
Xetro.F01618|rnaseh2a	scaffold_6	123229224	123242702	13479	4.38411	80.5616	2.1286	0
Xetro.D00899|cdh1	scaffold_4	52516429	52549151	32723	4.34691	1.02942	NA	10.6524
Xetro.E00093|tp63	scaffold_5	6251926	6291756	39831	4.32348	0.0257172	NA	NA
Xetro.I00391|	scaffold_9	21825556	22047573	222018	4.30435	0	NA	3.10695
Xetro.G01827|rras	scaffold_7	103270559	103300728	30170	4.28975	56.6471	6.95595	7.01056
Xetro.I00390|	scaffold_9	21943767	21948064	4298	4.26044	0	NA	NA
Xetro.B00120|	scaffold_2	5321496	5331159	9664	4.21989	1.41177	NA	NA
Xetro.K02225|fstl1	scaffold_235	121121	125752	4632	4.14555	0.99248	NA	NA
Xetro.H00462|znf534	scaffold_8	20811878	20828760	16883	4.14486	0.122769	NA	NA
Xetro.C01120|ube2b	scaffold_3	51738626	51748788	10163	4.0802	70.5119	1.19856	0.864133
Xetro.C00435|	scaffold_3	11390354	11393189	2836	4.05924	6.25294	NA	NA
Xetro.B00665|mis12	scaffold_2	37253213	37257604	4392	4.05883	262.827	0.722696	1.95294
Xetro.K01478|	scaffold_112	99581	102202	2622	4.03185	0.0570866	NA	NA
Xetro.H01513|ankrd9	scaffold_8	76016109	76020925	4817	4.03017	1.17926	NA	NA
Xetro.B01420|dazap2	scaffold_2	85831321	85840084	8764	4.02077	142.512	1.04209	1.04575
Xetro.K05149|	scaffold_5b	1836021	1840097	4077	3.9758	0	NA	NA
Xetro.K04032|	scaffold_2340	3122	7157	4036	3.96997	5.73968	0	0
Xetro.I00029|rras2	scaffold_9	596454	603581	7128	3.96496	3.07527	NA	NA
Xetro.G01465|ssu72	scaffold_7	83742633	83775409	32777	3.94275	273.43	0.212159	0.305514
Xetro.K01477|	scaffold_112	98028	98704	677	3.91279	0	NA	NA
Xetro.D01429|atf7ip	scaffold_4	79377106	79414357	37252	3.91228	62.1611	0.399863	0.146562
Xetro.J00955|osbpl2	scaffold_10	37462189	37489661	27473	3.89378	33.6003	0.520071	0.290941
Xetro.B02255|	scaffold_2	138191156	138193917	2762	3.88724	14.2694	NA	NA
Xetro.A02878|lrat	scaffold_1	170145573	170149725	4153	3.87961	0.0138306	NA	NA
Xetro.D02111|csnk2a2	scaffold_4	111868050	111893377	25328	3.84778	74.1196	0.899042	0.250618
Xetro.J00748|hoxb4	scaffold_10	28933697	28935533	1837	3.83297	0.0317817	NA	NA
Xetro.H00076|c5	scaffold_8	3571716	3588325	16610	3.80049	0.521142	NA	NA
Xetro.G01874|unnamed	scaffold_7	104908294	104913327	5034	3.79187	200.44	2.10085	0.903569
Xetro.A03290|foxi4.1	scaffold_1	201624553	201629894	5342	3.78874	0	NA	NA
Xetro.C01545|hsp90b1	scaffold_3	78066822	78078478	11657	3.7846	391.618	0.439283	0.253242
Xetro.B00279|gale	scaffold_2	13978828	13991045	12218	3.77814	83.9615	0.458949	0.104699
Xetro.G00329|	scaffold_7	13760907	13761912	1006	3.7716	0	NA	NA
Xetro.F01319|tril	scaffold_6	102498925	102501715	2791	3.76486	1.71699	NA	8.89673
Xetro.C01496|	scaffold_3	76429533	76430283	751	3.74699	3.95615	NA	NA
Xetro.B01528|pfdn5	scaffold_2	91304711	91309320	4610	3.72252	275.032	0.464447	0.11739
Xetro.B01259|ccnt1	scaffold_2	77285226	77305631	20406	3.70739	51.3372	0.928761	1.06283
Xetro.K02286|rab14	scaffold_253	112748	120008	7261	3.70701	153.955	1.75187	0.483534
Xetro.E01410|	scaffold_5	101859041	101895007	35967	3.70216	0.483781	NA	NA
Xetro.D00391|c11orf46	scaffold_4	18291681	18295651	3971	3.69554	169.027	0.366907	0.629281
Xetro.G01908|crlf3	scaffold_7	107000652	107008991	8340	3.66428	17.027	5.69726	1.9665
Xetro.K00363|mef2d	scaffold_27	65194	132993	67800	3.66059	5.66044	0.708242	1.04157
Xetro.J00797|ubp1	scaffold_10	30641378	30655885	14508	3.65617	0.0876629	NA	NA
Xetro.G02297|unnamed	scaffold_7	123757368	123761059	3692	3.64971	0.146391	NA	NA
Xetro.K02786|phf21b	scaffold_439	30784	49942	19159	3.62474	4.31115	0	NA
Xetro.G02026|slc16a3	scaffold_7	113651220	113666138	14919	3.61876	1465.08	0.497835	0.532083
Xetro.B00280|lypla2	scaffold_2	13989726	13996776	7051	3.60957	80.9003	1.60341	1.52839
Xetro.C01113|c5orf15	scaffold_3	51483129	51492789	9661	3.60792	65.7108	0.239173	0.624608
Xetro.J00744|hoxb8	scaffold_10	28892696	28894449	1754	3.59413	0	NA	NA
Xetro.B02254|fam3b	scaffold_2	138167576	138195745	28170	3.58564	4.78344	2.0095	2.64806
Xetro.A03124|pcdh7	scaffold_1	190406792	190432099	25308	3.57291	0.0668644	NA	12.4918
Xetro.H01972|tll2	scaffold_8	99611873	99624875	13003	3.55545	0.562302	NA	NA
Xetro.K03209|	scaffold_680	30124	30921	798	3.54837	14.6815	1.23661	0
Xetro.B02225|psmg1	scaffold_2	135677642	135684123	6482	3.54741	93.4724	1.54577	5.0133
Xetro.H00884|ddx26b	scaffold_8	47263334	47293879	30546	3.54319	72.981	0.810287	2.02406
Xetro.K00426|unnamed	scaffold_31	802922	807868	4947	3.51861	0.0291146	NA	NA
Xetro.K03833|	scaffold_1692	1425	3722	2298	3.50881	0.374446	NA	NA
Xetro.E00842|serinc1	scaffold_5	63946065	63958039	11975	3.50876	179.883	1.72863	1.02054
Xetro.D01533|	scaffold_4	82116534	82123968	7435	3.50106	16.3423	1.97627	0.571035
Xetro.E00979|c6orf120	scaffold_5	73650165	73654516	4352	3.46708	69.5978	0.156754	1.03427
Xetro.A00363|isl1	scaffold_1	22737602	22748955	11354	3.4597	0.0544095	NA	NA
Xetro.I00826|wdr33	scaffold_9	44892890	44943218	50329	3.44671	83.3618	0.970571	0.477631
Xetro.G01217|cdk2ap2	scaffold_7	68131843	68171645	39803	3.44207	42.1244	0	0
Xetro.A00960|adrbk2	scaffold_1	60037922	60038038	117	3.44018	50.8136	NA	NA
Xetro.A02513|fzr1	scaffold_1	142302620	142420963	118344	3.43971	191.605	0.993867	0.325039
Xetro.B00060|ptafr	scaffold_2	2287115	2302131	15017	3.4318	0.0143103	NA	NA
Xetro.H01101|unnamed	scaffold_8	54440016	54448646	8631	3.43171	163.016	0.878987	0.642124
Xetro.K04902|bspry	scaffold_8b	1517047	1520730	3684	3.42801	0.176182	NA	NA
Xetro.D01575|znf546	scaffold_4	82555045	82558273	3229	3.42456	9.40287	0.302433	1.6416
Xetro.B02033|cwc15	scaffold_2	123008800	123018096	9297	3.42061	181.85	0.666291	0.398559
Xetro.G02295|unnamed	scaffold_7	123738438	123741948	3511	3.41898	3.8363	NA	NA
Xetro.J00923|c20orf108	scaffold_10	35510336	35510587	252	3.41483	28.9018	NA	NA
Xetro.K00276|	scaffold_24	608380	620653	12274	3.40806	0	NA	NA
Xetro.K04002|	scaffold_2188	978	8137	7160	3.40486	4.27111	0.781019	1.08497
Xetro.G00628|	scaffold_7	31540901	31541526	626	3.39275	39.5542	NA	NA
Xetro.B02485|znf674	scaffold_2	145328033	145340694	12662	3.37733	93.9743	1.43176	1.68038
Xetro.F00992|	scaffold_6	78267943	78277568	9626	3.37696	0	NA	NA
Xetro.D00852|nip7	scaffold_4	50686576	50700071	13496	3.37414	264.501	0.690968	2.82596
Xetro.A01618|fbp1	scaffold_1	90259959	90267749	7791	3.37017	15.2499	1.15133	0
Xetro.E00763|rnf146	scaffold_5	57531154	57542975	11822	3.35272	149.396	0.893425	1.20298
Xetro.B02592|cd9	scaffold_2	150124804	150150057	25254	3.34151	233.597	0.170474	0.397236
Xetro.A02300|c19orf70	scaffold_1	128341227	128345855	4629	3.34061	105.898	1.34322	0
Xetro.B00515|ska2	scaffold_2	26634320	26648213	13894	3.32788	116.333	0	NA
Xetro.J00103|cygb	scaffold_10	3744346	3757933	13588	3.32713	0	NA	NA
Xetro.D00982|rplp2	scaffold_4	57487344	57495597	8254	3.32303	235.488	1.00882	0.942799
Xetro.A00935|mn1	scaffold_1	57943820	57988903	45084	3.31536	0.0178038	NA	10.0672
Xetro.F01615|junb	scaffold_6	123189871	123190878	1008	3.30599	1.22245	NA	NA
Xetro.K03753|fbln1	scaffold_1523	3823	4173	351	3.30081	0.425521	NA	NA
Xetro.G02298|	scaffold_7	123760373	123761312	940	3.29626	0	NA	NA
Xetro.A02652|	scaffold_1	152675476	152678791	3316	3.28732	4.65574	NA	NA
Xetro.A02518|cox18	scaffold_1	142663050	142672013	8964	3.286	73.3208	1.68407	6.81979
Xetro.A01782|ankra2	scaffold_1	101972423	101981509	9087	3.27771	24.356	3.01818	6.20466
Xetro.A00786|zdhhc8	scaffold_1	52472159	52490611	18453	3.27284	34.1736	1.08404	0.0595409
Xetro.I00661|copb2	scaffold_9	35777388	35795302	17915	3.25551	109.898	0.993017	1.07709
Xetro.C00826|rab27a	scaffold_3	35517013	35532501	15489	3.25003	33.7465	0	0
Xetro.B01525|sp7	scaffold_2	91234882	91254663	19782	3.24993	0	NA	NA
Xetro.D00247|ctnnd1	scaffold_4	11434815	11510779	75965	3.24863	177.211	0.649714	0.138987
Xetro.K03172|atp2a1	scaffold_651	3459	23482	20024	3.24797	0	NA	NA
Xetro.K02750|	scaffold_425	19760	22373	2614	3.24665	1.51339	NA	6.65447
Xetro.D01607|kdelr3	scaffold_4	84006630	84013704	7075	3.24585	18.9388	1.23661	0
Xetro.H01459|gnpnat1	scaffold_8	73414426	73418317	3892	3.24535	95.6743	3.08049	0
Xetro.I00635|myeov2	scaffold_9	34847755	34851000	3246	3.22889	192.53	0.020764	0.467459
Xetro.A02686|exosc9	scaffold_1	155678116	155690550	12435	3.22875	185.146	0.118483	0.680683
Xetro.I01543|hagh	scaffold_9	83013393	83022304	8912	3.21183	24.1665	1.10193	0
Xetro.D02529|c3orf63	scaffold_4	137806702	137850289	43588	3.20821	23.5573	0.682983	0.559014
Xetro.K03980|surf4.2	scaffold_2118	1626	4551	2926	3.20792	38.8489	3.00321	2.12821
Xetro.J00120|evpl	scaffold_10	4156405	4179661	23257	3.20683	1.07445	0	0
Xetro.K00286|yipf2	scaffold_24	951708	957789	6082	3.206	138.093	1.7035	0.323871
Xetro.K04903|hdhd3	scaffold_8b	1524076	1524813	738	3.19792	65.7374	0.470262	0
Xetro.K00425|unnamed	scaffold_31	780293	791625	11333	3.18436	0.0420189	NA	NA
Xetro.E00163|ap2m1	scaffold_5	10188695	10204966	16272	3.17221	371.352	0.907671	0.490415
Xetro.E00250|sec62	scaffold_5	16360900	16373912	13013	3.16817	42.9443	0.430342	0.344434
Xetro.K01112|	scaffold_75	322715	326137	3423	3.16698	31.8933	1.03957	0.849105
Xetro.G01513|ets1	scaffold_7	87629377	87670657	41281	3.16511	154.439	0.680715	0.657036
Xetro.K03030|scamp3	scaffold_581	11578	11910	333	3.16451	189.702	NA	NA
Xetro.K02277|relt	scaffold_251	68135	69404	1270	3.15854	3.35214	NA	NA
Xetro.F00752|nol7	scaffold_6	56131045	56139461	8417	3.15493	169.289	0.544188	0.599819
Xetro.G00640|slc16a12	scaffold_7	32437045	32464692	27648	3.14975	0.266923	NA	NA
Xetro.K04251|rnf169	scaffold_3379	374	5610	5237	3.12619	22.4685	0.241946	2.01363
Xetro.B00437|sat1	scaffold_2	22214031	22219511	5481	3.12286	519.55	0.171774	0.351881
Xetro.G00781|anxa7	scaffold_7	40135839	40163991	28153	3.11622	238.954	0.975882	0.351751
Xetro.K04767|spcs1	scaffold_8094	601	2489	1889	3.11586	396.39	NA	NA
Xetro.G01118|tmem72	scaffold_7	60689684	60691377	1694	3.11005	2.18916	NA	NA
Xetro.D00478|arl2bp	scaffold_4	22122459	22137518	15060	3.1035	301.234	0.553637	0.758812
Xetro.B01017|c2orf49	scaffold_2	59583939	59590898	6960	3.09561	158.95	0.693813	0.41426
Xetro.A00156|cdc20b	scaffold_1	9590892	9598372	7481	3.0925	0.0444139	NA	NA
Xetro.H01672|snap23	scaffold_8	84495541	84520386	24846	3.08764	135.815	0.646078	0.519562
Xetro.K01646|	scaffold_135	192613	193119	507	3.08726	0	NA	NA
Xetro.A03040|tmem165	scaffold_1	183470643	183475319	4677	3.08434	239.009	2.66547	0
Xetro.H00198|phyhd1	scaffold_8	7998050	8008938	10889	3.07549	14.4875	3.70984	1.68773
Xetro.F00443|	scaffold_6	32810983	32812326	1344	3.07362	0.0623113	NA	NA
Xetro.A00096|c18orf32	scaffold_1	6227713	6233448	5736	3.06882	273.546	2.2406	0.283035
Xetro.F00231|ubr5	scaffold_6	18613053	18681108	68056	3.06437	98.5932	0.609173	0.281201
Xetro.K02527|fblim1	scaffold_328	65526	72301	6776	3.06402	0.0233505	NA	NA
Xetro.C00008|	scaffold_3	100120	102403	2284	3.06226	5.07324	NA	NA
Xetro.G00207|	scaffold_7	8020175	8024193	4019	3.04052	86.0093	2.79365	0.271242
Xetro.A02944|cep44	scaffold_1	175631152	175645927	14776	3.03892	177.104	0.69824	1.93194
Xetro.J00908|	scaffold_10	34819256	34820320	1065	3.03824	107.936	NA	NA
Xetro.F01333|hoxa7	scaffold_6	103479937	103483119	3183	3.03632	0.0119813	NA	NA
Xetro.I01644|mylpf	scaffold_9	85391107	85395229	4123	3.03127	0.020469	NA	NA
Xetro.G01676|	scaffold_7	97944498	97972393	27896	3.02916	2.03387	NA	NA
Xetro.K05022|scnm1	scaffold_8c	2004791	2009481	4691	3.02663	7.18455	1.09113	1.85994
Xetro.H00463|	scaffold_8	20878737	20886811	8075	3.01621	0	NA	NA
Xetro.J00519|tanc2	scaffold_10	19930630	19997352	66723	3.01282	9.20614	0.895479	1.50792
Xetro.D02327|camk1	scaffold_4	123749629	123803661	54033	3.01219	19.2773	0.691165	0.537278
Xetro.A00448|cetn3	scaffold_1	29261572	29269351	7780	3.00207	55.5053	0.235218	0.467506
Xetro.B01025|sept10	scaffold_2	59828568	59852395	23828	2.99629	131.846	0.173375	0.15583
Xetro.K00372|rab25	scaffold_27	340858	356667	15810	2.99603	0.320788	NA	NA
Xetro.I00385|ttn	scaffold_9	21826721	21926793	100073	2.99512	0.0119181	NA	NA
Xetro.C01932|dus4l	scaffold_3	104874187	104892544	18358	2.99305	180.549	0.963132	0.761119
Xetro.B02087|chaf1b	scaffold_2	126243935	126258637	14703	2.99263	52.0995	1.19009	0.634072
Xetro.B00180|	scaffold_2	8012413	8013556	1144	2.98213	0.325131	NA	NA
Xetro.H01707|actn1	scaffold_8	85771870	85836909	65040	2.97831	83.8337	0.938287	0.464661
Xetro.A01180|slc45a3	scaffold_1	68217352	68221689	4338	2.97808	17.5484	NA	NA
Xetro.A03067|	scaffold_1	184936564	184948292	11729	2.97249	0	NA	NA
Xetro.B02559|gsk3b	scaffold_2	149099747	149122215	22469	2.97106	3.04335	NA	NA
Xetro.D00428|syt8	scaffold_4	20313870	20330687	16818	2.95708	0	NA	NA
Xetro.A00984|foxn4	scaffold_1	61219617	61231553	11937	2.95445	0.00606852	NA	NA
Xetro.G01653|per3	scaffold_7	96199041	96219176	20136	2.95064	41.9085	1.93485	2.76813
Xetro.B00739|mnt	scaffold_2	41823849	41867263	43415	2.94733	8.93104	0.92746	1.43335
Xetro.K04987|vsig8	scaffold_8c	1219646	1242290	22645	2.93373	0.0557443	NA	NA
Xetro.F00778|jarid2	scaffold_6	57803471	57866490	63020	2.92701	61.9848	0.618685	0.388645
Xetro.H01436|cnih	scaffold_8	72348575	72356380	7806	2.92294	267.708	0.766058	0.654336
Xetro.E01659|capn13	scaffold_5	119241368	119287650	46283	2.9186	0.494589	NA	NA
Xetro.D02408|brk1	scaffold_4	128004467	128011210	6744	2.91354	107.225	0.152459	0.456828
Xetro.D00497|tmem170a	scaffold_4	24448543	24451312	2770	2.90923	220.396	0.748623	0.208648
Xetro.H01768|churc1	scaffold_8	89013800	89021018	7219	2.90213	68.9917	2.65475	2.61609
Xetro.D01799|slc35d1	scaffold_4	93670521	93692755	22235	2.90183	83.0469	0.616989	0.896277
Xetro.C00423|	scaffold_3	11089492	11109216	19725	2.89491	1.35908	30.5076	25.2589
Xetro.F00013|unnamed	scaffold_6	268284	270092	1809	2.89332	0	NA	NA
Xetro.A01624|isca1	scaffold_1	90777410	90794904	17495	2.88997	111.674	1.24282	0.940305
Xetro.H01452|c14orf166	scaffold_8	72966744	72976911	10168	2.88835	106.056	0.306719	0.240834
Xetro.I01385|atp6v0c	scaffold_9	77923013	77933417	10405	2.88635	107.67	1.39119	0.702374
Xetro.F00346|unnamed	scaffold_6	25733800	25746222	12423	2.88569	0	NA	NA
Xetro.F01828|gmppb	scaffold_6	137415991	137427986	11996	2.88231	57.9425	0.922655	0.913657
Xetro.E00197|atp13a5	scaffold_5	11589797	11646446	56650	2.881	0.0817278	NA	NA
Xetro.A01107|lpcat4	scaffold_1	64901317	64927348	26032	2.88063	92.1901	1.45247	0.439569
Xetro.A01538|ngdn	scaffold_1	85842268	85851013	8746	2.87852	154.357	0.35733	0.740036
Xetro.K00887|tubb4	scaffold_53	178878	188452	9575	2.87843	286.713	1.52656	0.553003
Xetro.B01430|	scaffold_2	86060831	86095122	34292	2.87752	42.8634	0.465535	0.554026
Xetro.B02506|	scaffold_2	145908696	145909714	1019	2.87571	9.31978	NA	NA
Xetro.I00660|mrps22	scaffold_9	35770329	35775922	5594	2.87556	58.9239	0	0.867974
Xetro.I00111|grsf1	scaffold_9	3947244	3967448	20205	2.87443	109.919	0.29196	0.884323
Xetro.D01393|sec22b	scaffold_4	76496890	76508147	11258	2.87162	76.705	0.92746	1.56235
Xetro.H00185|wdr34	scaffold_8	7783941	7796461	12521	2.87063	5.37088	1.64523	0
Xetro.C00488|stard7	scaffold_3	12600258	12609816	9559	2.86227	70.2901	1.26617	0.626431
Xetro.I00966|	scaffold_9	54049140	54059731	10592	2.85585	0.00637353	NA	0
Xetro.E00316|slc33a1	scaffold_5	20878243	20892968	14726	2.85041	18.6173	0.440773	8.36975
Xetro.G01766|myos	scaffold_7	100829155	100854716	25562	2.84929	0.0353533	NA	NA
Xetro.B01503|hoxc5	scaffold_2	90234470	90237320	2851	2.8483	0	NA	NA
Xetro.F00234|grhl2	scaffold_6	18892763	18940017	47255	2.84412	2.85454	NA	NA
Xetro.K02239|sox5	scaffold_239	171262	204284	33023	2.84002	0.0326153	NA	NA
Xetro.C01160|hand1	scaffold_3	54461863	54471255	9393	2.83582	0.0517305	NA	NA
Xetro.G01819|igf3	scaffold_7	103069273	103077333	8061	2.83203	0.330926	NA	NA
Xetro.I01577|cops3	scaffold_9	83893540	83905634	12095	2.82714	78.1958	1.04103	0
Xetro.B00293|pabpc4	scaffold_2	14288548	14313716	25169	2.82591	2.12178	NA	NA
Xetro.F01496|sri	scaffold_6	114579656	114595195	15540	2.82539	322.773	0.714419	0.70318
Xetro.K00791|	scaffold_44	572901	576091	3191	2.8251	2.36026	NA	NA
Xetro.C00858|dhx32	scaffold_3	37655022	37693600	38579	2.82193	10.6844	0.28024	0.566329
Xetro.A02930|clcn3	scaffold_1	174014326	174062608	48283	2.81961	34.9436	0.348524	0.720809
Xetro.D02008|tmem59	scaffold_4	107343865	107352929	9065	2.81615	121.182	0.296483	0.610294
Xetro.K03834|	scaffold_1692	7542	10213	2672	2.81565	2.18324	NA	NA
Xetro.C00584|dut	scaffold_3	20025739	20031934	6196	2.81457	56.1811	0.985641	0.377801
Xetro.H01867|oip5	scaffold_8	95175135	95179626	4492	2.81445	236.867	0.400343	0
Xetro.K02278|	scaffold_251	73260	74551	1292	2.80906	4.53951	NA	NA
Xetro.C00898|wnk1	scaffold_3	41015954	41085049	69096	2.80833	1.93925	0.997819	3.65789
Xetro.C01727|zfc3h1	scaffold_3	88511091	88556890	45800	2.80483	50.6883	0.33962	0.226664
Xetro.D02234|mcm2	scaffold_4	119487462	119500632	13171	2.80243	241.374	0.807477	0.421688
Xetro.K01603|	scaffold_129	151308	182249	30942	2.80172	0	NA	NA
Xetro.H00624|acsl4	scaffold_8	27642716	27697802	55087	2.79969	135.369	0.443264	0.873751
Xetro.B01051|unc50	scaffold_2	60896122	60907568	11447	2.79889	100.265	1.20418	0.0419987
Xetro.J00338|	scaffold_10	10609457	10610123	667	2.79504	91.5455	NA	NA
Xetro.H00591|	scaffold_8	26034029	26036020	1992	2.79021	0	NA	NA
Xetro.D00015|	scaffold_4	702492	704386	1895	2.79016	10.335	0.409174	1.13663
Xetro.H00320|	scaffold_8	14278823	14282283	3461	2.78966	0.320534	NA	NA
Xetro.I02006|cd2ap	scaffold_9	92102400	92148157	45758	2.7887	38.0254	0.424945	0.16203
Xetro.A00114|c18orf25	scaffold_1	7009851	7047962	38112	2.78792	79.3315	2.60808	1.70749
Xetro.A01458|supt16h	scaffold_1	83504010	83524863	20854	2.78368	256.838	0.438637	0.333015
Xetro.D01063|	scaffold_4	59851420	59883661	32242	2.78013	9.84438	NA	NA
Xetro.A02037|c19orf42	scaffold_1	119106484	119115585	9102	2.77729	173.97	0.0157197	0.981637
Xetro.F00760|dek	scaffold_6	56722131	56755145	33015	2.77614	159.543	0.235077	0.36462
Xetro.D01031|mrpl49	scaffold_4	58918316	58923295	4980	2.77519	15.1068	3.93468	4.00082
Xetro.D02576|fam120c	scaffold_4	140140641	140168753	28113	2.77195	4.79159	NA	2.60392
Xetro.G01981|	scaffold_7	111853986	111865191	11206	2.77178	106.694	1.16743	1.83088
Xetro.B00819|tfg	scaffold_2	46533237	46556249	23013	2.77057	45.8833	2.10409	0.25487
Xetro.F01041|c7orf36	scaffold_6	81188741	81193024	4284	2.76926	132.321	0.807462	0.0248941
Xetro.A00982|kctd10	scaffold_1	61139335	61151930	12596	2.76863	108.24	0.881741	1.43095
Xetro.D01948|kiaa0494	scaffold_4	103618309	103635387	17079	2.76632	200.972	1.11563	2.06782
Xetro.D01449|myh9	scaffold_4	80132744	80164062	31319	2.7663	130.184	0.363164	0.170909
Xetro.B01572|	scaffold_2	93017634	93021034	3401	2.76428	92.5008	0	0.116247
Xetro.F01614|hook2	scaffold_6	123142324	123163346	21023	2.7631	32.4807	1.23376	0.272503
Xetro.G02259|	scaffold_7	122085304	122109703	24400	2.76121	0.0548682	NA	NA
Xetro.H01844|chst14	scaffold_8	94260680	94268195	7516	2.76114	34.506	3.34583	1.60352
Xetro.B00034|phactr4	scaffold_2	1297170	1334382	37213	2.7602	44.3995	0.666242	1.01586
Xetro.C01488|faf2	scaffold_3	76321560	76336416	14857	2.75716	43.9744	0.562503	1.09863
Xetro.E00826|med23	scaffold_5	61942932	61992029	49098	2.7552	31.9679	1.71782	0.673922
Xetro.F01007|alg2	scaffold_6	79431282	79438265	6984	2.75518	41.3485	0.285372	3.12205
Xetro.I01393|	scaffold_9	78040357	78045504	5148	2.75071	80.8125	0.649899	2.01908
Xetro.D01354|	scaffold_4	74861193	74861555	363	2.74811	7.07941	NA	NA
Xetro.G01545|ube2j2	scaffold_7	89145605	89157808	12204	2.74771	144.201	1.0767	1.49046
Xetro.J00873|fkbp10	scaffold_10	33567856	33585431	17576	2.74666	62.9751	0.789033	0
Xetro.H00403|cfi	scaffold_8	18273377	18301153	27777	2.74288	2.86951	NA	6.71114
Xetro.F01145|pdf	scaffold_6	88675738	88681607	5870	2.74003	37.2915	NA	NA
Xetro.A02026|insr	scaffold_1	118651747	118687325	35579	2.73755	7.02614	1.94456	0.460289
Xetro.B00302|cltc	scaffold_2	14530587	14594200	63614	2.73607	100.489	0.449421	0.497295
Xetro.C00508|mxd1	scaffold_3	13959515	13970840	11326	2.73306	61.491	0.0953278	0
Xetro.I00703|	scaffold_9	37114564	37114722	159	2.73197	82.5978	NA	NA
Xetro.J00957|lama5	scaffold_10	37505153	37576165	71013	2.73051	2.34143	0.120973	3.09991
Xetro.B01504|hoxc6	scaffold_2	90239037	90241978	2942	2.73045	0.123903	NA	NA
Xetro.C01251|dck.2	scaffold_3	59613028	59620321	7294	2.72883	442.19	0.987777	0.867352
Xetro.J00956|adrm1	scaffold_10	37491332	37504528	13197	2.72859	149.507	1.17716	0.312114
Xetro.A00716|cdk2ap1	scaffold_1	46899352	46912979	13628	2.7256	138.49	0.107705	0.975337
Xetro.A00891|limk2	scaffold_1	55945649	55964389	18741	2.72005	34.0044	0.789077	0.754527
Xetro.A00785|	scaffold_1	52469721	52470038	318	2.71381	22.222	NA	NA
Xetro.D00610|dynlrb2	scaffold_4	30094089	30096835	2747	2.71202	16.1698	0	0
Xetro.A00498|aifm3	scaffold_1	34339649	34385016	45368	2.70556	5.56203	NA	NA
Xetro.B02451|st3gal6	scaffold_2	144004526	144056851	52326	2.70495	55.6871	0.512095	0.392833
Xetro.A02457|tmem66	scaffold_1	137031494	137040828	9335	2.70297	53.6197	1.5242	1.66394
Xetro.J00459|atxn7l3	scaffold_10	18162505	18179627	17123	2.70193	80.6513	0.897309	0.32549
Xetro.I01240|psmg3	scaffold_9	71147002	71150690	3689	2.69865	193.41	1.34533	0
Xetro.C01025|thg1l	scaffold_3	49801998	49807250	5253	2.69518	16.7877	NA	NA
Xetro.A03066|slain2	scaffold_1	184920426	184949479	29054	2.68917	10.1551	1.54351	2.06561
Xetro.J00305|src	scaffold_10	9847766	9883472	35707	2.68218	130.339	0.94166	0.723866
Xetro.F00014|unnamed	scaffold_6	271464	272317	854	2.68136	0	NA	NA
Xetro.D01584|sgsm3	scaffold_4	83276789	83306653	29865	2.67774	83.5526	0.660226	0.427043
Xetro.D02323|plxnb1	scaffold_4	123490859	123540529	49671	2.67289	0.150588	NA	NA
Xetro.A02429|fbn3	scaffold_1	136125812	136230343	104532	2.66931	0.024681	NA	NA
Xetro.H00815|tcf19	scaffold_8	44043752	44050999	7248	2.66772	158.745	0.856483	0.753984
Xetro.H01019|ring1	scaffold_8	51462105	51476153	14049	2.66692	81.7595	1.1313	0.942596
Xetro.D00599|gcsh	scaffold_4	29729485	29738970	9486	2.66638	166.105	0.179992	0.392435
Xetro.A00152|dhx29	scaffold_1	9422057	9449411	27355	2.66492	35.876	0.703534	0.459867
Xetro.E01028|mllt4	scaffold_5	75843721	75943439	99719	2.65864	28.0187	0.43413	0.764537
Xetro.A00791|arvcf	scaffold_1	52925849	52987158	61310	2.64783	109.703	0.454606	0.471134
Xetro.B00271|ak2	scaffold_2	13615150	13626623	11474	2.64781	262.136	1.18987	1.52738
Xetro.A03389|ubox5	scaffold_1	205797514	205817152	19639	2.64513	53.6204	0.801326	1.22265
Xetro.D00987|	scaffold_4	57672918	57713347	40430	2.63842	3.55846	5.29109	NA
Xetro.C01645|mrpl42	scaffold_3	84950633	84955800	5168	2.63796	177.657	0.640548	0.40184
Xetro.A02264|mum1	scaffold_1	126950399	126980351	29953	2.6351	204.404	0.801153	0.502826
Xetro.A01117|srpk1	scaffold_1	65065008	65139570	74563	2.62738	81.1246	0.370509	0.359335
Xetro.E00212|ndufb5	scaffold_5	13122105	13128451	6347	2.62591	188.755	0.599282	0
Xetro.C00928|ttc1	scaffold_3	42610931	42640870	29940	2.6247	118.971	0.764041	0.292575
Xetro.C00515|	scaffold_3	14201618	14205815	4198	2.62196	0	NA	NA
Xetro.B00565|ncor1	scaffold_2	30433079	30534333	101255	2.6201	19.98	0.543545	0.509302
Xetro.D01846|c8b	scaffold_4	97410690	97430775	20086	2.61744	0	NA	NA
Xetro.A02855|fbxw7	scaffold_1	168968302	169015314	47013	2.61662	94.5313	0.82376	0.371546
Xetro.I00608|kcnj13	scaffold_9	33913363	33919476	6114	2.61569	0.138432	NA	NA
Xetro.D02515|sco2	scaffold_4	137305421	137310099	4679	2.61404	25.5465	0.751995	1.15278
Xetro.G00761|msmb.2	scaffold_7	39345716	39354098	8383	2.6094	0.0397906	NA	NA
Xetro.C01273|pank3	scaffold_3	61286505	61298480	11976	2.60824	72.0632	0.345524	1.51945
Xetro.K03117|sigmar1	scaffold_623	12224	16255	4032	2.60533	8.19853	NA	NA
Xetro.C01680|loc646644	scaffold_3	86007695	86012078	4384	2.60262	124.899	0.276666	1.11412
Xetro.A01484|dad1	scaffold_1	84222533	84228664	6132	2.59894	180.627	1.77339	1.03259
Xetro.K00095|pin1	scaffold_18	885622	898282	12661	2.59733	107.093	1.61034	0.435438
Xetro.D00292|ddb1	scaffold_4	12962627	12981070	18444	2.59137	149.001	0.994694	0.327289
Xetro.B00009|ubxn11	scaffold_2	354300	362154	7855	2.59008	13.8294	0	1.39496
Xetro.D01188|bcar3	scaffold_4	66889077	66922524	33448	2.58583	118.652	0.156265	0.302782
Xetro.G01724|znf229	scaffold_7	98904708	98913110	8403	2.58272	2.91803	NA	NA
Xetro.B00666|derl2	scaffold_2	37257842	37267702	9861	2.58031	53.1582	0.119672	0.755977
Xetro.H00336|	scaffold_8	15834015	15882288	48274	2.57731	1.73485	NA	NA
Xetro.D00006|pik3c2a	scaffold_4	562008	601123	39116	2.5732	9.13087	0.192998	0.500754
Xetro.F00442|rab2a	scaffold_6	32771779	32819426	47648	2.57235	89.0381	0.270627	0.725832
Xetro.B00030|ahdc1	scaffold_2	1094221	1106874	12654	2.57129	8.46337	0.642088	0.902496
Xetro.I00126|ttll4	scaffold_9	4505048	4526424	21377	2.56784	29.6728	1.99761	1.90954
Xetro.C00669|furin	scaffold_3	24134660	24176247	41588	2.56467	109.544	1.52902	0.943729
Xetro.D02027|	scaffold_4	107663364	107663652	289	2.56395	1.74544	NA	NA
Xetro.C01437|	scaffold_3	73876608	73880675	4068	2.56306	44.2489	0	0
Xetro.G02028|	scaffold_7	113703627	113704757	1131	2.56206	73.088	0.721358	1.28874
Xetro.E01283|ccdc104	scaffold_5	91376674	91392184	15511	2.55954	15.4492	0.62077	0.544753
Xetro.A01565|	scaffold_1	86450084	86451602	1519	2.55878	0.514191	NA	NA
Xetro.G00542|	scaffold_7	26356525	26375521	18997	2.55804	44.0497	0	0.763218
Xetro.B01163|fbxl3	scaffold_2	69867900	69887558	19659	2.55727	51.344	0.908102	2.57021
Xetro.A00783|ankle2	scaffold_1	52437805	52453683	15879	2.54895	178.397	0.600968	0.914007
Xetro.K04185|rsph9	scaffold_3013	428	3140	2713	2.54723	31.3761	NA	NA
Xetro.I02131|	scaffold_9	98234064	98235022	959	2.54673	45.1619	1.21413	1.27021
Xetro.C01566|actr6	scaffold_3	78974915	78986399	11485	2.54608	124.482	0.630383	1.1978
Xetro.I00504|wdr12	scaffold_9	29092403	29117743	25341	2.54317	3.47058	NA	4.77054
Xetro.D01086|tmed10	scaffold_4	60898016	60906767	8752	2.54304	1.18848	NA	NA
Xetro.H01369|arf6	scaffold_8	66376707	66380183	3477	2.53846	231.842	0.717333	1.74835
Xetro.B01384|r3hdm2	scaffold_2	84179628	84254242	74615	2.53523	4.74959	0.370984	1.39044
Xetro.B02142|mis18a	scaffold_2	128632849	128639999	7151	2.53181	105.062	1.26701	1.20933
Xetro.G01758|arhgef1	scaffold_7	100211091	100257183	46093	2.5313	45.931	0.478157	0.366053
Xetro.E01598|mia3	scaffold_5	116871304	116923254	51951	2.53075	10.0427	0.200532	0.553608
Xetro.J00880|	scaffold_10	33717040	33717489	450	2.53026	18.0744	NA	NA
Xetro.H00969|mgat1	scaffold_8	50145931	50154564	8634	2.53025	66.1442	1.13616	1.30885
Xetro.D01581|tnrc6b	scaffold_4	83172488	83253518	81031	2.53023	14.4551	1.29389	1.16421
Xetro.I01149|rsl1d1	scaffold_9	65434371	65447613	13243	2.52973	70.87	0.592307	0.207265
Xetro.C00684|znf710	scaffold_3	24696699	24765731	69033	2.52949	16.0935	0.802442	1.14879
Xetro.A02532|cenpc1	scaffold_1	144103001	144162473	59473	2.52893	55.7282	0.314987	0.32549
Xetro.K02450|prrg4	scaffold_306	45683	60081	14399	2.52819	101.842	1.39119	0.192883
Xetro.A03286|krcc1	scaffold_1	201483207	201505920	22714	2.52711	32.9086	0.357224	0.161846
Xetro.F00779|	scaffold_6	57819842	57820506	665	2.52224	0.361726	NA	NA
Xetro.G01717|chmp2a	scaffold_7	98704464	98710231	5768	2.51293	116.381	0.413353	0.747446
Xetro.K04221|	scaffold_3185	1354	4165	2812	2.51149	10.2561	1.75729	NA
Xetro.A02600|ints12	scaffold_1	148746621	148755626	9006	2.50548	67.5698	1.33288	0.419987
Xetro.D00693|uba2	scaffold_4	37751609	37770146	18538	2.5047	240.617	1.84109	0.649924
Xetro.H01501|ppp2r5c	scaffold_8	75691238	75743654	52417	2.50404	67.5715	1.0186	0.32581
Xetro.K02041|s100a11	scaffold_202	155613	162229	6617	2.50356	38.0008	0	4.41737
Xetro.H01454|mettl21d	scaffold_8	73241204	73245561	4358	2.49837	82.3148	0.356716	1.08962
Xetro.A00767|sfswap	scaffold_1	51044127	51100825	56699	2.49768	39.0764	0.446806	0.136069
Xetro.K01356|snapc2	scaffold_100	438540	441821	3282	2.49514	92.7137	NA	NA
Xetro.C01866|plxnb2	scaffold_3	99940364	100009210	68847	2.49244	105.584	0.538689	0.416545
Xetro.D02207|	scaffold_4	117089817	117097419	7603	2.48939	10.7361	0	1.57813
Xetro.B02315|serpinh1	scaffold_2	140829575	140834324	4750	2.48939	0.0105034	NA	NA
Xetro.A01552|pck2	scaffold_1	86202929	86218945	16017	2.48855	98.3799	0.97405	0.46978
Xetro.B00008|sh3bgrl3	scaffold_2	351441	355092	3652	2.48842	59.2538	0.344212	1.13922
Xetro.C00586|cep152	scaffold_3	20211089	20252291	41203	2.48805	111.696	0.434812	1.44022
Xetro.D00511|slc7a6os	scaffold_4	25600744	25611031	10288	2.48642	84.9111	0.248983	0.136252
Xetro.F00193|ebag9	scaffold_6	15367133	15378722	11590	2.48604	123.075	0.485299	0.197267
Xetro.I02069|nt5c1a	scaffold_9	96583162	96595768	12607	2.48093	1.94386	NA	1.44662
Xetro.C00644|iqgap1	scaffold_3	23084916	23163704	78789	2.4799	47.908	0.375284	0.303064
Xetro.G01182|stt3a	scaffold_7	66074764	66097193	22430	2.47847	129.314	1.68629	0.521577
Xetro.A02351|hdgfrp2	scaffold_1	131290239	131314263	24025	2.47437	44.9058	0.376392	0.485679
Xetro.K02048|lmln	scaffold_203	120571	131735	11165	2.46824	20.6831	3.85253	NA
Xetro.I02071|rdh14	scaffold_9	96604843	96610805	5963	2.46683	13.3693	1.58993	1.69821
Xetro.D00532|gfod2	scaffold_4	26879097	26883293	4197	2.46624	92.9987	0.980415	1.93535
Xetro.G00794|	scaffold_7	41511762	41512348	587	2.46217	39.7405	NA	NA
Xetro.A03272|maea	scaffold_1	200337905	200394060	56156	2.46063	63.9238	0.860434	0.735697
Xetro.F01369|nupl2	scaffold_6	105461542	105473369	11828	2.45857	140.246	0.953513	0.435196
Xetro.D00463|slc30a7	scaffold_4	21457663	21476115	18453	2.45679	113.371	0.835041	0.388002
Xetro.I00670|slc19a3	scaffold_9	36137041	36145951	8911	2.45496	10.5465	4.20449	NA
Xetro.A02913|tmem192	scaffold_1	173097174	173128139	30966	2.45047	40.0788	1.81178	0
Xetro.K05126|sox7	scaffold_5b	1019894	1026483	6590	2.44945	97.7598	0.944809	0.51848
Xetro.G01720|thap7	scaffold_7	98756605	98769373	12769	2.44701	106.389	0.56985	0
Xetro.D02446|uba3	scaffold_4	130887972	130911094	23123	2.446	47.1767	0	1.20181
Xetro.D02494|fam3d	scaffold_4	136468029	136490666	22638	2.44471	0.266007	NA	NA
Xetro.D01025|capn1	scaffold_4	58820821	58854427	33607	2.44455	35.8812	0.561153	0.363902
Xetro.A01606|habp4	scaffold_1	89449289	89460509	11221	2.44149	436.032	0.262852	0.368719
Xetro.H01594|wdr89	scaffold_8	80390772	80395048	4277	2.4401	147.165	0.295474	0.240468
Xetro.B00094|	scaffold_2	4105652	4106161	510	2.43892	173.701	0	0
Xetro.G01034|	scaffold_7	54075460	54082610	7151	2.43425	180.963	0.481277	0
Xetro.B02287|acer3	scaffold_2	139488509	139509851	21343	2.43332	4.1797	NA	NA
Xetro.B02136|c21orf59	scaffold_2	128441323	128451525	10203	2.43283	57.401	1.19887	1.29697
Xetro.K01768|	scaffold_151	56651	65326	8676	2.42924	9.31512	2.52944	1.71311
Xetro.K04685|	scaffold_7028	904	2709	1806	2.42626	28.756	0.872904	0
Xetro.I01433|anks3	scaffold_9	78919355	78929159	9805	2.42398	31.7941	1.77734	2.31534
Xetro.A02371|kcmf1	scaffold_1	132024879	132062872	37994	2.42383	146.458	0.821967	0.566806
Xetro.C02128|odf3	scaffold_3	117154922	117165701	10780	2.42228	4.23549	NA	NA
Xetro.C02127|nme6	scaffold_3	117147952	117157857	9906	2.42075	5.05244	0	0
Xetro.K03036|	scaffold_582	19262	20059	798	2.41983	12.4709	NA	NA
Xetro.D01677|wbp11	scaffold_4	86386607	86400043	13437	2.41921	29.5737	1.44518	0.324409
Xetro.D00624|nkd1	scaffold_4	31989640	32013709	24070	2.41543	65.4374	1.06149	0.33866
Xetro.A02952|spcs3	scaffold_1	176246012	176257272	11261	2.41463	352.274	0.0489569	0.184138
Xetro.I00607|gigyf2	scaffold_9	33893095	33957340	64246	2.41	48.1097	0.810089	0.207876
Xetro.D00264|	scaffold_4	11957227	11963067	5841	2.40895	0.0629687	NA	NA
Xetro.D00831|chst6	scaffold_4	48064168	48084097	19930	2.40859	0.453539	NA	NA
Xetro.G00951|tpm1	scaffold_7	50870180	50899975	29796	2.40821	160.305	0.219254	0.403642
Xetro.D01029|sac3d1	scaffold_4	58906974	58909704	2731	2.407	45.7464	0.732206	0.853009
Xetro.H00579|	scaffold_8	25371150	25372052	903	2.40633	89.3835	1.40214	0.610294
Xetro.A01296|slc25a22	scaffold_1	73814360	73832914	18555	2.4044	12.5102	1.31797	NA
Xetro.I01554|chtf18	scaffold_9	83364748	83392694	27947	2.39994	49.8379	1.04205	0.564026
Xetro.C00920|tulp3	scaffold_3	42266347	42283447	17101	2.3957	9.12989	6.14616	8.63257
Xetro.B01527|c12orf10	scaffold_2	91294498	91302240	7743	2.39505	111.214	0.280871	1.54779
Xetro.K03903|ttf2	scaffold_1852	1	3311	3311	2.39468	16.6645	NA	NA
Xetro.B00062|xkr8	scaffold_2	2414918	2422098	7181	2.39267	1.45989	NA	10.9639
Xetro.A02973|irf2	scaffold_1	179123529	179153856	30328	2.39092	91.0352	0.567254	0.91938
Xetro.K03601|	scaffold_1168	13331	14966	1636	2.39075	25.1414	1.62306	1.1978
Xetro.A02398|olig3	scaffold_1	134762454	134764710	2257	2.38718	0	NA	NA
Xetro.A02523|leprotl1	scaffold_1	143242651	143255584	12934	2.3864	8.15586	4.80097	10.0902
Xetro.D02026|cenpl	scaffold_4	107658611	107667173	8563	2.38613	197.069	0.840135	0.621904
Xetro.F00321|cpne3	scaffold_6	24232755	24256384	23630	2.38594	1.30961	NA	NA
Xetro.B00022|c1orf172	scaffold_2	806715	808503	1789	2.38447	93.7498	0.329276	1.90954
Xetro.B01904|pros1	scaffold_2	111337735	111374760	37026	2.38193	4.23928	0	3.5217
Xetro.B00838|arhgap6	scaffold_2	47764175	47803660	39486	2.38077	6.29424	3.04323	5.46824
Xetro.D00707|ca7	scaffold_4	38747118	38767689	20572	2.37977	0	NA	NA
Xetro.B00429|cux1	scaffold_2	21880434	21982891	102458	2.37916	7.20691	1.14416	0.627451
Xetro.K04082|	scaffold_2510	3588	6866	3279	2.37711	109.12	1.66588	0.247521
Xetro.A01192|brp44	scaffold_1	68815143	68827639	12497	2.37623	331.914	1.28994	0.399725
Xetro.A02277|dda1	scaffold_1	127413488	127420458	6971	2.37553	81.631	0	0.364185
Xetro.C00662|rasef	scaffold_3	23795892	23822456	26565	2.37397	90.7895	0.55308	2.79299
Xetro.E00731|fam54a	scaffold_5	54877874	54894096	16223	2.37282	44.2741	0.832402	3.2549
Xetro.B02038|cep57	scaffold_2	123174780	123190510	15731	2.36824	10.3526	0.737055	3.47611
Xetro.E00056|kng1	scaffold_5	3763786	3786083	22298	2.36703	0	NA	NA
Xetro.D02407|pick1	scaffold_4	127988788	128004708	15921	2.36601	54.6931	0.350536	0.86669
Xetro.F01379|cdca7l	scaffold_6	105929272	105941674	12403	2.36508	49.2166	1.18239	0.329444
Xetro.E00978|phf10	scaffold_5	73608695	73647373	38679	2.36472	37.8073	0.410821	0.332133
Xetro.A01011|	scaffold_1	62542335	62544737	2403	2.36176	0.0514568	NA	NA
Xetro.K04820|unnamed	scaffold_8b	234307	240654	6348	2.35912	0.548719	NA	NA
Xetro.E01511|ppm1b	scaffold_5	109174977	109197907	22931	2.35827	322.101	0.488976	0.506627
Xetro.D00825|foxf1	scaffold_4	47907859	47911902	4044	2.35722	0	NA	NA
Xetro.A02814|gab1	scaffold_1	165402097	165440259	38163	2.3572	63.3502	0.723155	0.603473
Xetro.G00238|ccdc6	scaffold_7	9320991	9350044	29054	2.35556	104.815	0.974302	0.594349
Xetro.H01537|aspg	scaffold_8	77221040	77258341	37302	2.35213	13.2788	0.46373	0.846804
Xetro.A03073|atp10d	scaffold_1	185280881	185324039	43159	2.35159	98.3759	0.683215	0.478411
Xetro.C00942|wdr55	scaffold_3	43274598	43286321	11724	2.35149	46.6254	0.488954	0.0976471
Xetro.G00433|mapk10	scaffold_7	19430418	19454453	24036	2.35121	81.3742	0.716383	0.436314
Xetro.C00751|sels	scaffold_3	31424976	31429468	4493	2.34789	126.644	0.715469	1.16121
Xetro.A01275|	scaffold_1	72678448	72727819	49372	2.34655	13.6913	0	NA
Xetro.C01328|sept8	scaffold_3	66129745	66155225	25481	2.34524	29.6375	0.887404	1.34172
Xetro.F00677|znf516	scaffold_6	49721114	49801635	80522	2.3438	78.6294	0	NA
Xetro.K00977|wdr74	scaffold_65	45892	55775	9884	2.34377	47.9183	0.508278	1.60409
Xetro.B00992|c2orf29	scaffold_2	58259417	58274732	15316	2.34361	15.0759	1.50712	1.33703
Xetro.I00758|cpsf4	scaffold_9	40655230	40665584	10355	2.34298	154.586	0.738791	0.349185
Xetro.A01939|patl1	scaffold_1	114884695	114993006	108312	2.34042	90.8812	0.737307	0.650233
Xetro.B01477|tspan31	scaffold_2	88589200	88604487	15288	2.33958	183.462	0.617855	0.430355
Xetro.E00051|b3gnt5	scaffold_5	3603008	3620687	17680	2.33924	267.268	0.787157	0.632898
Xetro.K04555|	scaffold_5849	1199	3560	2362	2.3363	44.5507	2.83297	0
Xetro.K00353|rab3d	scaffold_26	911402	926075	14674	2.33138	0.0807611	NA	NA
Xetro.K00601|	scaffold_37	676409	693868	17460	2.33044	48.7883	1.01604	0.693484
Xetro.A02308|gna11	scaffold_1	128662139	128678975	16837	2.33032	180.08	0.92507	0.522338
Xetro.K02304|hspg2	scaffold_259	109463	188394	78932	2.32959	0.441238	NA	NA
Xetro.B00325|usp32	scaffold_2	16318307	16430957	112651	2.32714	55.4736	0.539977	0.477463
Xetro.I01658|ppl	scaffold_9	85768275	85816091	47817	2.32526	0.0208017	NA	8.50474
Xetro.A02931|c4orf27	scaffold_1	174063312	174071808	8497	2.3185	148.51	0.508778	0.511777
Xetro.B01154|rbm26	scaffold_2	68856491	68909567	53077	2.31824	89.1754	0.635973	0.313344
Xetro.D02245|	scaffold_4	120209200	120216530	7331	2.31704	22.2398	4.53425	4.17295
Xetro.H01236|ccdc88c	scaffold_8	61002217	61069535	67319	2.31235	21.5569	0.549154	0.298202
Xetro.H01217|zc3h14	scaffold_8	59932965	59950905	17941	2.31141	59.9763	0.789743	1.02139
Xetro.D01330|cby1	scaffold_4	74149502	74158855	9354	2.31013	63.7964	0.460986	0.182518
Xetro.D00595|cmip	scaffold_4	29421126	29525712	104587	2.30491	29.423	1.69362	1.16534
Xetro.C01825|capza2	scaffold_3	96789124	96804969	15846	2.30189	257.867	0.350142	0.481123
Xetro.B01889|cenpj	scaffold_2	109836080	109853924	17845	2.29816	98.2376	0.107562	1.56512
Xetro.A00902|pop5	scaffold_1	56176202	56182396	6195	2.29408	59.52	0.510103	1.93087
Xetro.E00520|ttk	scaffold_5	38863652	38890670	27019	2.2933	116.886	0.98789	0.913188
Xetro.I00669|slc19a2	scaffold_9	36127954	36135190	7237	2.29324	0.0850285	NA	NA
Xetro.I00708|fbxo45	scaffold_9	37182878	37191336	8459	2.29294	133.429	0.897255	0.528411
Xetro.E00243|rpl22l1	scaffold_5	16044066	16049915	5850	2.29101	135.553	1.05493	0
Xetro.A00209|atp8b1	scaffold_1	12604516	12623942	19427	2.2909	116.929	0.85721	0.348008
Xetro.F00697|cno	scaffold_6	51421648	51427804	6157	2.28872	157.013	0.911816	0.204909
Xetro.J00420|cbx2	scaffold_10	15541837	15553258	11422	2.28863	91.3685	0.911561	1.12089
Xetro.C00782|dpp8	scaffold_3	32953246	32974747	21502	2.28812	108.329	1.4757	0.880199
Xetro.A01614|ptch1	scaffold_1	89817657	89881538	63882	2.28664	23.0185	1.89857	2.87934
Xetro.H00085|	scaffold_8	3796558	3806335	9778	2.28644	19.3883	NA	NA
Xetro.K03570|vps28	scaffold_1095	8436	13296	4861	2.28561	52.0123	0	0
Xetro.B00249|ldlrap1	scaffold_2	12793291	12810538	17248	2.28412	687.561	0.661143	0.4995
Xetro.A01884|melk	scaffold_1	111157039	111176522	19484	2.28345	240.567	0.188781	0
Xetro.G01169|robo3	scaffold_7	65055672	65095181	39510	2.28328	8.5082	0	1.64458
Xetro.H00811|flot1	scaffold_8	43931505	43948904	17400	2.28124	25.4436	0.229738	0.0559983
Xetro.H01124|med29	scaffold_8	55321243	55325267	4025	2.28022	231.468	0.730128	0.576089
Xetro.A00278|f2r	scaffold_1	17010451	17024141	13691	2.27958	57.0638	1.37213	0
Xetro.J00749|hoxb3	scaffold_10	28948070	28963438	15369	2.27864	0.67228	NA	NA
Xetro.D00232|ckap5	scaffold_4	10540382	10577625	37244	2.27801	209.916	1.17431	0.945004
Xetro.H00961|exo1	scaffold_8	50039635	50053223	13589	2.27774	213.541	0.184467	1.42444
Xetro.D01847|c8a	scaffold_4	97433272	97448908	15637	2.27578	0.141893	NA	NA
Xetro.I02007|	scaffold_9	92148174	92150025	1852	2.27529	29.7987	NA	NA
Xetro.A02746|ankrd50	scaffold_1	159598692	159629583	30892	2.27368	16.5304	0.863936	2.91819
Xetro.D00845|banp	scaffold_4	49743494	49829011	85518	2.26845	154.394	0.255432	0.27838
Xetro.A00306|rax	scaffold_1	18621706	18626959	5254	2.2661	0.280422	NA	NA
Xetro.C00530|rab11fip1	scaffold_3	16355764	16379548	23785	2.26563	34.0685	0.69263	0.714862
Xetro.D02307|cidec	scaffold_4	122898970	122907688	8719	2.26459	23.9259	1.13977	1.38812
Xetro.B00388|	scaffold_2	18606216	18621011	14796	2.26421	41.1945	0.503598	0.933896
Xetro.A00881|ywhah	scaffold_1	55746513	55748812	2300	2.26276	7.82987	1.23661	4.17477
Xetro.I00834|dgkd	scaffold_9	45093103	45138310	45208	2.26164	5.58131	4.34947	6.08153
Xetro.F00774|mylip	scaffold_6	57683055	57703671	20617	2.26065	236.105	0.311396	0.648853
Xetro.B01349|rbms2	scaffold_2	81925000	81970027	45028	2.25976	1.13917	NA	11.6491
Xetro.A01890|gne	scaffold_1	111690705	111725048	34344	2.25971	177.377	1.19434	0.489255
Xetro.G00785|	scaffold_7	40689357	40694090	4734	2.25933	49.8027	NA	NA
Xetro.G01173|ccdc15	scaffold_7	65330077	65348180	18104	2.25924	123.071	0.608171	0.156057
Xetro.H00699|tmem185a	scaffold_8	33123652	33136405	12754	2.25661	197.539	1.04339	0.960698
Xetro.B00993|rnf149	scaffold_2	58271281	58300042	28762	2.25459	7.78297	NA	NA
Xetro.K03079|	scaffold_604	1	2203	2203	2.25383	0.0906117	NA	NA
Xetro.C00830|	scaffold_3	35590671	35592130	1460	2.25339	3.47335	NA	NA
Xetro.C00690|mesdc2	scaffold_3	24914622	24918872	4251	2.25167	239.557	0.51403	0.146216
Xetro.D01604|csnk1e	scaffold_4	83864464	83921779	57316	2.24847	473.75	0.609417	0.214079
Xetro.I02046|	scaffold_9	94309447	94312777	3331	2.24837	2.54835	1.75729	1.30196
Xetro.C00297|xpo7	scaffold_3	8256838	8279013	22176	2.24823	37.3875	0.307838	0.86911
Xetro.D00433|	scaffold_4	20436728	20444929	8202	2.24807	67.51	0.128031	0.416702
Xetro.D00071|copb1	scaffold_4	3096385	3109397	13013	2.24736	61.7083	1.6622	2.02419
Xetro.B01494|copz1	scaffold_2	89743875	89755772	11898	2.24504	275.514	0.374102	0.692839
Xetro.K04168|	scaffold_2923	2556	6333	3778	2.24292	5.17827	NA	NA
Xetro.B00364|sdf2	scaffold_2	17922209	17927204	4996	2.24213	100.151	1.6661	1.1102
Xetro.D01324|dnal4	scaffold_4	74020731	74025917	5187	2.24172	98.2667	0.922099	0.317551
Xetro.C01757|ppp1r12a	scaffold_3	91140755	91217988	77234	2.24148	107.484	0.234502	0.407189
Xetro.I00577|cul3	scaffold_9	32989891	33031290	41400	2.24085	92.1485	0.686715	0.236859
Xetro.G01502|prdm10	scaffold_7	86551765	86604563	52799	2.23908	29.9671	0.314085	1.52334
Xetro.H00893|vgll1	scaffold_8	47623552	47636966	13415	2.23759	0	NA	NA
Xetro.E01392|mkks	scaffold_5	100159078	100167151	8074	2.23759	26.8417	0.67776	1.30663
Xetro.B02029|ccdc82	scaffold_2	122867956	122875678	7723	2.23659	36.0967	1.41958	0.187783
Xetro.E00044|wwtr1	scaffold_5	3159721	3180053	20333	2.23648	3.24357	NA	NA
Xetro.A02650|bmpr1b	scaffold_1	152374224	152452983	78760	2.2355	1.77814	NA	NA
Xetro.B00853|tab3	scaffold_2	49507233	49519934	12702	2.23523	34.4296	0.915415	0.469457
Xetro.A01028|nf2	scaffold_1	63052545	63084095	31551	2.23406	204.087	0.428348	0.181349
Xetro.G02066|dusp8	scaffold_7	114975088	114989729	14642	2.23276	26.7231	0	0
Xetro.E00941|znf238	scaffold_5	70630556	70637816	7261	2.23026	18.4721	3.21928	2.87197
Xetro.F00777|	scaffold_6	57798924	57802898	3975	2.22509	10.5559	NA	NA
Xetro.A01148|c3orf52	scaffold_1	66695658	66707690	12033	2.22311	71.9288	1.34322	0
Xetro.K02299|ddost	scaffold_256	94030	104330	10301	2.22238	99.8881	1.77137	0.715855
Xetro.B01098|pcid2	scaffold_2	63926937	63942293	15357	2.22227	318.438	0.782694	0.358455
Xetro.A00631|	scaffold_1	44065538	44086603	21066	2.21865	0.0490885	NA	NA
Xetro.K04789|	scaffold_8398	581	1704	1124	2.21461	8.52178	NA	NA
Xetro.J00513|limd2	scaffold_10	19618226	19626708	8483	2.21222	122.603	3.32795	0.864583
Xetro.D01958|cmpk1	scaffold_4	103849795	103861635	11841	2.21179	106.259	0.812939	0.975952
Xetro.F01031|erp44	scaffold_6	80835251	80874421	39171	2.2113	202.79	0.171021	0.173385
Xetro.A03332|alms1	scaffold_1	203124668	203151867	27200	2.21028	7.02697	0.818579	1.43189
Xetro.A01531|prmt5	scaffold_1	85714087	85726424	12338	2.21009	135.925	1.64375	0
Xetro.I01028|	scaffold_9	57757258	57763593	6336	2.20913	404.601	0.516851	0
Xetro.E00641|c6orf203	scaffold_5	48637442	48646498	9057	2.2089	101.682	0.628413	0.254179
Xetro.J00737|snf8	scaffold_10	28729242	28734965	5724	2.20822	180.207	0.351459	0.277013
Xetro.D02253|copg	scaffold_4	120403478	120422850	19373	2.20739	121.217	1.083	0.0575452
Xetro.G02027|hgs	scaffold_7	113689109	113703586	14478	2.2071	50.448	1.36355	0.976969
Xetro.C00514|tet3	scaffold_3	14168423	14204573	36151	2.20685	0.528122	2.47323	3.6722
Xetro.H01749|dcaf4	scaffold_8	87579627	87595628	16002	2.20654	57.6989	0.788706	0.720956
Xetro.C00074|mrps33	scaffold_3	1663731	1666608	2878	2.2059	40.3551	2.06691	4.05054
Xetro.A00788|trmt2a	scaffold_1	52545363	52556528	11166	2.20351	39.0758	0.68227	0.594256
Xetro.E00993|cnst	scaffold_5	74250026	74310594	60569	2.20261	22.2228	0	2.57771
Xetro.F01416|	scaffold_6	108780029	108789529	9501	2.20174	0.0200488	NA	NA
Xetro.A02450|hmg20b	scaffold_1	136822619	136856311	33693	2.19855	99.2498	0.469961	0.418566
Xetro.C01749|zdhhc17	scaffold_3	90038484	90073781	35298	2.1966	50.3574	0.288143	0.835139
Xetro.K04355|	scaffold_4184	1477	2631	1155	2.19653	22.9808	0.537983	0.419987
Xetro.C01957|dnajc2	scaffold_3	106274213	106289141	14929	2.19638	32.2803	2.5978	3.36687
Xetro.F01584|rab18	scaffold_6	120629376	120646103	16728	2.19305	105.534	0.529483	0.617197
Xetro.D02146|n4bp1	scaffold_4	113678816	113700100	21285	2.19172	165.663	0.808501	1.41769
Xetro.F01290|sgol1	scaffold_6	100036807	100045153	8347	2.1909	326.615	0.472368	0.92416
Xetro.A01970|c9orf80	scaffold_1	116492484	116500450	7967	2.19067	76.9601	0.328951	0
Xetro.K01636|	scaffold_133	216904	231947	15044	2.18828	95.6052	0.279988	1.71311
Xetro.B01526|aaas	scaffold_2	91274404	91291120	16717	2.18761	124.929	1.1572	0.765859
Xetro.H00298|slc31a2	scaffold_8	13255937	13260006	4070	2.18567	36.9045	NA	NA
Xetro.A00256|papd4	scaffold_1	15926681	15949503	22823	2.18349	72.8213	0.823834	0.504202
Xetro.H01816|sptssa	scaffold_8	92860209	92866696	6488	2.18202	154.176	0.890362	1.11143
Xetro.F00766|fam8a1	scaffold_6	57262539	57273123	10585	2.18123	50.1461	0.313848	2.40049
Xetro.A02182|mobkl2a	scaffold_1	123717755	123719850	2096	2.18014	276.183	1.25355	0.421303
Xetro.H00599|unnamed	scaffold_8	26338884	26356290	17407	2.17862	39.5416	0.218226	1.60189
Xetro.A02310|	scaffold_1	128782224	128802214	19991	2.17838	5.76386	NA	NA
Xetro.K01775|	scaffold_151	112316	117592	5277	2.17692	18.2406	0	6.11922
Xetro.J00231|samhd1	scaffold_10	6543858	6570114	26257	2.17559	15.2842	1.40583	1.26955
Xetro.H00547|acrc	scaffold_8	24366585	24383715	17131	2.175	149.113	0.336578	2.20671
Xetro.E01023|	scaffold_5	75710338	75718135	7798	2.17443	25.5073	0.312627	0.768238
Xetro.B02036|sesn3	scaffold_2	123051432	123105270	53839	2.17398	30.3925	0.454755	0.258326
Xetro.D01602|maff	scaffold_4	83807828	83818652	10825	2.17394	2.52831	NA	NA
Xetro.A00201|txnl1	scaffold_1	12047717	12060735	13019	2.17053	40.996	0.834714	0.17437
Xetro.F00421|pde7a	scaffold_6	31203719	31226132	22414	2.16847	11.6756	0.0849582	1.49651
Xetro.F01740|ccm2	scaffold_6	133656573	133688260	31688	2.16672	19.4084	0.72742	1.05397
Xetro.B02557|nr1i2	scaffold_2	149071622	149091476	19855	2.16523	39.7918	2.13661	0.335354
Xetro.K02276|fam168a	scaffold_251	17187	56510	39324	2.16481	24.2695	0.647065	1.43073
Xetro.H00394|slc34a2	scaffold_8	17730904	17747117	16214	2.16423	0.0171137	NA	NA
Xetro.G01935|grwd1	scaffold_7	107804328	107811733	7406	2.16364	30.617	0.56149	1.44978
Xetro.K02053|osbpl11	scaffold_203	166403	180794	14392	2.16343	34.6076	4.45181	0.451547
Xetro.A01059|morc2	scaffold_1	63917793	63974928	57136	2.16282	34.1491	2.0505	0.320517
Xetro.H01011|zbtb9	scaffold_8	51215221	51222553	7333	2.15937	14.722	1.11295	3.3306
Xetro.E00580|casp8ap2	scaffold_5	42868514	42890163	21650	2.15924	147.486	0.230111	0.431773
Xetro.C02120|ncaph2	scaffold_3	116813578	116840894	27317	2.15923	171.842	0.941778	0.858281
Xetro.B02502|gpa33	scaffold_2	145669535	145690566	21032	2.15923	148.422	1.03674	0.377614
Xetro.F01512|nmt1	scaffold_6	115944706	115968160	23455	2.1584	27.6364	0.984914	1.85994
Xetro.G01134|apitd1	scaffold_7	61407272	61430911	23640	2.15774	27.0793	NA	0
Xetro.F00278|spag1	scaffold_6	21713641	21760740	47100	2.15671	20.6922	0.350536	0.329231
Xetro.C01728|tmem19	scaffold_3	88563948	88577710	13763	2.15357	193.048	3.12504	1.1836
Xetro.I00249|pkp4	scaffold_9	12270183	12384036	113854	2.15336	50.9424	1.10611	0.416405
Xetro.F01840|dag1	scaffold_6	137711774	137724212	12439	2.15106	16.4528	0.307146	1.65349
Xetro.F01600|arhgap12	scaffold_6	122325901	122369161	43261	2.15072	20.2048	0.578735	3.07407
Xetro.K00739|	scaffold_42	648245	648612	368	2.14931	0.17083	NA	NA
Xetro.A01414|plxna2	scaffold_1	81579436	81673732	94297	2.14808	2.4504	0.92746	NA
Xetro.B02200|clns1a	scaffold_2	134242893	134255083	12191	2.14631	215.825	1.44684	0
Xetro.B01308|coq10a	scaffold_2	80602694	80618731	16038	2.14606	161.755	0.913811	0.406365
Xetro.G00802|unnamed	scaffold_7	42017691	42047455	29765	2.14489	40.8844	0.249886	0.18041
Xetro.C00308|slc18a1	scaffold_3	8640252	8649904	9653	2.14446	0	NA	NA
Xetro.J00784|rbm34	scaffold_10	30183348	30199196	15849	2.14311	23.074	0.615291	0.44432
Xetro.I01217|ttyh3	scaffold_9	69346136	69431376	85241	2.14202	52.4926	0.604277	0.659221
Xetro.J00674|rundc1	scaffold_10	26459629	26471118	11490	2.14122	18.9351	3.19721	2.23283
Xetro.F01579|abi1	scaffold_6	120453994	120505265	51272	2.13744	20.706	1.01768	0.543537
Xetro.A00250|cdk7	scaffold_1	15730518	15744297	13780	2.13743	97.7676	0.683392	2.85796
Xetro.A00264|lhfpl2	scaffold_1	16286784	16303137	16354	2.13737	21.6783	0.729285	0.387488
Xetro.A01361|capza1	scaffold_1	78489404	78520344	30941	2.13493	202.457	0.453986	0.386084
Xetro.K04797|	scaffold_8550	356	2503	2148	2.1343	0	NA	NA
Xetro.H00913|ppp5c	scaffold_8	48939587	48955565	15979	2.13224	116.753	0.71474	0.411238
Xetro.G01503|	scaffold_7	86615015	86618798	3784	2.13217	65.0863	0.460986	0.433987
Xetro.A02155|	scaffold_1	122572488	122585966	13479	2.13062	38.2486	NA	NA
Xetro.J00500|nmt2	scaffold_10	19300487	19317441	16955	2.12702	62.6539	0.988824	0.982249
Xetro.J00774|socs7	scaffold_10	29954290	29972292	18003	2.12665	20.1306	3.66103	0
Xetro.I01474|	scaffold_9	80300400	80332985	32586	2.12644	6.00752	NA	NA
Xetro.F01332|hoxa9	scaffold_6	103473880	103476222	2343	2.12596	0	NA	NA
Xetro.F01822|traip	scaffold_6	137255790	137271217	15428	2.11941	152.053	0.457199	0.610294
Xetro.A01752|taf9	scaffold_1	101001030	101010733	9704	2.11843	81.0427	1.16595	1.49573
Xetro.C01493|lman2	scaffold_3	76398376	76406408	8033	2.11792	133.119	0.487151	1.47178
Xetro.G00415|	scaffold_7	18661500	18662129	630	2.11746	0	NA	NA
Xetro.E01335|	scaffold_5	95024629	95032975	8347	2.11699	4.93447	NA	NA
Xetro.H00906|arhgap35	scaffold_8	48758232	48781825	23594	2.11675	14.6162	0.910489	1.36066
Xetro.C00940|ndufa2	scaffold_3	43241011	43246754	5744	2.11465	98.1753	1.03264	0
Xetro.F00684|cndp1	scaffold_6	50696267	50719694	23428	2.11236	0.058967	NA	NA
Xetro.A02047|ugdh	scaffold_1	119331051	119351401	20351	2.1118	158.791	0.767297	1.08604
Xetro.C01853|ndufa5	scaffold_3	98759179	98768235	9057	2.1116	35.4947	0	2.46924
Xetro.B00382|tmem199	scaffold_2	18432820	18437915	5096	2.11103	168.206	0.669445	0
Xetro.J00965|cables2	scaffold_10	37665550	37685620	20071	2.11082	35.9408	0.676795	4.20702
Xetro.D01866|med8	scaffold_4	98457056	98463684	6629	2.1105	152.715	1.17153	0.996036
Xetro.G00669|sirt1	scaffold_7	34403533	34417288	13756	2.10915	10.8857	3.14245	2.41793
Xetro.G01382|ssrp1	scaffold_7	76813763	76871788	58026	2.10871	119.332	0.618926	0.275013
Xetro.G01242|arcn1	scaffold_7	70122601	70139189	16589	2.10605	118.081	0.677381	0.0719812
Xetro.A00290|gcnt4	scaffold_1	17697817	17710798	12982	2.1052	0.00492211	NA	NA
Xetro.E00742|tbpl1	scaffold_5	55900453	55913807	13355	2.10453	605.8	0.209991	0.921081
Xetro.K00322|rgl3	scaffold_26	116510	142945	26436	2.10449	0.0837151	NA	NA
Xetro.E01345|wdr92	scaffold_5	96409625	96420196	10572	2.10226	27.149	0.674517	1.74206
Xetro.K00763|	scaffold_44	125226	130136	4911	2.10194	1.29613	NA	NA
Xetro.A00889|patz1	scaffold_1	55914391	55936517	22127	2.10178	39.7897	1.54335	0.357401
Xetro.C00656|	scaffold_3	23655338	23665050	9713	2.10119	223.978	0.267966	0.838892
Xetro.C01652|ccdc41	scaffold_3	85261039	85279128	18090	2.10101	70.2927	0.261063	0.373269
Xetro.F01513|fam171a1	scaffold_6	116031612	116062661	31050	2.10053	77.8008	0.384931	0.549669
Xetro.C00073|braf	scaffold_3	1634844	1652531	17688	2.10038	3.9787	0	NA
Xetro.F01601|kif5b	scaffold_6	122417998	122463146	45149	2.10004	179.905	0.56451	0.316339
Xetro.B01347|spryd4	scaffold_2	81839524	81843708	4185	2.09949	90.4746	3.32934	5.71035
Xetro.K00906|	scaffold_54	268410	269523	1114	2.09813	56.0666	NA	NA
Xetro.B01933|hspa13	scaffold_2	116093994	116101056	7063	2.09804	2.84865	NA	NA
Xetro.B00498|zrsr2	scaffold_2	26028790	26043995	15206	2.09785	38.7274	0.451633	0.244838
Xetro.G00510|trim8	scaffold_7	23799689	23816005	16317	2.09665	38.8174	0.643857	0
Xetro.A02156|pik3r2	scaffold_1	122586385	122614086	27702	2.09123	44.1278	0.766574	0.220671
Xetro.I00261|rbms1	scaffold_9	13065815	13138120	72306	2.09056	79.6932	0.982798	0.761381
Xetro.F01125|lsm5	scaffold_6	87170747	87178804	8058	2.09014	128.167	0.266257	0.644199
Xetro.C01183|atox1	scaffold_3	55706920	55717111	10192	2.08907	86.5597	NA	NA
Xetro.A02006|jund.2	scaffold_1	118043167	118048829	5663	2.08894	0.827949	NA	NA
Xetro.H00021|rbm18	scaffold_8	1020148	1031615	11468	2.08871	259.481	0.274542	2.87389
Xetro.J00442|csnk1d	scaffold_10	17126164	17151887	25724	2.08807	110.269	0.629004	1.44438
Xetro.E00486|c6orf57	scaffold_5	36039870	36043512	3643	2.08641	113.006	0.502736	0.929972
Xetro.K05012|	scaffold_8c	1731988	1732337	350	2.0853	34.6056	NA	NA
Xetro.A02245|wdr18	scaffold_1	126077478	126088934	11457	2.08528	78.7727	1.99491	1.01484
Xetro.H01543|siva1	scaffold_8	78040299	78049586	9288	2.08416	545.925	0.112419	1.31955
Xetro.F00616|lama1	scaffold_6	44166612	44262814	96203	2.08327	0.0458218	NA	NA
Xetro.D02230|	scaffold_4	119026656	119076809	50154	2.08325	29.2519	1.49501	0.7096
Xetro.D00603|	scaffold_4	29820512	29825208	4697	2.08201	89.8999	0.203837	0.229758
Xetro.F01672|ncapg2	scaffold_6	127971033	128026361	55329	2.08122	166.723	1.01012	0.717109
Xetro.A02214|med11	scaffold_1	124830497	124837704	7208	2.08061	34.1656	1.52758	0.313726
Xetro.G02022|gps1	scaffold_7	113488509	113500899	12391	2.07986	52.9493	1.08341	0.122595
Xetro.C00083|mtpn	scaffold_3	2097645	2118622	20978	2.07916	12.8939	NA	NA
Xetro.D00384|pax6	scaffold_4	17645086	17661513	16428	2.07708	0	NA	NA
Xetro.K02613|itpr2	scaffold_370	1574	91732	90159	2.07634	3.6947	1.18399	0.17754
Xetro.I01150|rrn3	scaffold_9	65465544	65483570	18027	2.07613	10.8206	1.67541	2.30556
Xetro.B01573|cers5	scaffold_2	93022902	93055071	32170	2.07584	153.145	1.07554	2.41104
Xetro.F01167|egfr	scaffold_6	91182846	91227996	45151	2.07527	1.27247	NA	NA
Xetro.D02480|fezf2	scaffold_4	134561196	134565530	4335	2.07471	0	NA	NA
Xetro.K04494|cct3	scaffold_5286	833	4295	3463	2.07455	282.463	3.44656	1.46471
Xetro.C00431|ogdh	scaffold_3	11287355	11316381	29027	2.0738	97.284	1.64802	0.690985
Xetro.F01131|nt5c3	scaffold_6	87328635	87341694	13060	2.07369	0.085347	NA	NA
Xetro.H01849|casc5	scaffold_8	94446421	94481912	35492	2.07254	156.631	0.35752	0.368384
Xetro.G01390|oaf	scaffold_7	77527015	77551755	24741	2.07093	57.23	0.938635	1.48154
Xetro.H01189|ism2	scaffold_8	56823311	56832932	9622	2.07004	10.8148	NA	NA
Xetro.K04069|recql	scaffold_2475	1595	8017	6423	2.06925	13.6737	0	0
Xetro.E00239|pld1	scaffold_5	15706847	15770161	63315	2.06615	7.15293	0	1.20896
Xetro.H01244|cpsf2	scaffold_8	61309842	61322396	12555	2.0661	186.064	0.515207	0.301846
Xetro.D01647|prkcd	scaffold_4	85221604	85260379	38776	2.06438	84.2458	0.889715	0.447764
Xetro.I00587|lamtor3	scaffold_9	33377118	33382931	5814	2.06427	95.159	0.751995	0
Xetro.B00742|pafah1b1	scaffold_2	42008092	42034208	26117	2.06295	59.6145	0.274803	0.460057
Xetro.D00518|unnamed	scaffold_4	25979816	26004094	24279	2.06252	1384.44	0.189835	0.157926
Xetro.J00820|psmd3	scaffold_10	31491994	31507182	15189	2.06222	118.218	0.996445	0.836122
Xetro.H01756|pcnx	scaffold_8	88254650	88316782	62133	2.06079	83.803	1.26626	0.597204
Xetro.D02031|rc3h1	scaffold_4	107893189	107950546	57358	2.0575	25.8775	0.64519	1.41562
Xetro.H01073|sae1	scaffold_8	52964415	52990104	25690	2.05743	193.717	0.419982	0.62105
Xetro.F01809|gnai2	scaffold_6	136464942	136512458	47517	2.05619	93.7958	0.575957	0.180828
Xetro.G01742|eps8l1	scaffold_7	99626282	99670690	44409	2.05515	0.227106	NA	0.673428
Xetro.H00703|fmr1	scaffold_8	33676079	33696276	20198	2.05486	58.3997	0.784039	0.613993
Xetro.A01046|pes1	scaffold_1	63613726	63635318	21593	2.05381	167.385	0.384446	0.322548
Xetro.F01850|mrpl55	scaffold_6	138326624	138330373	3750	2.05097	59.9725	NA	NA
Xetro.E00218|znf639	scaffold_5	13250333	13261372	11040	2.04923	345.243	0.544872	0.80075
Xetro.H00842|bag6	scaffold_8	44893788	44916388	22601	2.04909	3.39289	1.03346	1.06188
Xetro.H01422|sav1	scaffold_8	70125203	70143956	18754	2.04579	66.0412	1.1804	0.647019
Xetro.I00522|stag1	scaffold_9	30160157	30203558	43402	2.04571	112.309	0.744816	0.256554
Xetro.D02470|psmd6	scaffold_4	133721800	133726192	4393	2.04499	330.337	0.673275	0.702038
Xetro.D01107|rela	scaffold_4	61653077	61681839	28763	2.04448	100.918	1.01588	2.1906
Xetro.K01114|unnamed	scaffold_75	337257	348273	11017	2.04184	73.4627	0.57758	0.582533
Xetro.I00591|	scaffold_9	33453941	33539075	85135	2.04069	0.838094	0.22259	0
Xetro.I00439|mettl21a	scaffold_9	24971574	24979795	8222	2.0402	49.922	0	6.16718
Xetro.I01533|tbl3	scaffold_9	82767319	82777536	10218	2.0401	112.357	2.05366	2.17665
Xetro.I00736|zc3h15	scaffold_9	39359562	39429107	69546	2.03997	50.3611	0.0619783	0.166918
Xetro.H01458|styx	scaffold_8	73390972	73412858	21887	2.03925	305.936	0.251109	0.143654
Xetro.D02227|chst13	scaffold_4	118080566	118110523	29958	2.03804	290.856	1.88313	0.673428
Xetro.A01064|ndrg2	scaffold_1	64207215	64227109	19895	2.03672	35.4867	0.554167	1.57133
Xetro.F00910|	scaffold_6	69065729	69182900	117172	2.03649	53.476	0.554167	0
Xetro.I01299|aimp2	scaffold_9	74192341	74205432	13092	2.03627	274.744	1.04684	0.427808
Xetro.A01146|timm17a	scaffold_1	66665659	66672482	6824	2.03339	61.7692	1.94615	3.80923
Xetro.C00564|pias1	scaffold_3	17650626	17667244	16619	2.03275	32.4786	1.39933	0.543338
Xetro.F01634|pfkp	scaffold_6	125347131	125394150	47020	2.03262	0.339706	NA	NA
Xetro.G01146|srm	scaffold_7	62261183	62274787	13605	2.0323	85.0791	2.08679	0.762655
Xetro.E00894|uhrf1	scaffold_5	67529797	67645403	115607	2.03167	352.878	0.372833	0.212539
Xetro.I01198|smg1	scaffold_9	68433000	68526371	93372	2.03149	14.4063	0.812374	2.2264
Xetro.H00187|gle1	scaffold_8	7841168	7852424	11257	2.03071	109.613	0.480718	0.417295
Xetro.H00444|cstf2	scaffold_8	20282851	20302357	19507	2.02922	66.3207	2.27649	1.32966
Xetro.F00220|dcaf13	scaffold_6	18221305	18245422	24118	2.02831	84.9272	1.13951	0.942143
Xetro.H00713|tspan6	scaffold_8	35499160	35511863	12704	2.0271	129.159	1.10319	1.33701
Xetro.J00745|hoxb7	scaffold_10	28895080	28907506	12427	2.02641	0	NA	NA
Xetro.B00130|hnrnpr	scaffold_2	5813314	5821772	8459	2.02618	160.442	1.00737	0.245409
Xetro.H01676|haus2	scaffold_8	84549461	84558823	9363	2.0257	13.1992	0	0
Xetro.D01603|tmem184b	scaffold_4	83826130	83866839	40710	2.02362	31.5499	0.92922	0.445483
Xetro.E00150|unnamed	scaffold_5	9597877	9608871	10995	2.02297	74.3245	1.20599	4.37544
Xetro.K02587|sema4a	scaffold_361	39273	49045	9773	2.02171	25.6462	1.76309	2.32982
Xetro.G00876|bms1	scaffold_7	46725523	46746266	20744	2.02132	102.04	0.32714	0.426662
Xetro.E00345|mycn	scaffold_5	23475796	23482724	6929	2.02124	96.9816	1.17874	0.065098
Xetro.B02210|odz4	scaffold_2	134582136	134728792	146657	2.02116	0.44181	NA	NA
Xetro.D01706|cyr61	scaffold_4	87277757	87280738	2982	2.02	128.396	0.703239	0.0715363
Xetro.D00235|fgf4	scaffold_4	10649423	10658461	9039	2.01978	0	NA	NA
Xetro.H00083|unnamed	scaffold_8	3756925	3766295	9371	2.01945	96.0752	1.39632	0
Xetro.G00038|shoc2	scaffold_7	1997060	2013732	16673	2.01941	13.977	0.781019	1.07304
Xetro.B00550|tax1bp3	scaffold_2	30030271	30039667	9397	2.01923	44.7266	0	0
Xetro.H00781|	scaffold_8	42543022	42599880	56859	2.01901	1.15898	1.53511	1.02297
Xetro.H01122|samd4b	scaffold_8	55273485	55296053	22569	2.01868	136.173	1.00766	1.25538
Xetro.K01339|trappc1	scaffold_100	57338	61553	4216	2.01792	38.0257	0	1.25189
Xetro.G01621|icmt	scaffold_7	93696874	93706626	9753	2.01781	57.3851	1.38462	1.18085
Xetro.C01458|nsd1	scaffold_3	74974945	75015567	40623	2.0168	58.0327	0.639115	0.536944
Xetro.G00550|arhgap19	scaffold_7	27122970	27156861	33892	2.01628	61.9886	0.661472	0.524227
Xetro.G00493|pdcd11	scaffold_7	23188479	23219435	30957	2.01481	78.4196	0.683692	0.93835
Xetro.B02253|bace2	scaffold_2	138110873	138159585	48713	2.01278	10.4958	4.37231	1.87571
Xetro.G01269|mpzl3	scaffold_7	70960427	70975196	14770	2.01023	155.417	0.935036	0.781177
Xetro.G00998|golgb1	scaffold_7	52505953	52533580	27628	2.00972	19.606	0.364342	0.464569
Xetro.B00198|lsm10	scaffold_2	9809307	9814173	4867	2.00955	245.91	0.37568	0.462445
Xetro.B00751|c17orf85	scaffold_2	42648070	42674947	26878	2.00904	119.598	0.497089	0.475571
Xetro.A00520|prrc1	scaffold_1	35609281	35623662	14382	2.00865	33.5955	1.58993	2.67069
Xetro.G00544|pprc1	scaffold_7	26615545	26639312	23768	2.00741	7.34803	2.69307	2.01895
Xetro.J00675|dnttip1	scaffold_10	26500060	26512285	12226	2.00645	61.6897	0	0.90729
Xetro.G00846|anxa11	scaffold_7	45822919	45860773	37855	2.00614	7.67662	2.18941	1.40753
Xetro.D02102|katnb1	scaffold_4	111577249	111599714	22466	2.00554	126.575	1.57919	0.965649
Xetro.A00797|tbx1	scaffold_1	53263706	53282795	19090	2.00396	0.0317145	NA	NA
Xetro.K02350|	scaffold_272	7894	9056	1163	2.00156	0.316599	NA	NA
Xetro.C00426|ykt6	scaffold_3	11151653	11161372	9720	2.00033	209.997	0.777201	0.718473
Xetro.A00690|diablo	scaffold_1	46154753	46164961	10209	1.99989	98.2201	0.643039	0.267412
Xetro.J00275|plcg1	scaffold_10	8370073	8413566	43494	1.99831	106	1.09453	0.445046
Xetro.A00654|ppp1cc	scaffold_1	45118470	45131181	12712	1.99819	1417.91	0.70404	0.477496
Xetro.E00362|greb1	scaffold_5	25402562	25446816	44255	1.99751	0.0588697	NA	NA
Xetro.D02086|tmem208	scaffold_4	111217180	111225056	7877	1.99631	74.3196	0	4.44198
Xetro.K03545|plod3	scaffold_1056	1	8440	8440	1.99611	53.2774	0.28833	0.762868
Xetro.B01864|xpo4	scaffold_2	109022382	109088301	65920	1.99569	117.441	0.511813	0.338261
Xetro.A03103|rell1	scaffold_1	187502086	187547303	45218	1.99529	53.4714	1.9916	0.584213
Xetro.B00938|usp9x	scaffold_2	54788698	54884952	96255	1.99207	48.9093	0.641624	0.275809
Xetro.B02283|c2cd2	scaffold_2	139270711	139311902	41192	1.99122	4.66144	0.654678	1.50226
Xetro.D02346|mrps25	scaffold_4	124597091	124602065	4975	1.99046	140.077	0.285372	0
Xetro.B00918|rnf43	scaffold_2	52999758	53049199	49442	1.9903	10.5104	0	0.769341
Xetro.G00386|pwwp2b	scaffold_7	17360247	17383306	23060	1.98997	59.2384	1.08971	0.239738
Xetro.A02742|fgf2	scaffold_1	159009595	159039284	29690	1.98729	28.3156	2.49846	8.65119
Xetro.A03003|pcm1	scaffold_1	181183971	181225999	42029	1.98637	50.8469	0.636211	0.252178
Xetro.E01013|gtf2h5	scaffold_5	75399883	75406306	6424	1.9859	71.8232	0	0
Xetro.H00380|taf7	scaffold_8	17329499	17338976	9478	1.98332	105.981	0.271792	0.254357
Xetro.D01527|	scaffold_4	82042509	82044897	2389	1.98323	5.12808	2.78238	6.6648
Xetro.H00925|opa3	scaffold_8	49158946	49165535	6590	1.98246	84.2514	2.4485	0
Xetro.A00609|dusp18	scaffold_1	42892025	42896852	4828	1.97973	5.6242	NA	NA
Xetro.J00452|	scaffold_10	18025921	18030787	4867	1.97952	10.972	1.84213	1.45909
Xetro.H01534|	scaffold_8	77076052	77076958	907	1.9792	62.6362	NA	NA
Xetro.I00367|	scaffold_9	20811401	20812949	1549	1.97886	0	NA	NA
Xetro.I01466|arhgap17	scaffold_9	79713932	79745316	31385	1.97863	6.16893	2.00214	1.49651
Xetro.G01084|dcps	scaffold_7	57630969	57650631	19663	1.97825	25.8227	0	0.0891754
Xetro.K02827|tsg101	scaffold_468	39483	45571	6089	1.97687	32.6674	NA	NA
Xetro.H02257|txnip	scaffold_8	106051070	106056249	5180	1.97589	20.5372	0	NA
Xetro.D01237|klhl20	scaffold_4	69589608	69614077	24470	1.97365	33.5639	0.349357	0.20092
Xetro.J00921|cstf1	scaffold_10	35494861	35501823	6963	1.97243	43.4276	1.06262	0.254731
Xetro.F01203|topbp1	scaffold_6	93124632	93160089	35458	1.97179	80.0212	0.72861	0.364217
Xetro.G01351|c11orf57	scaffold_7	75168270	75179588	11319	1.96978	62.2827	0.403703	0.0938592
Xetro.A02154|mast3	scaffold_1	122516171	122559666	43496	1.96804	16.0638	0.395954	0.687655
Xetro.K03256|cad	scaffold_710	399	23347	22949	1.96782	16.8742	1.50061	2.22939
Xetro.F00197|eny2	scaffold_6	15593528	15601334	7807	1.96721	333.408	0.782348	0.313642
Xetro.G00393|fam175b	scaffold_7	17854309	17873182	18874	1.96677	64.0719	0.339709	3.07588
Xetro.I00668|	scaffold_9	36109897	36120817	10921	1.96281	24.1178	0.151422	1.12576
Xetro.E00340|siah2	scaffold_5	22934523	22939440	4918	1.96062	11.8344	NA	NA
Xetro.A01103|tmem55b	scaffold_1	64819694	64830563	10870	1.96002	6.42422	4.00663	2.78992
Xetro.K01747|	scaffold_149	179636	181080	1445	1.95941	1.08656	NA	NA
Xetro.E00205|atp11b	scaffold_5	11796117	11870302	74186	1.95695	95.156	0.49382	0.390383
Xetro.K00955|dab2ip	scaffold_62	15888	85031	69144	1.95596	5.86145	1.25995	3.42041
Xetro.B00803|mid1	scaffold_2	45554752	45688758	134007	1.95548	21.1249	0	1.28725
Xetro.A03206|znf518b	scaffold_1	195717158	195730608	13451	1.95512	132.406	0.829106	0.738144
Xetro.I01498|slc9a3r2	scaffold_9	80868662	80876914	8253	1.95449	8.83132	6.98831	NA
Xetro.C01044|hdac3	scaffold_3	50526611	50544327	17717	1.95187	89.3937	0.911916	5.11485
Xetro.I00210|rnd3	scaffold_9	9384374	9407464	23091	1.9503	38.795	1.18452	0.0551678
Xetro.A00715|	scaffold_1	46891218	46898319	7102	1.94898	7.06667	1.48394	0.619981
Xetro.K02942|	scaffold_529	35812	42721	6910	1.94837	7.73498	2.27649	4.7214
Xetro.K00765|	scaffold_44	165409	173251	7843	1.94732	111.948	0.796744	1.38734
Xetro.C00060|	scaffold_3	1378495	1378920	426	1.94654	58.4935	NA	NA
Xetro.E01022|galnt2	scaffold_5	75680994	75706518	25525	1.94556	61.4417	0.473067	0.530553
Xetro.J00017|wdr16	scaffold_10	555858	561123	5266	1.94544	4.08633	NA	0.232493
Xetro.C01510|kdm3b	scaffold_3	76863334	76900119	36786	1.94539	30.7427	0.322955	1.81075
Xetro.B01235|c13orf18	scaffold_2	75981458	76013232	31775	1.94496	208.095	1.52248	1.03132
Xetro.B00269|zbtb8a.1	scaffold_2	13585701	13595202	9502	1.94439	38.6683	1.94325	0.87632
Xetro.H01280|dicer1	scaffold_8	62561077	62604291	43215	1.9441	40.2332	0.935832	0.673428
Xetro.D01709|syde2	scaffold_4	87502555	87549626	47072	1.94197	23.4229	1.04996	3.02649
Xetro.G00991|hmgcl	scaffold_7	52388046	52400021	11976	1.94011	19.0203	1.49821	4.38704
Xetro.H00569|snx12	scaffold_8	25011320	25021573	10254	1.93975	71.3019	1.33554	2.39331
Xetro.E00974|tbp	scaffold_5	73538684	73550991	12308	1.93907	572.735	1.19553	0.899052
Xetro.H00400|stim2	scaffold_8	18059814	18104450	44637	1.93905	33.6122	1.26114	3.4299
Xetro.B01578|cab39l	scaffold_2	93288049	93332430	44382	1.93854	40.7147	0.0696684	0.145544
Xetro.C01397|atp6v0e1	scaffold_3	71953846	71966168	12323	1.93717	175.843	1.00475	0.192171
Xetro.K01752|	scaffold_149	260939	282481	21543	1.93658	16.3551	0.832979	0.402076
Xetro.A02050|klb	scaffold_1	119386652	119404048	17397	1.93587	0.673032	NA	NA
Xetro.I00667|wdr69	scaffold_9	36073059	36106188	33130	1.93533	1.74769	NA	NA
Xetro.G01265|ube4a	scaffold_7	70862809	70876111	13303	1.9347	7.59662	2.3849	1.70602
Xetro.B01061|ube3a	scaffold_2	61235032	61270793	35762	1.93455	30.7203	0.829208	1.64308
Xetro.B00596|myo18a	scaffold_2	32087433	32143867	56435	1.93417	10.9632	0.524978	0
Xetro.K04322|	scaffold_3920	684	2256	1573	1.93388	77.9635	NA	NA
Xetro.E00500|slc17a5	scaffold_5	37297603	37324493	26891	1.93275	18.2935	0.341396	1.97812
Xetro.G02029|mrpl12	scaffold_7	113710356	113721993	11638	1.93122	27.6059	1.39804	0.5918
Xetro.G00712|jmjd1c	scaffold_7	36041632	36093823	52192	1.9306	4.06424	0.393468	0.857579
Xetro.F00686|cndp2	scaffold_6	50793951	50808869	14919	1.9286	111.599	0.261748	0.428172
Xetro.J00938|rgs19	scaffold_10	37227483	37227671	189	1.92853	212.298	NA	NA
Xetro.K05077|anxa9	scaffold_8c	4117458	4133655	16198	1.92767	0.195839	NA	NA
Xetro.C00691|kiaa1199	scaffold_3	24933840	24970216	36377	1.92655	0.00435411	NA	NA
Xetro.K03500|slc22a15.1	scaffold_988	31	4947	4917	1.92512	12.5524	NA	NA
Xetro.B01774|kiaa1456	scaffold_2	103999936	104012457	12522	1.92465	113.168	0.703524	0.22671
Xetro.I01174|drg2	scaffold_9	66590019	66603371	13353	1.9246	100.478	1.40789	1.3331
Xetro.D00245|zdhhc5	scaffold_4	11334177	11395296	61120	1.92077	51.1621	1.21944	1.63393
Xetro.K03855|eaf2	scaffold_1729	1321	4124	2804	1.91992	94.2041	1.05161	0
Xetro.G01737|c19orf51	scaffold_7	99437024	99452643	15620	1.91931	15.0225	NA	NA
Xetro.K02248|ndc80	scaffold_242	40436	57943	17508	1.91921	87.6545	0.696175	0.349733
Xetro.A01219|gnai3	scaffold_1	69975676	70001667	25992	1.91857	51.8412	0.632245	1.03759
Xetro.B00165|abhd10	scaffold_2	7683137	7694680	11544	1.91755	22.0428	2.58076	5.06318
Xetro.K04031|hs3st3a1	scaffold_2329	4106	7744	3639	1.91615	0.0242485	NA	NA
Xetro.A02312|slc35e1	scaffold_1	129047823	129067635	19813	1.91567	137.701	0.258826	0.864296
Xetro.B01304|wdr61	scaffold_2	80542431	80551450	9020	1.91475	210.657	1.33518	0.944341
Xetro.B00655|ube2g1	scaffold_2	36587298	36619722	32425	1.91459	859.473	0.825624	0.553927
Xetro.K00995|klhl8	scaffold_66	242871	289649	46779	1.91442	57.8099	0.550361	0.239738
Xetro.C02073|copg2	scaffold_3	115056339	115090889	34551	1.91101	110.512	0.732206	0.812864
Xetro.C00010|pkp2	scaffold_3	138728	142901	4174	1.9104	4.56242	NA	NA
Xetro.E00584|map3k7	scaffold_5	43185830	43220668	34839	1.90882	124.597	0.424091	0.540115
Xetro.E01251|rrbp1	scaffold_5	89231643	89274431	42789	1.9083	12.4569	0.0393965	0.249777
Xetro.K00251|prkaca	scaffold_23	999753	1029594	29842	1.90783	115.598	1.34484	0.691422
Xetro.B00018|pigv	scaffold_2	746076	750372	4297	1.90646	23.668	5.56476	11.3457
Xetro.C01125|sec24a	scaffold_3	52004815	52038628	33814	1.90555	17.739	0.781527	0.337077
Xetro.A02248|	scaffold_1	126143701	126144957	1257	1.90553	118.321	NA	NA
Xetro.B01133|ipo5	scaffold_2	65958618	65986653	28036	1.9052	139.515	1.17444	0.987485
Xetro.B01046|tsga10	scaffold_2	60739275	60768314	29040	1.90517	0.0238577	NA	NA
Xetro.B00987|pdcl3	scaffold_2	58113319	58123196	9878	1.90448	256.586	0.34006	0.556353
Xetro.K00246|map2k7	scaffold_23	886532	902101	15570	1.90408	102.407	0.610767	0.471832
Xetro.A00789|dgcr8	scaffold_1	52563159	52591357	28199	1.90401	22.3069	0.606514	1.04966
Xetro.A02743|nudt6	scaffold_1	159035870	159047070	11201	1.9038	25.521	0	0.568818
Xetro.A02963|wwc2	scaffold_1	178651155	178708135	56981	1.90282	20.1279	0.714317	0.512434
Xetro.I00992|mphosph10	scaffold_9	55675700	55689800	14101	1.9027	13.1821	0.471227	0.48682
Xetro.D01135|rce1	scaffold_4	62362403	62377380	14978	1.90114	89.3306	2.05468	0.363492
Xetro.H01349|psmd8	scaffold_8	65902357	65911227	8871	1.90053	211.657	0.768879	1.18059
Xetro.A02044|ube2k	scaffold_1	119277608	119298250	20643	1.90048	40.2799	0.820446	1.24278
Xetro.F00169|eif3h	scaffold_6	11956303	11980121	23819	1.89985	24.3143	0.147411	1.29361
Xetro.F01143|sntb2	scaffold_6	88613290	88627066	13777	1.89968	21.1236	5.46358	5.49717
Xetro.C02004|frmd4a	scaffold_3	110098774	110132407	33634	1.89856	26.5938	0.560129	0.312471
Xetro.D01921|	scaffold_4	102685347	102699443	14097	1.89844	9.6342	0.885303	4.54172
Xetro.A00113|fdx1l	scaffold_1	7001765	7009683	7919	1.89569	49.4727	2.49301	0.492338
Xetro.K04295|	scaffold_3690	5	597	593	1.89446	115.88	NA	NA
Xetro.H01783|spred1	scaffold_8	89754241	89804779	50539	1.89419	11.991	NA	NA
Xetro.D02558|bicd1	scaffold_4	139585698	139630069	44372	1.8915	12.0841	1.42686	3.20773
Xetro.C01573|cdk17	scaffold_3	79234290	79280343	46054	1.8899	139.17	0.543293	0.485334
Xetro.D00148|psmc3	scaffold_4	7824824	7831550	6727	1.88862	134.637	0.460003	1.11848
Xetro.B01211|enox1	scaffold_2	74709937	74800799	90863	1.88579	52.0948	0.683842	0.229758
Xetro.B00653|mybbp1a	scaffold_2	36347586	36386592	39007	1.8849	99.7537	0.636445	0.992211
Xetro.B00459|nhs	scaffold_2	23173491	23201211	27721	1.88351	0.0336325	NA	NA
Xetro.A02249|sbno2	scaffold_1	126212907	126270590	57684	1.88154	13.2388	0.715469	1.48796
Xetro.F01903|stk39	scaffold_6	140595877	140639195	43319	1.8814	101.843	2.01349	2.49141
Xetro.K04596|	scaffold_6226	1128	3454	2327	1.88072	0.14609	NA	NA
Xetro.K00980|stx5	scaffold_65	113291	124412	11122	1.87806	166.519	1.63528	0.907586
Xetro.H01915|mpp5	scaffold_8	98432334	98467371	35038	1.87591	43.4145	0.731137	0.309991
Xetro.D00486|tox3	scaffold_4	23284867	23318522	33656	1.87572	6.0947	0	3.67945
Xetro.A01626|golm1	scaffold_1	90903333	90939731	36399	1.87561	4.07061	0	3.01674
Xetro.D00529|edc4	scaffold_4	26769099	26834390	65292	1.87553	174.452	0.674095	0.537964
Xetro.I00498|slc39a10	scaffold_9	28812377	28834070	21694	1.87533	160.893	0.898753	0.770994
Xetro.H00196|nup188	scaffold_8	7978694	7996874	18181	1.87521	30.662	0.985641	1.48953
Xetro.F01718|wdr48	scaffold_6	132871560	132891211	19652	1.87421	20.3025	1.57415	1.87602
Xetro.G01012|snx33	scaffold_7	53161224	53181002	19779	1.8742	67.3316	1.12085	0.75792
Xetro.D00821|cox4nb	scaffold_4	47464782	47472715	7934	1.87263	266.449	0.914129	0.254731
Xetro.D02082|e2f4	scaffold_4	111124084	111147884	23801	1.87151	76.0871	1.39896	0.277857
Xetro.K01770|znf208	scaffold_151	70226	76346	6121	1.86772	2.05364	1.63233	8.84351
Xetro.A02337|ppp1r3b	scaffold_1	130262838	130271776	8939	1.86729	95.9739	1.09949	1.10997
Xetro.E00215|gnb4	scaffold_5	13177432	13210796	33365	1.86725	95.2683	0.942678	0.393484
Xetro.B01383|	scaffold_2	84178634	84181279	2646	1.86514	1.92156	0	2.45926
Xetro.D00183|ppfia1	scaffold_4	8983016	9043632	60617	1.86424	38.6641	0.74949	0.528081
Xetro.H01539|kif26a	scaffold_8	77323683	77402087	78405	1.86294	0.673222	0.393965	1.49725
Xetro.A01016|unnamed	scaffold_1	62711704	62721574	9871	1.86213	3.27627	NA	NA
Xetro.A03052|fip1l1	scaffold_1	184130297	184171745	41449	1.86104	187.376	0.226249	0.324257
Xetro.A02012|ddx49	scaffold_1	118223054	118237204	14151	1.86097	97.3714	0.977549	0.652668
Xetro.A00481|wdr36	scaffold_1	33160401	33180988	20588	1.85996	207.913	0.814355	1.81337
Xetro.I00825|sap130	scaffold_9	44852678	44876876	24199	1.85953	14.0305	1.7521	0.38293
Xetro.E01347|ppp3r1	scaffold_5	96432944	96455463	22520	1.85947	134.862	0.32879	0.474673
Xetro.B01758|fam48a	scaffold_2	102413529	102459651	46123	1.85842	9.9965	0.674517	0.175941
Xetro.C01867|mapk11	scaffold_3	100037540	100077045	39506	1.85581	206.436	0.686698	0.535052
Xetro.J00966|c20orf151	scaffold_10	37693657	37712163	18507	1.85579	0	NA	NA
Xetro.B01780|pds5b	scaffold_2	104260619	104331542	70924	1.85457	47.2501	0.457568	0.6107
Xetro.H01754|sipa1l1	scaffold_8	88049345	88134491	85147	1.85438	63.3846	0.510452	0.375515
Xetro.D02143|	scaffold_4	113483004	113500063	17060	1.85349	11.1311	0.670453	0.301779
Xetro.H01708|unnamed	scaffold_8	85845465	85858472	13008	1.85258	52.1989	1.38785	0.538742
Xetro.B00612|crcp	scaffold_2	33193014	33208580	15567	1.85153	119.419	0.419982	0
Xetro.A01292|unnamed	scaffold_1	73750937	73771234	20298	1.85043	112.323	0.845499	0.128329
Xetro.J00681|gpatch8	scaffold_10	26727303	26771804	44502	1.84931	4.8996	0.562873	2.3541
Xetro.H00877|unnamed	scaffold_8	47000255	47001193	939	1.84916	10.2835	2.40206	0.765859
Xetro.I00794|	scaffold_9	43058912	43065569	6658	1.84846	128.266	0.872904	0.462074
Xetro.D00711|	scaffold_4	38853123	38897036	43914	1.84652	70.6908	0.737645	0.437266
Xetro.C01231|	scaffold_3	58067354	58099920	32567	1.84593	34.8089	1.50399	0
Xetro.I00224|stam2	scaffold_9	10054203	10074522	20320	1.84503	43.0469	1.92626	1.2214
Xetro.A01015|ddx54	scaffold_1	62689904	62710830	20927	1.8439	49.2039	0.394859	0.508082
Xetro.G01828|prr12	scaffold_7	103312240	103333526	21287	1.84357	3.19197	0.220024	0.725832
Xetro.B00167|stmn1	scaffold_2	7722797	7724326	1530	1.8435	1255.75	0	0.0222178
Xetro.B01446|larp4	scaffold_2	86939711	86966927	27217	1.84342	34.1278	1.65928	1.20552
Xetro.D00231|f2	scaffold_4	10525558	10548929	23372	1.84332	0.879104	NA	NA
Xetro.E00265|pdcd10	scaffold_5	17319192	17338288	19097	1.84242	407.411	0.658135	0.935286
Xetro.F00589|usp14	scaffold_6	41582042	41600346	18305	1.83941	142.693	0.432448	0.476868
Xetro.G01657|wrap73	scaffold_7	96373690	96402509	28820	1.83926	202.588	1.45568	1.37429
Xetro.I00819|ap1s3	scaffold_9	44756269	44773009	16741	1.83911	217.808	0.643239	1.44662
Xetro.B01860|lats2	scaffold_2	108719920	108756599	36680	1.8369	14.2397	0.896885	1.38762
Xetro.G00915|ghitm	scaffold_7	49326294	49336954	10661	1.83531	101.439	0.24654	0.475168
Xetro.E00804|tsnax	scaffold_5	60332323	60351956	19634	1.83478	153.258	1.57419	1.32467
Xetro.B01756|alg5	scaffold_2	102381761	102401454	19694	1.83249	158.184	0.38213	0.0707587
Xetro.B02318|fchsd2	scaffold_2	140886431	140970272	83842	1.83226	5.11898	0.794966	3.00453
Xetro.I00366|hoxd4	scaffold_9	20805785	20808190	2406	1.83072	0	NA	NA
Xetro.G00701|pdlim1	scaffold_7	35373657	35411371	37715	1.83028	67.9154	0.482658	0.857711
Xetro.A01955|topors	scaffold_1	115888459	115897929	9471	1.83021	63.7501	0.780263	1.09494
Xetro.D02281|qars	scaffold_4	121532978	121593220	60243	1.82995	73.8181	1.15076	0.561997
Xetro.F01232|snrk	scaffold_6	94693052	94738112	45061	1.82992	82.2949	0.717144	0.813726
Xetro.D00862|psmd7	scaffold_4	50932291	50941303	9013	1.8298	105.249	1.30104	0.811567
Xetro.A00476|pja2	scaffold_1	32703943	32724283	20341	1.82812	85.878	0.242878	0.612246
Xetro.D00324|	scaffold_4	14574803	14612590	37788	1.82788	47.4968	1.46368	0.963742
Xetro.A01115|dnaja4.1	scaffold_1	65011524	65018688	7165	1.82754	51.5537	1.29038	0.517599
Xetro.F00801|pak1ip1	scaffold_6	59913172	59924658	11487	1.82554	123.506	0.449846	0.47344
Xetro.B00578|gosr1	scaffold_2	31417129	31452176	35048	1.82534	21.984	0.962327	0.165503
Xetro.E00165|abcf3	scaffold_5	10223146	10244683	21538	1.82523	87.3307	0.58731	0.613719
Xetro.F00632|ankrd12	scaffold_6	45482374	45522238	39865	1.82375	26.2008	0.467627	0.604058
Xetro.B00075|mycbp	scaffold_2	3470969	3484203	13235	1.82371	248.294	0.066116	0.166918
Xetro.F00494|snai2	scaffold_6	36216175	36220268	4094	1.8236	1.67235	NA	NA
Xetro.F00532|dsc3	scaffold_6	38320113	38346670	26558	1.82192	67.9368	0.533635	0.624306
Xetro.F01725|	scaffold_6	133226447	133233716	7270	1.82083	0	NA	NA
Xetro.D01270|nuf2	scaffold_4	70820185	70831540	11356	1.81956	287.502	0.573453	0.193909
Xetro.H01137|capns2	scaffold_8	55697629	55722835	25207	1.81893	169.218	0.680093	0.130397
Xetro.A00149|ppap2a	scaffold_1	9302019	9358601	56583	1.81883	9.50628	1.73126	0
Xetro.B00107|tekt2	scaffold_2	4734753	4741782	7030	1.81872	0.970589	NA	NA
Xetro.J00032|rab40c	scaffold_10	1249123	1279464	30342	1.81868	12.2228	1.58993	NA
Xetro.B00383|poldip2	scaffold_2	18437907	18447551	9645	1.81834	146.348	1.15208	0.62139
Xetro.H00546|igbp1	scaffold_8	24353031	24360792	7762	1.8174	91.6577	0.414206	1.39365
Xetro.C01499|n4bp3	scaffold_3	76549396	76580924	31529	1.81655	89.5006	0.982997	2.90616
Xetro.C01773|scaf11	scaffold_3	92316803	92366102	49300	1.81648	59.9783	0.331532	0.335405
Xetro.A00625|fbxw8	scaffold_1	43463200	43517248	54049	1.81582	77.2656	1.56085	0.645487
Xetro.B01807|ubl3	scaffold_2	105638953	105658452	19500	1.8133	50.6829	NA	NA
Xetro.A02033|myo9b	scaffold_1	118978350	119065138	86789	1.81308	27.6021	0.331023	0.311504
Xetro.K04007|pvrl4	scaffold_2236	5943	8109	2167	1.81272	3.23177	NA	NA
Xetro.H01688|numb	scaffold_8	84993872	85055828	61957	1.81201	28.0524	0.738533	0.801458
Xetro.D01315|smcr7l	scaffold_4	73592743	73596890	4148	1.81063	75.6358	1.0323	0.508578
Xetro.G00555|exosc1	scaffold_7	27401340	27406410	5071	1.80984	121.403	0.766295	0.262643
Xetro.I01050|usp22	scaffold_9	58979793	59067100	87308	1.80864	288.092	0.562442	0.339589
Xetro.G01264|atp5l	scaffold_7	70838552	70845847	7296	1.80848	396.373	0.938635	0
Xetro.F00795|eef1e1	scaffold_6	58956617	58964005	7389	1.80499	246.939	0.587584	0.498018
Xetro.B00935|atp6ap2	scaffold_2	54664583	54681062	16480	1.80299	138.615	0.0984914	0.486301
Xetro.A01160|kiaa1324	scaffold_1	67069625	67114223	44599	1.80224	10.823	0.483892	0.369254
Xetro.D02556|	scaffold_4	139580226	139583064	2839	1.80149	6.58579	NA	NA
Xetro.B01132|	scaffold_2	65928985	65951143	22159	1.79797	10.6411	NA	NA
Xetro.G01386|tmx2	scaffold_7	77068417	77116111	47695	1.79644	248.142	0.280939	1.21713
Xetro.J00509|znf451	scaffold_10	19528949	19558374	29426	1.79498	169.491	0.249094	0
Xetro.G01789|cic	scaffold_7	102032130	102052859	20730	1.79341	0.594725	NA	7.1016
Xetro.G00788|ndst2	scaffold_7	41138451	41228400	89950	1.79093	87.4044	0.672664	0.810193
Xetro.B01217|nufip1	scaffold_2	75370244	75385013	14770	1.79079	50.2647	0.759109	0.562878
Xetro.E01231|polr1b	scaffold_5	88551301	88572265	20965	1.78958	54.945	0.767553	2.14528
Xetro.E00533|phip	scaffold_5	39186810	39292467	105658	1.78774	21.9345	0.129601	0.319108
Xetro.I00219|rif1	scaffold_9	9763028	9785463	22436	1.78726	125.64	0.364877	0.265837
Xetro.D00451|hiat1	scaffold_4	21232953	21252026	19074	1.78483	286.582	1.40413	1.62537
Xetro.D00512|slc7a6	scaffold_4	25662810	25711970	49161	1.78446	27.6243	0.214029	0.388645
Xetro.J00221|slc25a19	scaffold_10	6261798	6264649	2852	1.78329	138.676	4.19497	1.08497
Xetro.G00813|ndufb8	scaffold_7	43146532	43153449	6918	1.78321	120.433	1.0663	3.96939
Xetro.I01501|znf598	scaffold_9	81017434	81041925	24492	1.78234	2.33695	0.982017	0.183375
Xetro.F01451|casd1	scaffold_6	111998551	112024672	26122	1.78228	12.9651	0.306317	0
Xetro.A02220|rab11b.1	scaffold_1	125086866	125097671	10806	1.78218	436.253	1.29939	0.447238
Xetro.H00287|avpr2	scaffold_8	12931691	12941554	9864	1.78153	0	NA	NA
Xetro.K00365|iqgap3	scaffold_27	220878	246850	25973	1.78071	45.0824	0.963886	1.05657
Xetro.K02585|ubac1	scaffold_360	76007	85926	9920	1.78005	25.5115	0.92746	0.635103
Xetro.F01243|cnot10	scaffold_6	95458935	95526766	67832	1.77862	243.533	0.505241	0.407146
Xetro.D00978|cd151	scaffold_4	57376120	57400110	23991	1.77757	48.6902	2.45885	0.901358
Xetro.I01965|dpy19l1	scaffold_9	90282957	90293353	10397	1.77574	41.2245	1.51336	0.808476
Xetro.D02131|rfwd3	scaffold_4	112867301	112882380	15080	1.77539	226.029	1.25256	2.85634
Xetro.A01827|slc44a1	scaffold_1	106321473	106404660	83188	1.77336	77.3929	1.21946	0.589951
Xetro.B00976|lims1	scaffold_2	57163924	57191688	27765	1.77326	25.3117	0	0.871391
Xetro.A00641|naa25	scaffold_1	44411404	44443458	32055	1.76971	63.4061	1.32181	0.121805
Xetro.B00184|gnl2	scaffold_2	8324967	8363915	38949	1.76848	122.895	0.410437	0.2421
Xetro.C00291|reep4	scaffold_3	8164556	8180149	15594	1.76795	64.733	0.475193	0
Xetro.G00325|rtkn2	scaffold_7	13138789	13198269	59481	1.76647	44.6497	1.1804	0.489255
Xetro.A02974|casp3	scaffold_1	179160275	179187167	26893	1.76519	78.1142	0.574315	0.919864
Xetro.A03162|ncapg	scaffold_1	192778483	192800927	22445	1.76457	119.923	0.579493	0.558739
Xetro.D02464|magi1	scaffold_4	132831436	132922757	91322	1.76151	36.6695	0.655642	0.545908
Xetro.B01313|obfc2b	scaffold_2	80717462	80722488	5027	1.76072	341.604	0.763579	0.280192
Xetro.E00247|prkci	scaffold_5	16226240	16275868	49629	1.7597	43.4423	2.23339	0.86748
Xetro.F00634|ndufv2	scaffold_6	45551657	45572362	20706	1.75944	39.0083	2.04105	0.89023
Xetro.H01092|agbl5	scaffold_8	53736360	53773317	36958	1.75749	28.045	0.521696	0.892838
Xetro.B00145|epb41	scaffold_2	6496653	6595649	98997	1.75584	66.8935	0.733537	0.213882
Xetro.A01197|ube2t	scaffold_1	68960717	68977937	17221	1.754	107.678	2.02355	0.431773
Xetro.E01535|lpgat1	scaffold_5	111802448	111850534	48087	1.75395	121.355	0.139818	0.764762
Xetro.B00832|prps2	scaffold_2	47164035	47193030	28996	1.75215	150.291	0.893497	1.26661
Xetro.H00633|vbp1	scaffold_8	28206161	28213231	7071	1.75061	761.476	0.195401	0.242415
Xetro.B00213|tmem39b	scaffold_2	10665065	10674893	9829	1.74971	75.3871	1.47136	0.544456
Xetro.B01260|unnamed	scaffold_2	77308685	77312729	4045	1.74969	4.17744	NA	NA
Xetro.B00854|	scaffold_2	49526161	49546848	20688	1.74884	0.0516584	NA	NA
Xetro.D01908|pik3r3	scaffold_4	101629867	101643012	13146	1.74808	128.122	0.723526	2.19966
Xetro.A03025|	scaffold_1	182965983	182982354	16372	1.74768	77.6708	1.03876	0.551678
Xetro.F00525|b4galt5	scaffold_6	38076882	38102186	25305	1.74765	22.6621	2.55052	4.33987
Xetro.G00520|lzts2	scaffold_7	24325390	24357963	32574	1.74507	59.927	0.655619	0.855175
Xetro.H00301|	scaffold_8	13370579	13373593	3015	1.74316	0.0283465	NA	NA
Xetro.K02421|neurl4	scaffold_297	122092	136248	14157	1.73973	47.4702	2.57879	1.25107
Xetro.F01665|zmynd11	scaffold_6	127602386	127650311	47926	1.73883	19.9721	0.311926	0.726
Xetro.H00202|golga2	scaffold_8	8043488	8089419	45932	1.73676	80.1222	0.484645	0.247778
Xetro.B00667|dhx33	scaffold_2	37271960	37284838	12879	1.73629	118.433	0.698323	0.715738
Xetro.D01886|nasp	scaffold_4	100188207	100204189	15983	1.73611	724.525	0.396527	0.153008
Xetro.K00860|galnt1	scaffold_49	400368	477096	76729	1.73606	5.16654	0	0
Xetro.C01809|ifrd1	scaffold_3	95210158	95231187	21030	1.73529	211.894	0.483168	0.362663
Xetro.B01894|rdx	scaffold_2	110140602	110173010	32409	1.73406	34.8958	0.236081	0
Xetro.H00803|mrps18b	scaffold_8	43723638	43734390	10753	1.7338	119.366	0	0.268446
Xetro.H00940|rsph6a	scaffold_8	49610410	49619331	8922	1.73366	2.85113	0.182451	2.6631
Xetro.C00842|mns1	scaffold_3	36011240	36031153	19914	1.73351	12.3631	0.172998	0.143155
Xetro.I01192|arl6ip1	scaffold_9	68192149	68202765	10617	1.73203	148.1	0	0.488235
Xetro.H01403|fam179b	scaffold_8	69554415	69587783	33369	1.73108	21.4162	0.901335	1.0333
Xetro.H01240|trip11	scaffold_8	61221422	61271845	50424	1.7305	17.3806	0.305455	0.118067
Xetro.A00970|tchp	scaffold_1	60587580	60605019	17440	1.7272	5.3623	0.0295213	0
Xetro.I01024|	scaffold_9	57665158	57665760	603	1.72684	28.2435	NA	NA
Xetro.B00159|fhl3	scaffold_2	6960123	7011194	51072	1.72669	15.6433	NA	5.16295
Xetro.H01330|exosc5	scaffold_8	65258098	65271640	13543	1.72637	96.9963	1.28128	0.256966
Xetro.I00740|phocn	scaffold_9	39800451	39870589	70139	1.72464	211.877	1.27195	0.118526
Xetro.K00845|gtf2f1	scaffold_48	262675	273001	10327	1.72429	37.7697	0.77442	0.61171
Xetro.A00801|	scaffold_1	53546425	53595045	48621	1.7228	119.352	1.02288	0.154505
Xetro.C00114|dcp1b	scaffold_3	3563306	3595225	31920	1.72138	21.4872	0.945646	0.844515
Xetro.E01334|actr2	scaffold_5	94969574	94992863	23290	1.7213	217.217	1.49028	0.697479
Xetro.A00810|ypel1	scaffold_1	53807817	53818122	10306	1.72056	15.8854	NA	NA
Xetro.E00807|tab2	scaffold_5	60390568	60411820	21253	1.72052	28.5894	0.48787	2.33121
Xetro.I01475|mlst8	scaffold_9	80333134	80344594	11461	1.7205	59.4546	0.598898	2.0976
Xetro.C01956|psmc2	scaffold_3	106248327	106263874	15548	1.72045	90.3653	0.659527	0
Xetro.A02309|shb	scaffold_1	128732835	128802208	69374	1.71984	10.0493	NA	0
Xetro.K03318|ankrd13c	scaffold_779	1622	14486	12865	1.71924	89.3809	0.106642	0.374216
Xetro.B00718|cblb	scaffold_2	40162115	40265203	103089	1.71896	5.81501	2.86188	0
Xetro.A02858|ercc8	scaffold_1	169089292	169092654	3363	1.7186	108.706	1.47637	3.49781
Xetro.E01175|nlrc4	scaffold_5	85783851	85798454	14604	1.71836	0.822239	NA	1.7902
Xetro.H01191|alkbh1	scaffold_8	56888308	56893865	5558	1.71798	33.6432	0.956444	1.35749
Xetro.J00899|atp6v0a1	scaffold_10	34319550	34369590	50041	1.71758	63.7933	0.904996	0.89738
Xetro.A00807|hira	scaffold_1	53711715	53742717	31003	1.71435	35.6444	0.393965	0.414344
Xetro.B00212|kpna6	scaffold_2	10631982	10649003	17022	1.71333	141.837	1.14104	1.15435
Xetro.I00704|pak2	scaffold_9	37115250	37143220	27971	1.71233	92.4858	0.523106	0.156593
Xetro.A01992|xpa	scaffold_1	117495331	117503581	8251	1.71102	20.5498	0	0
Xetro.B01861|	scaffold_2	108817964	108826418	8455	1.71099	40.0047	0.585764	0.78793
Xetro.F01885|sepn1	scaffold_6	139675978	139685111	9134	1.71078	61.6575	0.610329	0.512759
Xetro.H01734|brms1l	scaffold_8	87149695	87161624	11930	1.71022	99.2648	0.474128	0.0172217
Xetro.K00716|ap1s1	scaffold_40	893745	896325	2581	1.70982	49.3211	1.56754	2.68883
Xetro.I00917|dnajc10	scaffold_9	49604525	49638131	33607	1.70923	81.7381	0.492618	0.506853
Xetro.G01603|lrrc47	scaffold_7	91822626	91838442	15817	1.70883	117.695	1.02535	2.58765
Xetro.J00704|slc35c2	scaffold_10	27472366	27475298	2933	1.70813	15.1289	NA	NA
Xetro.G01243|ift46	scaffold_7	70139097	70160080	20984	1.70748	60.4162	0.451697	0.0914839
Xetro.C00476|cnnm3	scaffold_3	12382823	12396649	13827	1.70729	1.19624	NA	NA
Xetro.C00883|ttyh2	scaffold_3	40373034	40431686	58653	1.70697	0.15345	NA	NA
Xetro.G00630|btaf1	scaffold_7	31689028	31740919	51892	1.70638	102.686	0.567414	0.472509
Xetro.E00177|psmd2	scaffold_5	10444966	10458021	13056	1.70568	87.5355	1.00606	0.382662
Xetro.D00134|cd82	scaffold_4	7220706	7227963	7258	1.70471	79.7681	1.46274	0
Xetro.B00452|polr2j	scaffold_2	22875926	22881837	5912	1.70455	105.009	0	0.267069
Xetro.A03174|zbtb49	scaffold_1	193285264	193299640	14377	1.70367	72.2594	0.835168	1.17083
Xetro.C00179|tacc1	scaffold_3	5754955	5798528	43574	1.70263	10.8605	0.885303	0.219432
Xetro.H01479|frmd6	scaffold_8	74305403	74334904	29502	1.70216	16.4389	1.5016	3.58703
Xetro.I01995|tdrd6	scaffold_9	91601988	91620324	18337	1.70198	28.9659	0.480327	0.841197
Xetro.C00841|tex9	scaffold_3	35991868	36012509	20642	1.70192	28.5214	0.188636	0.193361
Xetro.K01590|f13b	scaffold_128	14712	28429	13718	1.69955	0	NA	NA
Xetro.H02253|nr2f5	scaffold_8	105893611	105910607	16997	1.69815	0.207848	NA	NA
Xetro.G01673|zbtb45	scaffold_7	97861445	97870865	9421	1.69795	117.772	0.715835	1.65669
Xetro.J00219|nfs1	scaffold_10	6211447	6229531	18085	1.69506	78.3899	1.18291	0.708047
Xetro.C00748|	scaffold_3	31103273	31132398	29126	1.69505	7.97564	NA	0
Xetro.A00390|c7	scaffold_1	25144336	25179732	35397	1.69467	0.131236	NA	NA
Xetro.A02906|naf1	scaffold_1	172561252	172597890	36639	1.69335	39.2005	0.442387	0.879703
Xetro.D00869|dhx38	scaffold_4	51679281	51701576	22296	1.69099	57.5147	0.724775	0.831727
Xetro.G01023|c15orf17	scaffold_7	53793708	53802306	8599	1.69077	151.471	0.616293	1.00151
Xetro.A02901|fnip2	scaffold_1	171598408	171646772	48365	1.69073	47.4942	1.10293	0.67057
Xetro.F01741|c11orf51	scaffold_6	133688137	133693814	5678	1.69008	83.277	0.152459	0.869845
Xetro.G01444|noc2l	scaffold_7	82313471	82388075	74605	1.68987	48.0178	0.942955	2.24399
Xetro.A01276|sox13	scaffold_1	72735347	72798722	63376	1.68969	72.8888	1.16902	0.345217
Xetro.A02554|	scaffold_1	145035470	145054259	18790	1.68949	5.36821	4.14999	2.50377
Xetro.E01338|meis1	scaffold_5	95556733	95668791	112059	1.68916	0.087199	NA	NA
Xetro.F00595|yes1	scaffold_6	41919210	41968490	49281	1.6879	313.081	0.453468	0.459811
Xetro.I00059|arpc2	scaffold_9	2461331	2478463	17133	1.68646	57.1868	1.44049	0.529868
Xetro.D00669|pdcd5	scaffold_4	36289123	36298059	8937	1.68567	152.184	0.1978	0.467818
Xetro.E01325|aftph	scaffold_5	94575139	94610079	34941	1.68567	30.3578	1.08876	1.95294
Xetro.F00399|ncoa2	scaffold_6	29492950	29570859	77910	1.68515	5.03605	0.275939	1.03976
Xetro.I01152|pdxdc1	scaffold_9	65506168	65548220	42053	1.6839	5.9001	2.78238	0.692532
Xetro.E00064|	scaffold_5	3946133	4063798	117666	1.68164	91.6417	0.386081	0.42092
Xetro.F00716|ctdp1	scaffold_6	52423823	52472288	48466	1.67885	63.8858	0.299237	0.68761
Xetro.B00185|dnali1	scaffold_2	8375348	8385623	10276	1.67854	9.0148	0.393965	0
Xetro.A01033|mtmr3	scaffold_1	63252260	63274943	22684	1.67297	107.42	0.811319	0.355
Xetro.A01459|chd8	scaffold_1	83530777	83580960	50184	1.67183	67.0114	0.798756	0.446873
Xetro.B02063|ccdc67	scaffold_2	124215056	124259812	44757	1.66721	1.25048	NA	NA
Xetro.A01527|mmp14	scaffold_1	85628959	85651081	22123	1.66545	0.089393	NA	4.17295
Xetro.B00024|	scaffold_2	876605	878621	2017	1.66441	44.9942	0.386442	0.195784
Xetro.E01450|erlec1	scaffold_5	103637568	103651705	14138	1.66251	84.6481	0.108533	0.463096
Xetro.A00455|cast	scaffold_1	29937702	30014610	76909	1.656	36.0289	0.610646	0.287934
Xetro.C02087|ahcyl2	scaffold_3	115553818	115604861	51044	1.65567	95.5494	0.599282	0.390928
Xetro.I01232|mad1l1	scaffold_9	69981483	69987228	5746	1.65279	93.1836	0	0.338172
Xetro.C02092|atp6v1f	scaffold_3	115870524	115873461	2938	1.65121	137.329	0.67863	0
Xetro.H00878|phf6	scaffold_8	47007494	47024577	17084	1.64922	110.689	0.722696	0.210729
Xetro.E01235|zc3h6	scaffold_5	88630585	88646515	15931	1.64858	56.1871	0.549676	0.303166
Xetro.J00517|mrc2	scaffold_10	19697600	19737770	40171	1.6473	0.0255538	NA	NA
Xetro.E01481|	scaffold_5	106687351	106693134	5784	1.64679	13.9744	NA	NA
Xetro.A02298|armc6	scaffold_1	128315377	128324645	9269	1.64424	80.6789	0.763397	1.82054
Xetro.E00315|gmps	scaffold_5	20861178	20877815	16638	1.64401	226.132	0.992969	0.372332
Xetro.E01058|bclaf1	scaffold_5	77850201	77906001	55801	1.64349	76.0369	0.429799	0.283183
Xetro.H00448|cxorf41	scaffold_8	20343259	20350801	7543	1.64222	11.7896	0	NA
Xetro.A01372|ddx20	scaffold_1	79697106	79711573	14468	1.63963	97.6246	1.41814	1.06129
Xetro.F00763|	scaffold_6	57096211	57108129	11919	1.63864	0.0623917	NA	NA
Xetro.H00879|hprt1	scaffold_8	47057493	47077422	19930	1.63863	176.868	0.291922	0.622998
Xetro.D02163|shcbp1	scaffold_4	114725733	114762693	36961	1.63686	216.22	0.484673	0.211628
Xetro.F00600|lpin2	scaffold_6	42837907	42903940	66034	1.63603	2.85905	NA	1.7754
Xetro.A00595|	scaffold_1	42201966	42238225	36260	1.63526	0.295256	NA	NA
Xetro.D01942|kif2c	scaffold_4	103292980	103332758	39779	1.63421	472.635	0.305892	0.68791
Xetro.A02978|acsl1	scaffold_1	179253045	179279697	26653	1.63391	128.063	0.256441	0.204176
Xetro.A03375|slc4a11	scaffold_1	204346488	204419893	73406	1.63378	24.1759	0.668988	5.87982
Xetro.D00912|plcb3	scaffold_4	53324584	53404513	79930	1.63322	13.7272	0.726892	0
Xetro.B00113|psmb2	scaffold_2	5032203	5056493	24291	1.63156	235.835	1.3628	1.556
Xetro.A00373|paip1	scaffold_1	24201159	24226037	24879	1.62617	68.2648	1.29557	0.884749
Xetro.E00071|lsg1	scaffold_5	4505240	4524119	18880	1.62572	50.4322	0.25902	0.245993
Xetro.H01420|	scaffold_8	69990961	70078011	87051	1.62506	29.8211	0.441648	1.18929
Xetro.H00086|	scaffold_8	3808484	3810940	2457	1.62473	6.10313	NA	NA
Xetro.E01031|cnksr3	scaffold_5	76012528	76060094	47567	1.62455	66.6001	0.371735	0.579064
Xetro.E00329|irs1	scaffold_5	22392919	22430305	37387	1.6244	23.6061	1.69848	0.715363
Xetro.C01689|rassf3	scaffold_3	86541369	86573022	31654	1.61632	139.429	0.52764	0.0728709
Xetro.D02577|huwe1	scaffold_4	140182299	140275635	93337	1.60743	23.3805	0.56719	0.451257
Xetro.B00029|wasf2	scaffold_2	1037524	1060280	22757	1.60682	6.83488	0.850664	0.871849
Xetro.G00662|noc3l	scaffold_7	33689573	33721487	31915	1.60401	144.641	0.300798	0.500251
Xetro.B00996|	scaffold_2	58423373	58484625	61253	1.60369	25.3662	0.588389	0.459912
[truncated: 40 more rows]

## Sheet: Early neurula or not activated
# Genes activated at the early neurula stage or not activated by then
[truncated: 8,208 more rows]
