# Supplementary material for: The Spatiotemporal Control of Zygotic Genome Activation
Source: iScience. 2019 Jun 11;16:485–98. doi: 10.1016/j.isci.2019.06.013 (PMC6593175; doi:10.1016/j.isci.2019.06.013)
Supplement: Table S3. Differential ZGA Analysis, Related to Figures 2, 3, and 4 — Differential expression analysis of genes showing ≥50% (FDR ≤10%) reduced transcript levels in α-amanitin-injected embryos. Normalized transcript levels (inferred from exon or intron counts) are scaled (percentage, %) to the expression level in control embryos. The list also includes FDRs, expression ratios across the animal-vegetal or dorsoventral axis (Blitz et al., 2017), the earliest developmental stage of full-length RNAPII occupancy, and average expression levels between 0 and 1 hpf (maternal) and 5 and 9 hpf (from the MBT to the mid-gastrula stage). [file mmc3.xlsx]

## Sheet: ZGA LOF
	% control												% FDR												Expression ratio			Expression level (TPM)
Genes	alfa-Amanitin	control MO	BMP LOF	Nodal LOF	Nodal/BMP LOF	Wnt LOF	Wnt/BMP LOF	Wnt/Nodal LOF	Wnt/Nodal/BMP LOF	mPou5f3/Sox3 LOF	mVegT LOF	4x zT-box TFs	alfa-Amanitin	control MO	BMP LOF	Nodal LOF	Nodal/BMP LOF	Wnt LOF	Wnt/BMP LOF	Wnt/Nodal LOF	Wnt/Nodal/BMP LOF	mPou5f3/Sox3 LOF	mVegT LOF	4x zT-box TFs	Animal-vegetal axis	Dorso-ventral axis	Earliest RNAPII+ stage	Maternal contribution (0 to 1 hpf)	Mean (MBT to mid-gastrula)
Xetro.A00005|ube2r2	44.2178	125.492	93.3433	90.9324	92.1562	140.513	145.235	111.904	103.869	365.977	147.72	141.049	0.0413573	1	1	1	1	1	1	1	1	5.36854e-17	0.171792	0.0473426	0.523888	0.000862647	11	2.87308	3.79753
Xetro.A00007|dcaf12	30.2447	90.1704	84.2022	87.2672	124.304	115.873	91.4495	98.6448	108.553	244.432	129.076	119.208	5.45474e-06	1	1	1	1	1	1	1	1	2.37411e-09	0.41337	0.224411	-0.915751	-0.0428209	8.5	147.164	138.459
Xetro.A00008|ubap1	48	103.177	114.021	115.455	102.573	116.195	103.17	119.732	103.969	252.35	97.9556	133.509	0.00606472	1	1	1	1	1	1	1	1	9.0392e-17	1	0.012045	-0.1073	0.0210204	8.5	83.6707	56.7654
Xetro.A00014|vwa5a	22.6446	103.444	99.9432	28.8341	22.6071	26.857	11.1797	12.8829	8.77623	714.439	90.5834	87.9925	0.00970584	1	1	1	0.964494	0.653744	0.0727796	0.102974	0.0202772	2.21272e-05	1	0.904294	-2.34315	0.888666	NA	0.480022	0.385341
Xetro.A00020|vcp	41.6951	108.242	105.179	109.14	125.334	115.652	165.691	141.73	157.066	299.892	108.455	97.9688	2.50687e-06	1	1	1	1	1	1	1	1	1.26767e-12	0.994034	0.800915	0.56708	0.0822442	8	120.607	111.257
Xetro.A00025|stoml2	29.0628	106.963	78.3919	87.9959	106.379	121.412	101.687	99.9742	105.296	295.202	133.669	92.0913	4.96389e-06	1	1	1	1	1	1	1	1	3.47414e-20	0.250095	0.591877	0.356721	0.105867	8	113.817	84.7388
Xetro.A00030|unnamed	19.077	89.5762	88.3539	76.0365	63.2275	114.114	79.4514	78.6275	56.0989	960.771	135.907	78.7597	0.0201406	1	1	1	1	1	1	1	1	1.9174e-15	0.481897	0.2879	1.74132	-0.210745	0	0.0124068	1.03191
Xetro.A00059|celf4	24.9706	121.808	114.351	82.6205	70.5515	106.782	56.9834	53.657	52.4193	110.32	121.843	88.7728	0.001747	1	1	1	1	1	0.667724	0.473507	0.298942	0.34523	0.960182	0.891904	-0.264454	0.350441	NA	0.247547	0.262361
Xetro.A00060|	0.213361	118.55	81.4678	51.5279	53.6539	100.97	45.4034	47.1219	30.0586	63.4893	81.0841	61.907	3.23482e-56	1	1	1	1	0.984503	0.394297	0.523222	0.0105046	4.76708e-07	0.28486	1.90375e-05	-1.37628	0.173225	11	0	49.1642
Xetro.A00076|elac1	47.9552	100.681	102.29	107.58	107.806	139.423	128.436	119.152	133.463	129.163	114.813	99.2342	0.00107379	1	1	1	1	1	1	1	1	0.0265294	0.847452	0.98702	-0.707058	-0.294356	0	59.6873	29.1273
Xetro.A00077|smad4.1	7.19743	108.15	97.0393	90.5124	110.235	109.605	87.8043	100.246	100.079	94.2629	122.148	84.3978	1.30837e-13	1	1	1	1	1	1	1	1	0.946371	0.281761	0.00613672	1.4454	0.282587	8	0.543602	13.9642
Xetro.A00087|smad7	49.3949	108.889	69.2142	72.1538	60.5917	192.528	87.9035	148.04	91.257	78.6944	104.343	92.6931	0.0357066	1	1	1	0.654	0.214083	1	0.981789	1	0.401764	1	0.285741	0.559381	-2.08027	8.5	86.9999	67.2897
Xetro.A00091|myo5b	34.9419	108.351	111.256	130.554	112.748	115.16	97.4761	105.667	116.062	49.681	122.963	104.391	0.000789166	1	1	1	1	1	1	1	1	0.009543	0.861214	0.954861	2.73892	-0.0575001	11	1.40456	2.91583
Xetro.A00097|rpl17	18.7178	106.218	97.764	86.8016	106.809	99.1614	91.1105	91.753	90.8229	121.307	143.861	99.9325	4.44271e-09	1	1	1	1	1	1	1	1	0.291231	0.0685497	0.99855	0.536047	0.248017	8.5	223.988	125.257
Xetro.A00106|pias2	39.7404	103.174	88.7331	101.79	103.777	113.756	86.8264	88.3196	80.6447	200.412	127.645	80.5333	5.42057e-05	1	1	1	1	1	1	1	1	4.25076e-09	0.47213	0.0208013	-0.440877	-0.102382	0	11.8206	9.59025
Xetro.A00121|	0.329583	128.339	100.9	25.1153	38.8627	50.9446	34.6843	18.6071	21.7594	404.386	97.1886	86.263	4.76865e-44	1	1	0.963702	1	1	0.693282	0.0517473	0.0939079	4.96442e-46	1	0.106294	-5.93065	1.47768	NA	0	1.62771
Xetro.A00126|	0	71.086	92.4178	70.2722	77.754	84.2964	86.5714	105.58	90.0901	391.484	106.212	88.1946	3.27955e-25	1	1	1	1	1	1	1	1	1.59633e-22	1	0.711903	-0.60393	-3.61793	NA	0	0.564814
Xetro.A00127|plk2	37.4394	117.975	77.7033	80.2661	71.5146	125.814	117.152	107.743	70.7869	222.845	157.27	115.435	0.00786452	1	1	1	1	1	1	1	1	0.00010363	0.415335	0.514859	1.50924	-0.420278	8.5	6.11178	7.35633
Xetro.A00136|depdc1b	27.5523	103.336	108.914	134.569	110.481	104.59	86.3737	99.6221	95.3247	88.3692	107.758	88.8192	0.000411035	1	1	1	1	1	1	1	1	0.344624	0.952404	0.155403	0.467327	0.149724	8.5	113.431	102.113
Xetro.A00140|mier3	48.2646	97.2134	106.565	100.59	98.8039	110.935	95.9143	89.6934	96.3296	166.903	102.003	109.596	0.00177366	1	1	1	1	1	1	1	1	3.88178e-11	0.989414	0.22055	0.613397	0.195698	8.5	38.5317	38.5419
Xetro.A00142|map3k1	28.6626	106.324	97.049	85.7907	86.9669	92.0618	72.6282	76.2105	72.4877	97.4696	92.3338	89.9945	0.00302152	1	1	1	1	1	0.502398	0.965544	0.441794	1	1	0.0154573	1.30561	0.266316	8.5	2.06871	4.61342
Xetro.A00145|il6st	26.5858	111.359	94.3986	52.3155	63.7282	99.0489	72.1128	64.1073	64.8325	67.8892	96.2346	96.2334	0.00364659	1	1	0.00966255	0.0275241	1	0.230032	0.0115491	0.0140944	0.00879082	1	0.626605	-1.84096	0.237049	8.5	17.4585	33.5893
Xetro.A00146|	9.41861	112.585	85.771	39.1435	49.2776	89.0803	58.7867	49.671	49.4727	66.9059	110.425	95.1053	0.00536812	1	1	0.000249164	0.00250006	1	0.0545951	0.000997136	0.000780615	0.0424561	0.499632	0.496642	-1.23691	0.280689	8.5	4.36373	17.5935
Xetro.A00149|ppap2a	31.5734	129.697	94.627	87.5847	98.974	146.981	120.472	92.0703	119.447	84.852	131.72	96.9276	7.78121e-07	1	1	1	1	1	1	1	1	0.110113	0.0471423	0.942481	-0.765541	-0.151273	12.5	9.50628	8.35945
Xetro.A00180|mex3c	23.3006	100.221	105.759	106.902	102.207	110.023	101.257	111.487	107.744	104.504	124.773	128.358	3.36289e-07	1	1	1	1	1	1	1	1	0.995252	0.238431	0.0051454	0.576122	0.210717	8	16.545	62.6776
Xetro.A00210|elovl7	28.3855	102.743	94.5196	124.321	91.7021	110.089	96.2452	115.102	100.283	19.2925	127.245	165.245	7.09199e-10	1	1	1	1	1	1	1	1	7.18536e-33	0.492597	1.90634e-10	2.7922	0.205076	8.5	207.425	251.488
Xetro.A00232|	0.0638529	71.0486	74.4592	39.0002	35.1902	68.6519	23.3617	31.2358	17.6801	125.036	43.553	77.0094	5.84356e-51	1	1	0.759956	0.506963	1	0.0219887	0.135511	0.00139189	0.769448	0.136233	0.0437427	-0.443929	-0.0987037	8	0	6.25919
Xetro.A00234|srek1	38.4595	111.357	103.456	104.121	112.297	106.543	85.763	96.4997	87.96	117.178	130.967	97.9946	0.00361122	1	1	1	1	1	1	1	1	0.320342	0.00542144	0.906706	1.80277	0.128442	11	9.09517	10.0971
Xetro.A00251|serinc5	21.2398	102.033	100.95	116.304	130.886	110.023	106.369	106.47	110.802	46.8232	109.618	149.405	6.0746e-06	1	1	1	1	1	1	1	1	2.20078e-10	0.82336	0.00490421	1.49424	0.0778511	8.5	81.6019	97.6067
Xetro.A00277|f2rl1	7.49656	110.251	115.72	129.318	171.741	119.08	150.446	137.065	141.511	152.988	121.098	127.329	2.26203e-14	1	1	1	0.386925	1	0.85102	1	1	0.00623559	0.393707	0.00449391	0.614997	-0.0271433	8	140.752	88.9384
Xetro.A00278|f2r	26.437	115.279	115.541	124.099	131.161	116.065	105.5	111.14	106.093	153.076	104.54	116.222	5.44209e-05	1	1	1	1	1	1	1	1	0.00368104	0.98538	0.166544	0.0799574	-0.0355364	12.5	57.0638	35.1693
Xetro.A00292|nsa2	42.5711	104.278	100.283	114.073	140.583	120.648	161.491	167.768	130.3	290.618	131.117	148.54	3.53265e-05	1	1	1	1	1	1	1	1	9.16338e-22	0.295289	0.000717799	0.0446626	0.130775	8.5	178.418	282.806
Xetro.A00295|enc1	38.9107	112.22	90.0677	101.273	74.0833	161.284	202.248	151.179	126.262	172.268	126.273	148.043	0.000396503	1	1	1	1	1	0.494293	1	1	4.29396e-05	0.521441	4.42363e-06	0.618516	-0.0272862	8.5	144.842	74.3482
Xetro.A00304|sec11c	22.2641	107.778	106.04	111.02	120.404	120.823	120.267	115.85	117.659	98.1569	114.611	99.4931	6.32564e-07	1	1	1	1	1	1	1	1	0.731211	0.624625	0.966639	2.24946	-0.0301728	8.5	97.5687	96.0173
Xetro.A00315|golph3	34.5796	100.126	104.652	112.485	112.418	103.126	107.842	106.288	111.882	195.704	106.506	79.4757	8.60526e-13	1	1	1	1	1	1	1	1	5.32383e-08	0.907	0.000549947	0.26017	-0.0173727	11	194.557	240.655
Xetro.A00320|zfr	17.6196	115.356	96.6849	90.0797	110.385	105.952	90.658	88.2519	93.1393	142.878	120.509	103.056	1.51833e-05	1	1	1	1	1	1	1	1	0.0161981	0.538707	0.922301	0.749753	0.367591	8.5	13.6779	33.9917
Xetro.A00351|snx18	20.4808	141.38	92.5764	85.2378	118.003	116.227	120.358	116.308	114.465	153.01	111.956	54.2023	5.04318e-14	1	1	1	1	1	1	1	1	0.00475842	0.873927	1.33266e-10	0.289868	-0.157151	8.5	65.0892	75.5811
Xetro.A00358|fst	0.894106	99.5027	112.272	30.4948	6.56973	12.9138	3.42617	3.31889	1.91416	172.034	88.572	62.5741	8.54191e-35	1	1	0.00434045	0.00153664	0.00626442	2.68402e-05	1.42237e-05	4.90511e-07	0.000494674	0.471529	6.27645e-05	-4.55522	6.60778	8	0.282316	15.1338
Xetro.A00377|znf131	41.305	114.575	135.508	128.527	174.804	126.417	150.764	143.454	177.994	202.599	144.926	135.333	7.78416e-05	1	1	1	1	1	1	1	0.816977	7.87345e-09	0.779636	0.0107288	-0.136019	-0.0397554	8.5	67.9792	72.5281
Xetro.A00390|c7	19.3252	114.749	107.018	90.474	117.897	78.5572	68.3941	100.646	91.2389	2.82709	160.964	55.2661	0.010532	1	1	1	1	1	1	1	1	3.07374e-20	0.0165622	1.80562e-09	2.97595	0.644156	12.5	0.131236	4.87866
Xetro.A00392|rpl37	28.3409	114.536	88.928	88.7542	93.0483	106.841	100.98	89.6905	97.7259	120.64	127.672	90.4904	3.70178e-06	1	1	1	1	1	1	1	1	0.601288	0.668445	0.263351	1.05158	0.56275	8.5	152.188	187.791
Xetro.A00396|ptger4	0.21308	121.35	85.6102	89.7723	110.987	135.156	76.0618	110.886	74.3229	23.3264	174.663	92.5753	5.31949e-24	1	1	1	1	1	1	1	1	2.30165e-07	3.26001e-06	0.378502	6.76878	0.251847	11	0.0555281	7.24189
Xetro.A00411|lifr	18.0795	98.3	101.012	90.5114	95.8911	79.3406	62.5378	49.2001	73.2521	73.0716	92.8538	127.24	1.24828e-06	1	1	1	1	1	1	0.328609	1	0.310264	1	0.12641	0.178331	0.421088	8.5	16.1242	19.5139
Xetro.A00426|nadkd1	38.3122	106.469	94.8954	116.777	104.83	116.322	116.412	104.1	90.0993	244.379	108.152	95.7768	1.81049e-12	1	1	1	1	1	1	1	1	1.61689e-18	0.791048	0.831635	0.0956506	-0.238559	0	32.1319	17.2336
Xetro.A00430|	25.4657	101.602	104.353	102.19	126.33	101.679	111.578	102.362	126.459	158.289	112.165	532.481	8.86096e-08	1	1	1	1	1	1	1	0.876966	5.81927e-06	0.642309	5.05265e-12	0.549144	0.0560221	8.5	51.1227	78.5235
Xetro.A00438|cox7c	36.9261	105.574	105.716	110.03	118.893	97.3157	101.319	92.2055	103.753	162.275	124.888	113.529	0.000148137	1	1	1	1	1	1	1	1	0.000322781	0.323382	0.0237654	0.248468	0.514761	8	449.824	255.588
Xetro.A00448|cetn3	31.8438	109.841	101.529	103.154	101.333	118.692	150.43	116.396	123.668	182.679	119.758	135.994	1.06282e-05	1	1	1	1	1	1	1	1	4.66338e-10	0.633255	0.0280845	0.49145	0.121902	12.5	55.5053	64.7926
Xetro.A00461|rgmb	35.3492	119.878	90.8246	108.461	100.823	124.603	110.261	90.5943	126.44	213.363	101.798	73.1852	1.14074e-09	1	1	1	1	1	1	1	1	2.8529e-09	1	0.0630085	-0.32649	0.15809	0	5.86674	1.75322
Xetro.A00490|reep5	48.6959	112.386	95.7824	77.8064	118.712	90.3787	109.087	99.7194	110.151	117.698	101.453	71.9206	8.04341e-08	1	1	1	1	1	1	1	1	0.712162	1	0.181701	-0.0415643	0.115773	0	137.251	124.652
Xetro.A00496|	11.3498	93.5582	103.801	136.049	140.531	109.421	146.045	172.2	185.184	109.069	59.1832	86.3286	6.94114e-25	1	1	1	1	1	1	1	0.811421	0.633078	0.00459789	0.361146	-1.58147	-0.231288	0	5.68615	3.49986
Xetro.A00526|phax	18.7989	119.309	94.1281	102.358	113.089	109.211	82.283	85.4973	87.0748	118.232	115.331	89.5934	0.000251313	1	1	1	1	1	1	1	1	0.177654	0.782496	0.192488	0.586512	0.0510122	8.5	77.6188	106.581
Xetro.A00528|gramd3	18.3599	105.952	101.074	124.227	101.826	117.87	115.426	136.217	118.481	4.89357	133.161	263.445	1.77672e-09	1	1	1	1	1	1	0.787643	1	1.16051e-99	0.0666822	2.57537e-09	4.94179	0.200637	8.5	374.513	216.593
Xetro.A00549|arrdc3	31.9428	94.1282	104.912	106.223	95.3682	84.2825	99.917	95.1399	99.3291	140.5	124.308	123.827	1.20012e-08	1	1	1	1	1	1	1	1	0.00161049	0.0623795	0.255924	0.117346	0.554317	11	17.6347	15.7142
Xetro.A00551|znf608	0.401828	120.834	96.9488	67.8163	95.1962	64.9585	44.7957	45.0849	50.1571	38.5296	104.859	93.4019	0.00160528	1	1	1	1	0.747424	0.483564	0.53739	0.763584	0.00248679	1	0.400967	-0.177889	0.746539	8.5	0.0516169	13.3072
Xetro.A00566|tnfaip8	35.887	122.277	81.8818	96.9652	54.6811	113.827	104.391	82.6762	55.8106	112.56	124.108	111.102	0.0034157	1	1	1	1	1	1	1	1	0.897448	0.975768	0.66336	-1.00062	-0.437803	0	112.596	46.2996
Xetro.A00575|tmed7	35.6289	123.198	119.706	118.462	132.478	291.349	296.98	307.18	306.073	128.37	178.814	93.2615	0.000465749	1	1	1	1	0.000382939	1.20099e-05	2.25506e-06	1.54932e-06	0.26726	0.0136318	0.639547	-0.255984	0.0749743	11	302.441	247.55
Xetro.A00577|fem1c	34.3957	104.364	101.616	106.049	78.4728	111.805	116.591	101.327	118.674	139.472	108.923	92.3271	9.39662e-11	1	1	1	1	1	1	1	1	0.00205899	0.849086	0.745677	-1.21747	-0.146247	0	214.095	96.2298
Xetro.A00580|trim36	27.9812	106.877	107.547	120.544	132.635	135.146	140.985	123.612	135.394	67.0481	144.046	164	8.46079e-10	1	1	1	1	1	0.72648	1	0.86639	0.000869628	0.000211731	4.06233e-12	2.64266	0.0794533	8.5	206.761	138.439
Xetro.A00581|suds3	48.0647	124.092	95.4609	91.1411	114.055	126.81	118.146	102.981	111.936	123.922	103.666	98.7723	0.00173279	1	1	1	1	1	1	1	1	0.0114339	1	0.977027	-0.0366135	-0.0743157	8.5	194.503	140.47
Xetro.A00588|wsb2	40.3859	115.33	94.4533	76.3535	76.9838	77.1566	67.9426	77.4672	54.9115	119.277	103.548	96.8046	0.00267258	1	1	1	1	1	0.94495	1	0.141205	0.0612589	0.613913	0.812001	1.43052	-0.0203493	0	5.06084	3.74863
Xetro.A00590|	0.0937663	98.7808	95.3239	101.972	137.124	101.91	80.4656	111.618	130.097	123.147	189.221	79.4197	2.65951e-26	1	1	1	1	1	1	1	1	0.456069	0.00832909	0.0174597	2.27999	-0.0626011	NA	0	0.625185
Xetro.A00591|	0.0532417	99.3738	140.536	139.805	159.728	131.156	108.785	155.037	167.869	136.731	144.49	81.9226	1.40498e-37	1	1	1	1	1	1	1	0.901383	0.252559	0.530099	0.0510019	2.3595	-0.225418	NA	0	0.357249
Xetro.A00602|xbp1	8.45296	101.775	75.6948	83.7325	84.1986	125.453	89.4535	130.572	90.9621	18.4639	122.658	103.033	4.24296e-13	1	1	1	1	1	1	1	1	3.9911e-31	0.371426	0.98711	3.31263	-0.569826	8	1.9071	84.9231
Xetro.A00618|	9.41632	107.525	118.882	105.904	153.693	78.3573	67.5295	77.3788	91.7701	4.96986	141.664	82.5489	0.0015433	1	1	1	1	1	1	1	1	6.70546e-13	0.109562	5.10377e-06	4.61851	0.440743	8.5	4.22386	95.7002
Xetro.A00625|fbxw8	34.0758	123.546	91.5061	89.7242	86.4695	92.1602	73.6363	65.044	74.3976	151.726	132.946	80.6338	0.00101682	1	1	1	1	0.894687	0.79298	0.167872	0.758074	0.000820649	0.373566	0.0453164	-0.165342	-0.120229	12.5	77.2656	71.1634
Xetro.A00658|pptc7	43.2357	100.779	97.0579	114.056	102.269	99.77	112.204	114.64	111.799	169.449	80.9905	77.0406	2.02793e-05	1	1	1	1	1	1	1	1	4.4971e-05	0.828026	0.0150491	-0.498177	-0.338114	0	95.5062	27.1962
Xetro.A00662|arpc3	29.4676	131.794	96.4275	91.1277	135.533	110.747	102.61	93.5756	114.816	155.231	119.319	44.0361	3.63886e-11	1	1	1	1	1	1	1	1	3.17875e-05	0.730045	5.06628e-13	-0.0376968	0.237503	0	141.045	101.226
Xetro.A00664|atp2a2	33.0674	118.655	107.37	101.688	147.308	110.535	137.033	132.636	141.256	76.6913	121.958	81.7146	0.000100385	1	1	1	1	1	1	1	1	0.71003	0.537163	2.72544e-05	1.87542	0.408246	8.5	199.374	364.675
Xetro.A00675|kdm2b	23.5704	115.158	110.367	127.573	155.619	110.962	113.505	117.632	134.471	32.6589	162.334	153.004	2.52494e-05	1	1	1	0.104622	1	1	1	0.647881	9.30745e-13	0.0148439	3.10014e-08	1.45366	0.191308	0	33.273	36.2527
Xetro.A00680|setd1b	40.5103	105.968	97.5105	90.7395	115.905	97.0188	108.856	96.3929	106.168	165.985	112.448	106.425	7.44243e-05	1	1	1	1	1	1	1	1	5.59392e-05	0.492177	0.863534	1.8238	0.239004	11	21.1373	18.021
Xetro.A00684|bcl7a	29.5699	106.558	102.129	117.349	131.608	110.267	134.073	111.551	124.342	151.458	114.157	109.798	1.34975e-05	1	1	1	1	1	1	1	1	0.000280865	0.373947	0.531377	-0.0315208	0.0959488	8.5	174.206	154.624
Xetro.A00693|	0.290861	108.928	83.3041	89.1889	99.9362	179.124	102.972	169.052	119.513	52.0291	179.705	62.652	0.00060406	1	1	1	1	1	1	1	1	0.243956	0.0141215	1.59132e-16	3.47491	-0.613044	8.5	0	1.1815
Xetro.A00701|rsrc2	31.5952	114.127	104.067	104.353	115.072	102.37	106.217	104.176	113.626	180.794	147.218	172.232	1.82287e-05	1	1	1	1	1	1	1	1	1.44153e-05	0.0105994	5.43028e-19	0.665456	0.105399	8.5	67.3822	96.2278
Xetro.A00707|vps37b	15.495	118.747	120.254	122.593	81.4171	107.461	83.472	72.4037	73.6421	142.204	87.0523	65.3489	4.44732e-14	1	1	1	1	1	1	0.955654	0.870263	0.0116693	0.217316	8.57782e-07	-0.458593	-0.0896723	8	69.5768	72.7699
Xetro.A00709|ogfod2	43.7142	107.401	85.8989	94.0645	112.899	62.9848	44.3515	54.3147	51.8583	52.7071	88.5979	83.5131	1.05516e-05	1	1	1	1	1	0.144966	0.60023	0.320874	0.000309287	0.778251	0.151783	-0.0261721	-0.208513	11	28.4491	30.7776
Xetro.A00718|setd8	19.1042	103.532	117.699	120.83	147.074	115.409	174.447	137.889	154.71	28.4646	125.379	109.015	4.05227e-15	1	1	1	1	1	0.657319	1	0.967018	6.61725e-44	0.258183	0.383972	2.88184	0.022786	8	745.936	941.814
Xetro.A00719|rilpl2	42.9668	108.757	108.348	103.389	91.816	102.332	179.106	122.605	150.726	146.518	205.748	131.202	9.16916e-05	1	1	1	1	1	0.938405	1	1	0.0776007	6.08063e-05	0.174275	0.184209	0.104932	0	14.8408	15.9434
Xetro.A00721|rilpl1	20.8417	125.091	127.274	135.713	184.584	137.717	203.086	128.076	197.558	16.1706	143.872	119.205	0.00418514	1	1	1	0.804234	1	0.414962	1	0.370401	2.56449e-12	0.0131593	0.477377	4.61947	-0.0326357	0	5.45841	9.00106
Xetro.A00722|tmed2	23.8415	104.361	102.586	98.9038	133.52	103.943	93.9488	96.6718	120.639	115.885	129.211	73.9834	4.74102e-05	1	1	1	1	1	1	1	1	0.138208	0.227278	5.68117e-05	0.000464969	0.213634	8.5	214.494	268.993
Xetro.A00731|ccdc92	23.5823	100.038	137.45	130.288	134.185	88.3364	121.309	120.514	107.369	41.544	98.9006	91.0787	4.13148e-10	1	1	1	1	1	1	1	1	2.15896e-18	1	0.411449	4.34479	0.0445373	0	0.269802	4.14636
Xetro.A00739|ubc	7.19025	107.158	102.202	112.64	130.987	106.433	112.032	111.367	128.231	169.596	116.161	110.226	6.55459e-35	1	1	1	0.998469	1	1	1	0.920454	0.00230154	0.537795	0.473807	0.708059	0.161559	8	1384.9	1829.7
Xetro.A00753|fzd10	5.63056	103.453	96.3242	98.8128	157.036	68.4195	56.4696	62.3045	67.5793	13.0991	92.6963	77.5415	3.59413e-15	1	1	1	0.845268	0.218555	0.132783	0.422178	0.751572	1.16061e-19	0.8504	0.00833532	1.03591	-1.41674	8	0.298122	31.6523
Xetro.A00759|	8.35149	107.604	99.9281	98.7635	129.483	121.682	133.735	131.763	142.399	187.175	118.924	103.999	4.8567e-34	1	1	1	1	1	1	1	1	4.14082e-10	0.412807	0.985829	1.51231	0.14267	8	0.153827	27.5686
Xetro.A00760|ran	30.4062	112.873	94.6673	100.088	95.6211	109.811	93.7779	95.4574	96.5316	152.059	157.006	128.369	4.00814e-09	1	1	1	1	1	1	1	1	0.000361652	0.000211731	2.76387e-07	0.284347	0.180094	8	351.568	559.715
Xetro.A00769|mmp17	0.462439	101.333	78.1099	57.6436	60.0502	83.4904	43.5409	56.672	40.2831	149.081	77.952	60.1081	1.98157e-31	1	1	1	1	1	0.14635	0.933135	0.0529347	0.293186	0.303348	0.0824954	-0.650857	0.198725	8	0.0320913	7.51283
Xetro.A00770|ulk1	49.3376	154.249	86.1526	91.5253	80.7381	146.822	160.607	115.939	87.0962	253.293	157.268	138.223	0.00331792	1	1	1	1	1	1	1	1	1.34691e-07	0.582102	0.114351	1.51407	0.016912	0	6.20514	4.23154
Xetro.A00775|noc4l	46.7268	125.937	88.0432	88.202	78.6631	109.877	75.6674	80.6218	68.5167	150.9	112.944	95.9206	0.00616125	1	1	1	1	1	1	1	1	0.000978784	0.94252	0.790119	0.363813	0.33042	8.5	65.1248	64.8105
Xetro.A00787|ranbp1	34.515	109.407	99.9006	109.33	112.067	108.468	113.943	104.908	111.831	131.807	209.03	108.217	0.000320932	1	1	1	1	1	1	1	1	0.000101951	6.59944e-06	0.313521	0.116082	0.212264	8	347.628	478.326
Xetro.A00788|trmt2a	43.4554	117.722	89.9404	84.3168	116.492	123.18	105.81	87.8143	120.284	143.621	149.379	97.1959	0.00144984	1	1	1	1	1	1	1	1	0.000281557	0.126518	0.918807	0.89192	0.125331	12.5	39.0758	33.5096
Xetro.A00797|tbx1	2.11462	100.078	100.302	117.667	91.0204	81.5537	80.9773	48.8329	71.092	59.5253	97.4768	140.301	8.15179e-50	1	1	1	1	1	1	1	1	0.0281924	1	0.421418	-0.300459	0.811777	12.5	0.0317145	1.00678
Xetro.A00802|cldn5	0.358741	100.343	88.8789	83.6349	109.122	108.776	173.729	164.462	113.193	375.906	124.671	177.033	4.22309e-41	1	1	1	1	1	1	1	1	5.74093e-07	0.641073	0.000686822	-3.50259	-0.296546	0	0	2.4086
Xetro.A00806|mrpl40	14.5464	118.83	115.812	122.025	77.8003	112.548	130.175	107.981	127.374	289.385	113.388	107.448	0.000462708	1	1	1	1	1	1	1	1	8.50753e-14	0.997547	0.810725	-0.368444	-0.0705398	11	104.453	69.9539
Xetro.A00810|ypel1	17.2113	118.039	112.245	97.3412	171.257	139.898	185.42	221.196	149.044	202.541	108.687	182.952	8.63121e-11	1	1	1	1	1	1	0.690995	1	0.00330235	1	0.702058	2.40185	0.0240159	12.5	15.8854	4.77448
Xetro.A00811|mapk1	18.1998	106.27	97.7023	99.3135	126.334	121.08	135.66	123.598	126.464	221.265	124.636	125.911	7.88387e-08	1	1	1	1	1	0.702075	1	1	4.03804e-09	0.699063	0.0425221	-0.525461	-0.157597	8.5	131.796	147.798
Xetro.A00814|	43.9377	81.8325	111.012	99.1278	156.376	120.606	136.667	140.896	154.989	125.206	108.036	117.863	6.84869e-09	1	1	1	1	1	1	1	1	0.82723	0.638793	0.563522	-0.165835	0.400826	8	1.70228	3.64476
Xetro.A00817|ube2l3	15.7384	126.724	98.0576	89.2012	108.454	100.587	83.0726	93.9205	91.3533	112.481	122.169	117.079	1.26749e-06	1	1	1	1	1	1	1	1	0.410055	0.521529	0.417414	-0.800027	0.174909	8.5	34.7567	42.1825
Xetro.A00825|slc25a1	7.27324	109.012	101.446	94.9655	69.0338	108.848	85.3203	93.7289	115.72	181.087	122.756	174.943	1.9003e-37	1	1	1	1	1	1	1	1	0.00188731	0.530187	0.000687112	0.340995	0.087657	NA	16.7736	29.1103
Xetro.A00831|dgcr14	47.4042	110.101	96.4874	95.5308	105.176	108.285	125.675	70.8477	106.207	190.093	106.68	133.607	0.002187	1	1	1	1	1	1	1	1	8.46335e-14	0.844626	0.00105798	-0.327387	-0.0876955	0	70.1183	63.7277
Xetro.A00836|igl@	3.44115	108.958	89.8184	25.6709	39.6887	82.8687	60.9931	30.6686	35.6812	389.994	119.208	116.763	1.6816e-11	1	1	1	1	1	1	0.583196	0.78466	4.96855e-09	1	0.98367	0.168891	-0.0652931	NA	0.292206	0.197986
Xetro.A00848|	0.475283	118.299	101.141	103.753	120.487	122.642	79.8434	104.539	83.4077	12.9649	126.252	146.921	3.23773e-30	1	1	1	1	1	1	1	1	6.05875e-12	0.766128	0.00192643	5.6784	0.612975	8.5	0	2.58742
Xetro.A00849|unnamed	0.185628	117.089	91.5108	85.9924	111.131	109.65	73.0265	82.2435	82.3759	4.81055	159.254	63.792	2.53632e-18	1	1	1	1	1	1	1	1	2.50464e-33	0.0633248	2.31022e-07	5.83145	0.783794	8.5	0	31.0655
Xetro.A00857|crkl	25.127	106.513	94.2603	78.3865	64.1141	107.296	85.7448	59.6538	63.5562	197.433	132.667	101.024	1.49838e-13	1	1	0.815548	0.100376	1	1	0.0143236	0.0456829	2.24528e-08	0.084452	0.99855	-1.41253	-0.230037	8	108.181	143.9
Xetro.A00860|med15	20.9273	117.521	88.5423	72.708	61.4541	95.6725	70.1312	64.9893	59.1477	234.013	88.7745	94.5401	2.67272e-05	1	1	1	0.406114	1	0.915563	0.609103	0.163505	2.85948e-12	1	0.547766	0.286934	0.140688	0	9.09905	11.8441
Xetro.A00866|c22orf36	0.750587	108.128	84.7014	19.3315	23.0976	79.0577	40.8835	22.2217	16.9144	178.037	79.5721	119.337	1.3257e-20	1	1	0.0264107	0.133208	1	0.821726	0.0459699	0.00631557	0.000196802	0.191047	0.0351398	-2.09496	-0.0564977	8	0.0209599	6.46129
Xetro.A00867|snrpd3	25.2618	110.628	100.51	104.667	94.2055	103.183	111.685	91.5669	101.926	161.021	121.127	102.43	6.19073e-10	1	1	1	1	1	1	1	1	0.000520857	0.550921	0.956394	0.264237	0.201605	8.5	662.79	1100.51
Xetro.A00868|c22orf13	17.2234	106.298	101.256	86.7287	135.432	91.5143	69.5199	55.3933	67.2002	84.2874	105.848	79.7459	1.80332e-08	1	1	1	1	1	1	0.488098	1	0.0685069	1	0.000857357	1.92996	-0.133704	8.5	223.686	207.631
Xetro.A00870|adora2a	0.696065	125.658	72.9718	43.4207	40.5817	141.827	98.4613	114.371	58.4628	144.398	136.449	106.312	1.03697e-33	1	1	0.770857	0.266438	1	1	1	1	0.107327	0.217846	0.900781	3.67693	-1.20051	NA	0.0583733	1.11143
Xetro.A00872|bcr	31.5537	108.039	97.7621	76.644	62.8715	88.385	75.3622	57.7883	67.748	68.2201	90.1787	86.7544	1.54352e-06	1	1	0.793141	1	1	1	0.712732	1	0.00137705	0.844441	0.0703895	-2.46773	0.264808	11	47.4039	38.0925
Xetro.A00889|patz1	37.9827	130.646	91.8728	98.1517	87.799	143.83	96.0845	92.3572	122.523	195.067	127.554	71.3613	0.00486583	1	1	1	1	1	1	1	1	2.96878e-05	0.894844	0.0470947	0.141443	-0.048168	12.5	39.7897	45.8966
Xetro.A00895|hnf1a	34.2815	129.003	121.604	97.136	150.605	139.473	111.806	134.173	117.234	118.227	107.155	120.925	0.000936388	1	1	1	1	1	1	1	1	0.291857	0.862778	0.0628107	0.904412	-0.119701	NA	0.10939	0.751078
Xetro.A00896|	18.1536	156.666	99.2919	77.1647	111.41	154.481	125.598	113.47	141.696	123.802	112.365	166.269	0.000174453	0.205521	1	1	1	1	1	1	1	0.34949	0.458304	0.125348	-0.0367336	-0.534137	8	0	3.54027
Xetro.A00897|sppl3	22.7442	114.685	99.5541	101.183	94.1129	113.111	98.0584	96.7178	101.675	100.233	89.3486	113.427	6.80203e-05	1	1	1	1	1	1	1	1	0.962471	0.948332	0.604922	0.386374	0.250917	8.5	118.358	108.27
Xetro.A00898|acads	13.3136	118.895	90.042	73.0591	77.5411	127.115	133.65	76.1567	77.1803	156.639	114.306	74.707	6.71701e-11	1	1	1	1	1	1	1	1	0.000468113	0.996901	0.00400731	0.442295	-0.0883282	8.5	34.4198	46.6599
Xetro.A00899|unc119b	34.7183	98.9382	106.204	105.984	81.6157	108.273	94.1754	89.466	80.7166	177.295	124.225	135.212	9.31731e-09	1	1	1	1	1	1	1	1	3.27922e-05	0.354717	3.6254e-05	0.262103	-0.124648	8.5	164.26	163.776
Xetro.A00900|mlec	13.6348	109.734	99.3155	89.3032	90.3703	119.894	98.6156	99.3501	89.9949	191.491	111.728	113.621	2.26429e-08	1	1	1	1	1	1	1	1	4.59352e-16	0.794725	0.623134	0.997389	0.0483811	8.5	50.8116	83.4666
Xetro.A00906|srsf9	7.74052	110.157	100.718	107.763	109.087	113.241	124.611	104.837	104.201	124.686	122.57	97.328	6.46263e-41	1	1	1	1	1	0.858643	1	1	0.125456	0.34246	0.828426	0.595415	0.167167	8	128.921	217.48
Xetro.A00909|cox6a1	27.4853	111.021	97.9788	97.6063	115.327	109.198	110.116	100.043	104.605	148.837	109.813	72.207	2.37576e-11	1	1	1	1	1	1	1	1	0.000663211	0.914601	3.81182e-05	0.0127659	0.267166	8	767.182	344.481
Xetro.A00911|msi2	7.74807	95.4185	101.885	99.8657	114.318	73.7209	59.5364	73.8517	68.1591	56.752	119.671	68.1009	0.000320651	1	1	1	1	1	1	1	1	0.45363	0.369919	2.93465e-07	3.23661	0.575367	8.5	2.60019	37.4187
Xetro.A00917|rab35	28.1041	102.46	107.244	111.709	93.9477	122.667	108.468	118.155	99.1001	198.324	105.5	101.693	4.07893e-05	1	1	1	1	1	1	1	1	4.98321e-10	0.82449	0.988868	0.53147	0.132359	8.5	64.2468	79.0704
Xetro.A00921|prkab1	45.7275	105.983	101.637	112.32	85.2966	110.222	86.3697	71.9164	81.1005	176.16	125.047	91.1149	0.00156532	1	1	1	1	1	1	1	1	8.06635e-06	0.687977	0.426623	-0.0422195	0.185336	8.5	82.168	41.175
Xetro.A00935|mn1	2.20552	106.011	124.979	126.704	237.014	94.4224	111.381	103.36	148.759	21.7059	160.587	62.9306	1.31171e-35	1	1	1	0.654	1	1	1	1	3.8025e-11	2.2424e-08	3.56135e-07	4.06999	1.58314	12.5	0.0178038	14.3725
Xetro.A00950|	46.1005	106.667	104.57	106.47	124.734	97.0389	85.1235	103.265	97.3427	82.8621	93.8415	77.2762	0.000124986	1	1	1	1	1	1	1	1	0.0535346	0.984918	0.0022505	-0.2383	1.14482	0	0.18556	0.849194
Xetro.A00952|hps4	19.7296	105.389	109.774	51.5635	44.7958	32.5562	36.6075	22.8656	53.1382	117.461	44.2556	147.76	3.62341e-06	1	1	1	0.914361	0.934508	0.473611	0.0328968	1	0.560164	7.66886e-05	0.0418707	-2.71873	0.842211	0	20.0364	17.8798
Xetro.A00953|unnamed	0.661224	106.224	93.9414	59.0683	57.2727	57.6795	56.8376	35.6321	42.8597	70.5111	51.4497	82.3982	1.85667e-27	1	1	0.471224	0.8237	0.0719679	0.445072	0.000965927	0.0153803	0.0986726	1.69894e-05	0.000226438	-5.70053	1.18572	8	0.20471	154.766
Xetro.A00964|	25.7945	97.6603	114.601	119.779	99.8295	97.9961	150.631	91.4628	129.645	102.919	88.1642	147.924	0.000195938	1	1	1	1	1	1	1	1	0.925993	0.89262	0.00628494	0.434512	0.0455554	8.5	26.0767	38.8889
Xetro.A00972|	46.2358	105.976	99.2805	96.5081	106.345	100.693	80.6229	88.9525	91.718	110.094	134.58	90.2573	0.00441224	1	1	1	1	1	0.964842	1	1	0.268648	0.00543755	0.0106346	1.59267	0.225311	8	50.2229	98.8321
Xetro.A00982|kctd10	46.0992	103.787	100.678	110.81	106.335	97.4122	96.6949	78.6582	106.583	175.857	125.935	64.9563	0.00152385	1	1	1	1	1	1	1	1	2.69721e-07	0.191129	7.4389e-10	-0.594333	0.0847239	12.5	108.24	67.7455
Xetro.A00994|coro1c	35.2778	106.856	110.653	116.932	127.467	105.902	148.95	126.928	126.012	204.539	114.108	75.0013	9.8324e-07	1	1	1	1	1	1	1	1	4.38133e-10	0.385213	0.0155709	0.201594	0.0973674	8.5	98.8383	135.188
Xetro.A01001|slc24a6	23.8073	113.736	112.261	126.685	136.408	109.552	118.732	111.209	135.487	15.1757	130.268	121.566	2.56042e-08	1	1	1	1	1	1	1	1	5.71947e-33	0.131494	0.00477782	-0.508422	-0.17447	8.5	134.856	117.925
Xetro.A01003|sds	3.83621	101.388	107.8	90.8648	148.104	112.726	87.9487	94.9657	105.619	14.5666	108.751	90.1177	4.49374e-28	1	1	1	1	1	1	1	1	2.5116e-10	0.912262	0.222599	3.77291	-0.233272	8	32.8799	74.6283
Xetro.A01005|lhx5	0.22567	100.357	131.552	134.639	209.268	91.1135	136.761	109.574	165.971	0.730949	161.507	143.277	2.96135e-30	1	1	0.149749	1.15976e-06	1	0.320617	1	0.00188087	3.35187e-85	6.0261e-07	5.13366e-05	6.24095	1.36347	8	0	97.1652
Xetro.A01009|tbx3	0.706864	131.208	64.1297	75.2741	60.5004	219.314	119.865	212.176	139.687	58.2338	75.0054	70.2589	2.83148e-42	1	1	1	1	0.144085	1	0.386922	1	0.026249	0.0149828	0.0191329	-4.52363	-4.18931	8	0.0159126	1.92099
Xetro.A01019|emid1	20.662	134.511	90.1629	78.8115	97.8478	101.852	98.389	76.4445	98.5027	139.406	116.392	78.2634	0.000195966	1	1	1	1	1	1	1	1	0.168009	0.827088	0.052108	1.64913	0.535824	0	0.187066	0.652273
Xetro.A01020|rhbdd3	8.26101	99.2134	83.9436	87.8338	96.015	96.8743	83.5406	71.9665	87.0861	123.653	126.436	156.514	4.62735e-07	1	1	1	1	1	1	1	1	0.609597	0.444285	0.00116741	2.61743	0.303663	0	7.03237	9.23334
Xetro.A01022|gas2l1	4.47681	101.658	101.33	108.02	102.877	114.154	94.4933	110.704	103.831	7.20715	98.8984	103.068	4.54146e-15	1	1	1	1	1	1	1	1	2.16759e-48	1	0.972698	5.30773	-0.163224	8.5	0.177369	17.4344
Xetro.A01030|zmat5	30.9391	107.225	99.0059	103.639	98.8733	106.553	92.7496	91.432	99.924	183.564	112.44	122.51	1.00418e-09	1	1	1	1	1	1	1	1	1.81206e-08	0.860163	0.0403102	1.78085	0.0625146	8.5	48.1463	73.7329
Xetro.A01059|morc2	17.4989	107.531	100.531	104.713	117.132	99.5452	117.132	95.6456	104.985	157.815	126.92	85.7003	7.68434e-05	1	1	1	1	1	1	1	1	0.00128072	0.348003	0.0859799	0.0496513	-0.0402697	12.5	34.1491	18.5842
Xetro.A01061|aplnr	0.726585	123.182	94.4949	56.8953	66.3981	92.1619	107.094	81.1095	55.8754	35.0259	95.7594	64.3077	7.94291e-21	1	1	1	1	1	1	1	1	1.94216e-08	1	1.91185e-06	-0.288835	-0.4552	8.5	0.146181	180.588
Xetro.A01062|znf219	0.238374	108.373	128.364	126.467	163.675	66.2764	65.4282	68.8173	100.655	1.038	131.253	121.012	0.000151501	1	1	1	1	0.882821	1	1	1	3.24793e-16	0.0565101	0.185499	4.98004	1.06198	8.5	0	5.03941
Xetro.A01063|arhgef40	0.692538	108.114	166.301	171.669	208.246	68.6453	114.774	85.7941	149.433	7.73013	144.486	51.7428	6.82996e-16	1	1	1	1	1	1	1	1	2.01246e-29	0.130563	3.95281e-12	2.96603	1.36458	0	0.0303583	3.74009
Xetro.A01064|ndrg2	19.4837	108.54	102.572	110.881	125.557	113.908	113.792	110.583	135.948	74.7103	145.832	99.637	4.08697e-05	1	1	1	1	1	1	1	1	0.14764	9.2042e-05	0.983287	2.57187	0.0343332	12.5	35.4867	47.0615
Xetro.A01067|hnrnpc	17.0698	103.238	107.94	129.386	133.596	109.689	117.924	106.554	124.002	36.2647	131.761	140.878	1.23264e-07	1	1	1	1	1	1	1	1	1.69494e-31	5.09548e-05	8.07687e-07	1.82698	0.178029	8	408.048	609.474
Xetro.A01070|mettl17	25.8476	122.893	70.7886	69.8379	93.8842	126.115	111.817	113.713	107.515	106.573	98.7028	147.602	1.28523e-07	1	1	1	1	1	1	1	1	0.850642	0.662212	0.376581	0.126491	-0.204285	0	9.53526	7.73797
Xetro.A01100|slc12a3.2	1.45018	112.93	103.71	27.3547	2.4931	41.635	4.81674	1.2894	2.40653	32.2289	80.5271	61.8908	6.13452e-18	1	1	3.54321e-07	1.20085e-05	0.165606	0.00022126	5.19576e-08	2.03636e-06	0.049499	0.265935	5.10257e-08	-7.02949	2.63515	8	0.220543	127.433
Xetro.A01101|apex1	25.3866	119.179	99.4838	120.826	130.683	103.741	117.321	98.2078	108.045	124.895	148.798	91.0392	1.53628e-09	1	1	1	1	1	1	1	1	0.613477	0.377521	0.547766	0.258946	0.17714	8	124.722	189.983
Xetro.A01106|nop10	5.10269	112.945	90.7917	100.529	81.9178	103.898	89.1131	69.4042	86.9689	124.612	120.887	91.9365	3.85795e-31	1	1	1	1	1	1	0.620152	1	0.15726	0.751921	0.46892	0.569724	0.362076	8	171.591	290.44
Xetro.A01113|	8.64332	95.8356	94.9771	88.1415	113.918	98.2157	103.745	103.739	106.897	98.4886	125.341	156.902	1.53607e-12	1	1	1	1	1	1	1	1	0.995252	0.252865	1.85139e-11	0.989774	0.347553	8	3.18383	152.882
Xetro.A01117|srpk1	45.8643	116.085	98.9091	103.963	113.812	111.308	94.2403	88.4788	92.7032	159.642	116.555	77.8592	0.00226815	1	1	1	1	1	1	1	1	0.000543201	0.825223	0.0239596	1.63163	0.0963409	12.5	81.1246	107.178
Xetro.A01126|smpd2	23.1375	137.941	98.0298	99.3029	168.505	86.4615	98.0579	79.8286	102.061	32.3601	148.268	57.1119	1.83344e-07	1	1	1	1	1	1	1	1	1.32247e-15	0.0629014	1.8129e-05	-0.130198	0.180989	0	10.0576	10.3062
Xetro.A01135|ren	3.5929	106.319	83.4749	69.7607	77.5925	118.399	76.6758	76.5076	59.8437	113.644	71.723	69.1561	6.17465e-47	1	1	1	1	1	1	1	0.856932	0.673532	0.00910414	0.147054	0.237559	0.146446	0	8.27641	9.57529
Xetro.A01139|kdm5b	34.584	103.047	99.2163	121.955	115.123	89.8078	79.4688	77.354	82.5791	177.252	124.143	122.31	0.000621998	1	1	1	1	1	1	1	1	5.24031e-05	0.563197	0.13175	1.5381	0.346312	8.5	127.921	149.194
Xetro.A01140|tuba3c	45.3246	101.646	83.7645	99.4865	139.31	113.51	131.548	154.398	118.549	385.489	156.582	103.56	9.29135e-08	1	1	1	1	1	1	0.866717	1	2.53874e-23	0.000118065	0.88567	0.717039	-0.0807034	8	338.347	500.058
Xetro.A01155|hnf1b	5.69307	127.374	99.383	32.1916	33.1034	73.4097	18.7147	23.6151	20.099	60.4741	47.3	86.7628	0.0658099	1	1	0.770857	1	1	0.201836	0.449117	0.220336	0.265571	1.3361e-05	0.0615712	-8.54295	0.427024	11	0.182375	13.1424
Xetro.A01165|dyrk3	16.123	111.851	116.852	102.065	85.1417	79.4843	72.2136	74.6268	70.3116	237.871	73.8685	98.2672	1.56318e-06	1	1	1	1	1	1	1	1	5.76652e-06	0.28547	0.977027	-1.12179	0.429599	8.5	48.956	29.8834
Xetro.A01171|fam72a	20.3719	115.801	87.7442	92.6671	79.3747	121.884	86.0959	108.434	76.4377	134.405	132.401	94.1611	1.21178e-05	1	1	1	1	1	1	1	1	0.0141345	0.148524	0.698853	1.39305	0.366249	8.5	41.27	20.0641
Xetro.A01176|pm20d1	2.46283	89.644	113.266	129.104	152.782	130.604	139.236	149.284	148.067	0.966276	168.698	239.964	1.9214e-19	1	1	1	1	1	1	1	1	2.1758e-78	0.00102791	1.35812e-13	5.26582	-0.109922	8.5	0.0123737	5.24925
Xetro.A01179|nucks1	26.2937	111.26	94.2101	100.804	101.698	111.389	94.768	92.0665	92.4047	147.328	115.547	134.911	2.11981e-10	1	1	1	1	1	1	1	1	4.7471e-05	0.825744	1.27021e-07	0.285796	0.124584	8	490.507	876.821
Xetro.A01181|klf15.2	22.7156	105.395	98.3713	97.2837	120.213	120.402	134.885	107.46	158.571	170.801	123.267	112.212	1.24596e-17	1	1	1	1	1	1	1	0.846365	2.27749e-08	0.407696	0.787877	0.269398	0.0778326	0	42.9182	18.857
Xetro.A01188|nuak2	22.3745	112.045	80.1364	31.0556	31.7309	159.479	92.3496	47.812	32.5798	74.3354	106.831	101.57	3.72481e-10	1	1	0.173117	0.0897336	1	1	0.782636	0.0595811	0.133908	1	0.979732	-3.50343	0.0816079	8.5	138.341	47.9054
Xetro.A01219|gnai3	33.8655	129.753	88.6099	91.2597	120.955	109.916	136.229	123.594	132.571	225.856	131.524	68.8613	0.00167194	1	1	1	1	1	1	1	1	1.03736e-09	0.492801	0.000110056	-0.0263416	0.0357975	12.5	51.8412	60.5123
Xetro.A01226|nfya	37.6478	117.288	101.888	102.049	102.822	110.962	93.5708	103.452	99.3805	135.134	129.779	100.827	2.87704e-07	1	1	1	1	1	1	1	1	0.00166466	0.262544	1	0.146172	-0.0566901	8.5	357.56	265.335
Xetro.A01229|foxp4	7.40647	115.736	103.11	106.491	109.24	80.4743	59.3748	64.4475	69.3549	85.0418	116.954	82.0169	4.34042e-16	1	1	1	1	1	1	1	1	0.348169	0.662307	0.0886191	-0.352411	0.655691	0	8.8488	9.2598
Xetro.A01237|unnamed	1.0116	126.674	104.413	132.159	180.26	116.07	147.792	169.061	138.804	200.427	70.339	100.608	2.59322e-25	1	1	1	0.638932	1	1	0.865462	1	1.55422e-08	0.00180276	0.979632	0.00615612	-0.293248	0	44.6902	15.0042
Xetro.A01240|med20	29.3829	103.318	99.7779	107.766	105.911	94.5206	88.8486	84.2746	78.7076	148.226	103.484	90.9267	0.00145051	1	1	1	1	1	1	1	1	7.29013e-05	0.528206	0.419663	0.0949359	0.0777594	0	71.1657	45.1386
Xetro.A01241|bysl	29.8374	119.336	92.2617	91.5691	108.724	114.35	94.1638	89.1725	96.8069	130.585	103.247	67.9384	2.34001e-05	1	1	1	1	1	1	1	1	0.0211709	0.921764	1.37474e-06	0.230257	0.22773	8.5	111.803	59.1169
Xetro.A01246|	30.9821	101.535	94.0276	93.5646	95.2972	96.3282	74.7126	86.3415	60.6071	131.485	95.5949	79.3943	3.00221e-08	1	1	1	1	1	1	1	0.910779	0.155973	1	0.0077552	0.107786	0.171059	8.5	54.7585	43.0977
Xetro.A01255|mapk14	49.541	108.325	95.618	98.9033	123.127	108.834	105.753	102.859	104.214	227.26	100.016	66.7902	4.22051e-05	1	1	1	1	1	1	1	1	5.12378e-05	1	1.12354e-05	-0.24001	0.0371798	0	99.8044	97.0549
Xetro.A01256|rpl10a	30.2875	102.787	96.2882	87.2191	108.035	100.577	95.3444	89.0481	90.5829	137.993	109.009	94.7927	0.00383056	1	1	1	1	1	1	1	1	0.00419282	0.822556	0.636303	0.665896	0.531558	8.5	189.803	190.648
Xetro.A01257|	0	96.8096	92.6099	51.2054	45.4387	65.0829	45.9306	38.4635	28.1969	222.703	74.7374	85.2868	2.21248e-44	1	1	1	1	1	1	0.908659	0.227776	3.43316e-06	0.461092	0.568082	-1.22665	-0.241365	8	0	5.64457
Xetro.A01258|pacsin1	23.7487	113.883	81.118	18.0298	21.5958	58.6496	20.5548	13.5439	12.2804	254.137	82.7759	37.8402	0.000140611	1	1	0.000446444	0.00413531	0.234145	0.00127789	7.57024e-06	1.93917e-06	0.00603979	0.0805313	2.01487e-08	-5.70111	0.955139	0	1.13024	2.1698
Xetro.A01260|c6orf106	27.8858	106.714	95.7793	96.1065	110.148	111.632	96.9787	99.4383	94.1664	152.187	113.088	80.7776	1.07935e-07	1	1	1	1	1	1	1	1	0.00398856	0.42179	0.00108219	0.253671	-0.0834782	11	64.1064	57.7947
Xetro.A01261|snrpc	23.4085	98.4845	87.5785	98.8311	69.4488	123.169	66.4189	75.228	62.912	198.426	105.621	127.19	0.00486583	1	1	1	0.601599	1	0.324342	1	0.0924842	7.34983e-06	0.97065	0.0299556	0.185814	0.305438	8.5	332.225	531.221
Xetro.A01275|	12.9511	117.708	84.4229	78.3875	98.1053	111.862	69.3167	80.6432	57.7978	89.9122	94.6423	62.0284	1.45169e-08	1	1	1	1	1	1	1	1	0.451422	1	0.0030874	-0.146547	-0.353338	12.5	13.6913	13.2846
Xetro.A01276|sox13	28.1378	119.034	70.9228	67.9421	77.8655	174.182	80.2394	114.018	94.2621	36.7756	138.755	99.0349	0.0195024	1	1	1	1	1	1	1	1	4.06159e-06	0.317365	0.960681	2.26816	-0.421194	12.5	72.8888	61.1707
Xetro.A01279|	0.328061	94.2857	92.511	133.862	105.789	190.55	148.65	165.831	164.126	3.89692	99.4724	76.5426	4.6434e-16	1	1	1	1	0.377668	1	0.966101	0.818499	0.076396	1	0.445554	4.34766	-1.93182	NA	0	0.0873376
Xetro.A01280|cept1	20.5817	105.975	93.484	124.002	93.0366	128.595	104.718	95.9786	106.924	135.589	114.244	89.3298	6.95312e-07	1	1	1	1	1	1	1	1	0.30234	0.658292	0.489472	0.396352	0.124956	11	85.7401	106.684
Xetro.A01289|unnamed	2.05375	113.293	77.7991	56.6812	58.8002	119.692	62.2308	86.3775	55.4634	5.71642	84.0375	114.172	6.46569e-13	1	1	1	1	1	1	1	1	2.01629e-63	0.58509	0.841204	1.41694	-0.905688	8.5	0.0593735	32.7303
Xetro.A01295|tshb	2.56325	94.7285	92.081	66.0069	63.2723	74.8551	44.1724	50.0991	36.8643	133.232	76.4428	71.2976	1.73163e-41	1	1	1	1	1	0.463366	0.90954	0.12327	0.0589537	0.610735	0.0644294	-0.270772	0.152348	NA	0.0606345	1.08766
Xetro.A01301|sike1	32.4604	112.812	102.029	100.359	138.088	124.698	102.726	106.528	115.813	114.962	125.52	107.881	0.000339805	1	1	1	1	1	1	1	1	0.126488	0.566097	0.737741	-0.396053	0.109122	0	170.905	92.1151
Xetro.A01305|dennd2c	13.9249	112.501	98.1956	88.3448	122.906	88.2028	79.312	80.7405	78.9099	6.86262	125.704	103.056	0.00378825	1	1	1	1	1	1	1	1	1.77191e-29	0.0273782	0.98711	2.03745	0.425542	8.5	3.84697	21.9508
Xetro.A01306|trim33	42.0661	117.107	95.9664	91.4546	110.702	101.546	91.9187	91.8451	94.6201	106.459	138.864	123.182	0.00103272	1	1	1	1	1	1	1	1	0.256779	0.0442764	0.0546376	0.0316032	-0.17577	11	43.9331	46.0202
Xetro.A01309|hipk1	18.1392	112.695	92.3168	83.3584	87.371	102.893	65.935	70.1215	69.6707	80.9936	106.284	106.058	1.29037e-05	1	1	1	1	1	0.502094	0.846387	0.676581	0.287584	0.927655	0.961487	1.5237	0.207047	8.5	39.2232	68.691
Xetro.A01313|cdkn1a	3.30041	137.868	103.475	98.3528	64.243	149.066	127.41	110.396	68.8183	203.854	130.487	115.278	6.54e-17	1	1	1	1	1	1	1	1	0.00674394	0.886846	0.72694	1.59713	-0.608549	8.5	8.04538	4.99037
Xetro.A01314|srsf3	20.8469	107.753	102.888	94.9514	101.111	102.569	87.3178	95.4989	94.5363	97.7601	112.269	121.628	6.32612e-11	1	1	1	1	1	1	1	1	0.9058	0.858095	0.00890379	1.17695	0.104081	8	900.254	1405.31
Xetro.A01315|	45.7029	106.41	109.004	108.127	118.218	111.23	102.032	107.096	118.643	108.902	119.546	253.014	0.00246576	1	1	1	1	1	1	1	1	0.658578	0.775448	3.88195e-12	0.767738	-0.0447909	8	0	7.3446
Xetro.A01323|gpr161	19.4857	121.237	110.647	115.232	138.997	117.603	109.666	115.24	130.291	60.1267	131.365	85.0896	1.30717e-05	1	1	1	1	1	1	1	1	0.000868668	0.0340567	0.00512335	2.25622	0.393421	8.5	11.4105	63.3661
Xetro.A01331|celsr2	1.85574	114.218	102.243	92.356	137.771	106.42	85.1564	97.1054	116.002	11.775	114.558	102.125	0.000204816	1	1	1	1	1	1	1	1	5.28336e-12	0.902375	0.99855	2.15411	0.263797	11	5.75143	20.3766
Xetro.A01332|ppil1	35.0361	101.871	115.244	106.805	126.067	126.352	139.333	108.771	66.8148	76.8619	79.6377	89.9123	0.00256742	1	1	1	1	1	1	1	1	0.661224	1	0.439941	0.153733	0.067067	8.5	421.221	535.934
Xetro.A01353|lrig2	19.7728	112.83	91.6707	83.0731	92.2237	99.5631	76.3797	80.403	81.6488	92.84	140.392	96.302	0.00411845	1	1	1	1	1	0.863883	1	1	0.995252	0.238955	0.634781	1.39553	0.366144	8.5	5.9952	17.1691
Xetro.A01357|slc16a1	32.3605	98.8592	104.136	140.266	113.627	119.925	127.346	120.419	132.302	245.488	135.769	174.476	1.50476e-06	1	1	1	1	1	1	1	1	1.62584e-12	0.122989	6.08572e-12	0.176088	0.0489038	0	636.594	890.243
Xetro.A01394|lamb3	17.3014	111.031	87.6705	132.244	40.25	94.3016	38.5346	73.9433	40.8065	47.3572	105.644	100.258	2.34282e-07	1	1	1	0.0388246	1	0.0249857	1	0.0227339	1.49149e-05	1	0.980318	-2.2663	0.228949	0	6.97747	15.1855
Xetro.A01418|unnamed	46.4118	126.057	95.0648	105.679	110.4	91.3804	117.316	89.4268	112.743	117.055	139.217	90.2118	0.0118721	1	1	1	1	1	1	1	1	0.0304822	0.355175	0.496439	0.365726	0.282209	8.5	808.304	578.421
Xetro.A01420|kcna1	1.12814	108.922	91.9452	128.651	149.241	123.299	88.9919	95.5278	109.923	230.16	145.724	102.023	1.18542e-35	1	1	1	1	1	1	1	1	6.22277e-13	0.000956973	1	0.382709	0.312352	8	0	5.17198
Xetro.A01460|rab2b	27.9318	106.721	98.7664	115.393	121.997	100.847	116.178	109.383	124.235	169.277	121.335	89.5056	1.04727e-10	1	1	1	1	1	1	1	1	2.88598e-07	0.744228	0.322692	1.27929	0.27735	8.5	190.911	198.209
Xetro.A01461|tox4	26.2166	115.604	96.0905	106.047	77.9495	117.963	88.5895	90.1005	77.7419	165.607	110.963	122.63	3.92886e-06	1	1	1	1	1	1	1	0.909263	9.32019e-05	0.653798	0.0632932	0.474399	0.062044	8.5	55.7849	48.3851
Xetro.A01485|abhd4	8.27726	118.402	93.1049	137.422	151.093	129.502	140.767	162.914	143.105	78.511	92.5082	177.425	2.69653e-33	1	1	1	1	1	1	1	1	0.0355264	0.746635	0.0173675	0.269147	0.130004	0	21.4289	29.2136
Xetro.A01497|hnrnpk	9.39852	108.219	100.147	108.036	100.149	115.148	107.328	97.5128	101.323	93.9516	112.016	131.805	1.51444e-20	1	1	1	1	1	1	1	1	0.500358	0.73276	1.9034e-06	0.935103	0.188255	8	232.846	955.732
Xetro.A01498|rmi1	6.02574	111.009	109.366	113.062	126.881	116.424	126.97	131.043	136.975	38.0061	123.046	145.942	9.01447e-39	1	1	1	1	1	1	1	0.786144	3.36296e-16	0.127355	5.93471e-08	1.09834	0.257114	8	123.999	44.8835
Xetro.A01527|mmp14	2.19667	107.924	103.285	53.5894	88.1114	28.2659	11.3248	25.1773	8.69823	21.5913	87.7143	63.3026	2.91577e-10	1	1	1	1	0.281032	3.38373e-05	0.0182315	1.00471e-06	4.08531e-07	0.648526	8.29005e-08	1.41096	2.12588	12.5	0.089393	4.49638
Xetro.A01528|lrp10	40.8046	105.681	104.913	84.3424	75.7089	75.6073	88.1061	86.3158	82.6735	66.3673	86.6052	74.9881	0.0106444	1	1	1	1	1	1	1	1	0.0195159	0.834886	3.88995e-06	0.356588	1.20034	0	7.08041	7.54834
Xetro.A01538|ngdn	43.035	103.359	95.0387	128.634	102.335	118.771	115.789	111.624	111.184	205.874	116.838	107.388	0.0765254	1	1	1	1	1	1	1	1	2.23986e-11	0.525028	0.732655	0.00703767	-0.0165786	12.5	154.357	144.719
Xetro.A01542|efs	10.1886	91.6892	94.58	27.91	31.9498	19.4155	19.9035	17.2292	17.3766	72.2815	101.225	85.0637	0.000327902	1	1	6.57929e-05	0.00102914	8.82264e-07	8.04297e-08	1.64613e-09	1.52623e-09	0.508381	0.758768	0.0301006	-2.76605	2.1085	8.5	0.211858	19.261
Xetro.A01548|homez	38.156	97.273	95.9288	90.1062	95.1207	82.3127	85.359	67.1492	79.1474	89.2099	119.541	101.326	0.000410617	1	1	1	1	1	1	1	1	1	0.0381809	0.780077	-0.0509135	-0.123459	8.5	54.5261	56.5386
Xetro.A01563|	7.07031	112.685	65.9769	81.0413	69.7692	90.9514	34.7235	61.4212	35.3659	29.6677	109.997	83.5505	0.00194077	1	1	1	1	1	0.765781	1	0.756043	3.40607e-05	1	0.0052465	7.00001	-0.593801	8.5	0.837659	9.07044
Xetro.A01574|nfil3	27.8232	102.011	99.3456	62.0805	55.556	88.6619	77.7169	58.7312	73.9866	160.923	91.5672	307.877	3.35043e-07	1	1	1	0.422662	1	1	0.446959	1	0.00541833	1	1.80973e-09	-3.72324	0.904672	0	0.518339	2.81433
Xetro.A01580|gadd45g	0.452169	97.1669	90.6971	30.912	50.5835	44.4691	33.1715	35.1993	24.1362	145.838	75.3513	104.16	5.49945e-54	1	1	1	1	1	0.303703	0.420025	0.0389936	0.531912	0.130131	0.767759	-2.59631	1.89316	7	0.213249	66.6765
Xetro.A01584|cks2	33.6012	108.603	81.3187	85.253	93.0391	102.72	102.859	91.6804	87.4513	175.988	120.117	120.516	2.63646e-06	1	1	1	1	1	1	1	1	1.00617e-05	0.743301	0.100793	1.84259	0.615228	8	708.915	257.182
Xetro.A01589|tdgf1p3	6.13953	110.018	96.757	66.7547	56.5253	73.4129	49.4651	39.2795	36.5721	0.809629	104.136	128.712	1.06892e-07	1	1	1	0.717243	0.687377	0.257355	0.0161044	0.00489727	3.71932e-89	1	0.190624	-1.7458	0.617473	8.5	319.911	177.883
Xetro.A01590|tdgf1p2	6.45396	84.3834	109.914	67.1363	82.7054	53.331	59.2005	31.4948	37.7031	5.63686	71.4361	200.218	0.00889371	1	1	1	1	0.117161	0.451836	0.000105555	0.00101632	2.58067e-09	0.0163254	2.074e-08	-1.66857	1.30362	8.5	2.55755	6.49434
Xetro.A01591|tdgf1	38.1239	94.5774	108.376	120.625	130.575	113.48	129.989	131.403	138.542	11.3712	124.373	179.955	0.00154	1	1	1	0.898985	1	0.544824	0.492167	0.145255	2.5801e-10	0.153341	1.03335e-06	4.38878	0.193744	8	897.171	820.552
Xetro.A01605|cdc14b	13.8271	110.758	104.13	101.849	104.498	103.093	119.754	100.912	113.226	53.2729	135.633	98.2758	3.75897e-21	1	1	1	1	1	1	1	1	1.51274e-07	0.243649	0.910831	2.67299	0.037411	8	158.388	171.702
Xetro.A01606|habp4	47.1528	96.3156	92.6644	94.5031	99.3725	88.7043	74.403	84.8468	85.4306	204.184	97.7057	104.857	0.000200299	1	1	1	1	1	1	1	1	2.27879e-09	1	0.99855	-1.78058	-0.256204	12.5	436.032	155.108
Xetro.A01614|ptch1	37.0491	98.4131	96.7672	101.754	107.801	89.7098	97.858	103.919	111.835	139.854	109.927	65.2277	0.000121263	1	1	1	1	1	1	1	1	0.00184582	0.561937	0.00293296	-0.0811822	-0.017603	12.5	23.0185	15.2383
Xetro.A01620|ctsl2	37.6202	100.526	113.3	111.501	186.573	91.9042	127.597	117.365	156.743	114.897	167.05	127.007	0.000510134	1	1	1	0.0267719	1	1	1	0.244328	0.0216329	0.0402919	0.00200654	-0.0959695	-0.018294	8	2332.24	2638.97
Xetro.A01622|gas1	10.3242	106.463	110.276	112.516	183.077	92.5736	95.1616	104.192	125.406	45.1362	130.718	69.8342	7.1971e-15	1	1	1	1	1	1	1	1	4.70593e-07	0.00337667	6.49131e-08	1.54287	-0.327944	8	4.5317	90.4506
Xetro.A01624|isca1	36.4858	122.015	90.2272	98.7571	95.1739	109.385	78.8997	90.4724	92.6346	270.775	124.966	209.876	0.000137248	1	1	1	1	1	1	1	1	2.33377e-19	0.391084	3.20631e-07	0.0795414	0.119083	12.5	111.674	130.339
Xetro.A01630|ntrk2	25.7681	100.904	90.9325	69.8614	72.0572	191.166	150.126	164.454	152.967	13.8913	151.663	146.285	0.00297831	1	1	1	1	1	1	1	1	1.56826e-11	1	0.203683	1.63446	-0.453259	NA	0.135594	0.643416
Xetro.A01637|gnaq	43.1945	101.645	112.217	108.114	111.557	90.3815	87.1776	84.3456	92.225	70.739	118.37	246.954	0.00483941	1	1	1	1	1	1	1	1	0.0603667	0.613483	1.04546e-16	1.76691	-0.0314007	8.5	60.4426	63.0604
Xetro.A01649|pcsk5	17.2344	107.27	96.6206	78.5814	88.306	87.8057	66.2239	64.5655	66.6523	31.6758	91.1698	71.2746	2.66919e-11	1	1	1	1	1	0.384883	0.244605	0.296191	1.32037e-11	0.913216	5.20428e-05	-0.341713	-0.0551401	0	41.5545	33.0019
Xetro.A01667|zfand5	30.5004	105.456	97.2531	93.2882	94.1002	99.8111	89.9047	86.4109	77.6106	210.382	110.776	98.9883	6.22663e-09	1	1	1	1	1	1	1	1	3.92678e-12	0.945364	0.935762	0.0862111	0.0778712	8.5	301.766	166.668
Xetro.A01669|c9orf85	37.7898	105.354	101.944	117.914	78.2447	94.1732	78.896	67.1827	105.719	105.36	108.851	69.9482	2.17054e-09	1	1	1	1	1	1	1	1	0.928422	0.955661	9.63496e-05	-0.326532	0.0110427	0	146.098	135.888
Xetro.A01670|fam108b1	23.7371	99.6033	100.428	99.5531	99.5569	86.2475	88.9849	79.7254	91.6093	96.4909	101.307	171.314	2.07919e-07	1	1	1	1	1	1	1	1	0.55699	1	4.15949e-10	-0.0669595	-0.0311821	8.5	238.181	206.052
Xetro.A01673|klf9	9.28764	90.2645	92.3975	99.6284	120.525	142.474	211.129	192.718	139.869	103.369	84.362	132.469	6.11269e-16	1	1	1	1	1	0.772069	1	1	0.762056	0.846235	0.580365	0.369844	-0.468879	NA	0.510925	1.29972
Xetro.A01678|apba1	27.9905	119.327	104.413	92.4888	96.8574	88.553	111.896	92.6906	98.27	343.665	82.7179	92.5705	2.86681e-06	1	1	1	1	1	1	1	1	1.82002e-19	1	0.798173	0.244564	-0.112078	0	27.0609	25.9766
Xetro.A01688|foxd4l1.1	0.0908971	88.807	133.122	76.4103	134.515	35.2989	23.8406	9.40239	22.2384	2.86211	90.1979	88.636	4.62288e-44	1	1	1	1	1	0.270237	0.00226475	0.177394	1.25778e-12	0.814904	0.0490796	2.52451	2.32838	8	0	82.7764
Xetro.A01714|c9orf68	27.2722	97.9707	108.012	105.824	78.8373	96.5498	70.6816	93.2786	93.7986	129.301	99.0991	91.5682	8.22653e-06	1	1	1	1	1	1	1	1	0.033029	0.851157	0.684143	-0.287469	0.223385	0	8.58224	6.99832
Xetro.A01715|cdc37l1	45.8792	117.865	98.9919	98.0794	85.0866	87.6774	73.8566	66.1221	71.7228	115.265	98.6387	85.3266	0.00508943	1	1	1	1	1	1	1	1	0.0680527	0.954623	0.0624263	-0.681277	0.176185	8.5	172.811	55.1816
Xetro.A01716|ak3	18.1715	87.102	125.468	151.453	158.966	77.5433	80.7612	91.1861	122.074	92.8691	145.342	74.0751	8.33836e-05	1	1	1	1	1	1	1	1	0.809963	0.419995	0.0174762	0.436125	0.160934	0	82.5315	62.9123
Xetro.A01718|jak2	36.5575	97.5379	108.525	127.758	76.01	100.687	90.0523	74.401	97.3378	248.659	112.11	105.914	2.37967e-10	1	1	1	1	1	1	1	1	0.164745	0.846486	0.99855	0.044928	-0.0320071	0	72.2492	62.7368
Xetro.A01720|c9orf46	29.955	116.595	134.348	157.4	360.698	81.9377	141.694	100.929	228.822	119.936	163.849	61.9146	2.81111e-06	1	1	1	1	1	1	1	1	0.712628	0.81715	0.328491	-0.718955	-0.109601	0	41.3351	24.2377
Xetro.A01730|gldc	39.1688	112.53	99.524	85.1378	102.31	116.871	133.969	117.155	141.501	125.475	142.44	121.857	0.000108425	1	1	1	1	1	1	1	1	0.0343666	0.15685	0.559456	-0.690027	-0.167217	8.5	73.9257	43.3965
Xetro.A01745|zdhhc21	36.5337	98.1283	83.263	52.8115	37.7057	42.6173	33.3297	25.555	35.4733	162.189	88.4767	87.5414	0.00104686	1	1	0.641697	0.129467	0.326587	0.0519456	0.00303462	0.0411358	0.000364642	0.992061	0.437069	-2.18223	-0.00147033	0	91.8851	73.1555
Xetro.A01752|taf9	47.323	101.672	107.809	128.325	88.1557	105.121	114.199	94.5923	86.0023	222.285	120.494	78.6119	1.27345e-05	1	1	1	1	1	1	1	1	4.30024e-09	0.394819	0.0402331	0.105364	-9.69522e-05	12.5	81.0427	69.7199
Xetro.A01753|marveld2	37.1418	108.932	91.2429	118.774	110.663	110.191	80.4107	90.2999	83.537	154.543	118.429	81.7254	0.000166018	1	1	1	1	1	1	1	1	7.50267e-05	0.779109	0.0037298	-0.353096	-0.18131	8.5	76.3127	61.4703
Xetro.A01754|	33.8586	101.092	93.9987	106.048	80.6483	90.7388	71.0893	82.479	75.1378	117.188	127.409	163.338	7.57137e-07	1	1	1	1	1	1	1	1	0.0900438	0.00527765	2.69407e-16	3.9285	0.292809	8.5	3.39677	2.5034
Xetro.A01755|	11.4215	97.9224	95.0169	98.5993	97.4728	106.118	76.9745	97.5669	77.1125	155.612	121.678	138.009	1.32537e-05	1	1	1	1	1	1	1	1	5.927e-06	0.717336	0.0224841	4.31921	-0.0635213	8	0.705742	6.23433
Xetro.A01757|ocln	19.1944	102.896	91.3641	107.84	102.686	116.335	113.914	118.606	111.139	264.439	124.434	126.653	7.97643e-15	1	1	1	1	1	1	1	1	5.07059e-25	0.660807	9.74179e-05	2.59175	0.0276644	8.5	250.987	375.081
Xetro.A01783|utp15	23.1604	107.156	92.8598	80.2422	110.116	100.775	93.0437	94.025	92.7071	77.6239	122.876	79.2472	0.000105804	1	1	1	1	1	1	1	1	0.713653	0.321386	0.000103575	1.12624	0.463186	8.5	16.2605	72.941
Xetro.A01786|cer1	0.00582337	113.505	87.7606	0.622777	1.14866	1.32996	0.278098	0	0	100.772	34.6864	89.2407	0.0142276	1	1	0.00377455	0.00614594	9.0442e-05	9.72771e-05	1.2544e-07	5.34305e-08	0.995252	1.05017e-05	0.302017	-7.49171	3.47634	8.5	0	381.849
Xetro.A01804|mobkl2b	44.6424	104.115	104.335	85.4724	139.095	124.287	128.204	105.267	123.203	59.0376	85.2602	115.107	0.0066237	1	1	1	1	1	1	1	1	0.00675426	0.834964	0.503889	-1.23871	-0.640496	0	18.4671	10.3427
Xetro.A01820|rad23b	36.7508	107.121	106.501	116.48	104.109	103.909	91.0315	89.3619	87.7561	190.383	113.823	85.1079	2.50348e-06	1	1	1	1	1	1	1	1	6.97912e-09	0.484009	0.000594914	1.28749	0.153829	8.5	134.591	197.965
Xetro.A01821|znf462	48.8074	98.5879	100.652	106.112	122.023	83.8355	95.4376	75.4618	96.8736	88.4763	113.233	120.599	0.036539	1	1	1	1	1	1	1	1	0.359853	0.703956	0.067338	1.51871	-0.0346484	11	51.0908	58.0081
Xetro.A01828|abca1	40.3806	106.507	90.5412	52.0084	51.1777	54.1562	43.0595	45.4821	36.8833	99.2702	74.9982	134.452	0.0253867	1	1	1	1	0.597378	0.574534	0.809619	0.231068	0.878436	0.398401	0.126227	-0.114289	1.0802	0	0.961818	2.40728
Xetro.A01843|acer2	21.5565	102.375	109.297	103.203	153.399	109.934	151.055	157.28	174.398	176.675	104.481	99.5746	3.77497e-10	1	1	1	1	1	1	1	0.535423	0.000870893	1	1	-0.0545495	0.72276	0	11.3132	11.522
Xetro.A01844|rps6	24.8848	104.391	100.118	104.514	107.8	108.694	111.603	107.488	106.029	167.618	121.837	91.9541	0.000232223	1	1	1	1	1	1	1	1	5.01429e-05	0.30791	0.386593	0.788771	0.338903	8.5	283.105	202.466
Xetro.A01852|sh3gl2	26.4161	122.288	109.852	122.332	101.733	37.9748	37.0071	37.0352	37.4224	73.8973	159.982	110.337	0.0317119	1	1	1	1	1	0.658535	0.670697	0.534555	0.13849	0.028299	0.780893	0.68509	3.65302	0	3.45814	3.21156
Xetro.A01854|cntln	36.0237	91.824	88.9461	93.1074	95.5669	100.718	102.384	94.8175	87.987	171.796	75.2523	92.6882	2.37967e-10	1	1	1	1	1	1	1	1	6.22428e-09	0.0625107	0.459378	-0.132197	-0.115692	0	49.8035	54.745
Xetro.A01870|unnamed	39.8653	103.226	101.139	95.675	136.338	85.053	143.774	78.4873	109.109	242.502	98.9906	118.535	3.4704e-07	1	1	1	1	1	1	1	1	1.3438e-07	1	0.286129	-0.0732887	0.218414	0	216.841	177.139
Xetro.A01875|zbtb5	18.0998	100.216	98.297	104.298	84.1685	103.312	100.385	99.0014	100.03	127.742	73.2027	38.5392	4.79778e-06	1	1	1	1	1	1	1	1	0.0607084	0.815695	2.55296e-14	-0.970698	0.0942999	11	44.0307	32.2536
Xetro.A01886|rnf38	48.3846	104.898	108.598	121.75	141.667	130.415	136.882	122.167	154.722	203.893	116.24	150.527	0.00984473	1	1	1	1	1	1	1	0.389653	3.26468e-11	0.608987	1.87951e-07	-1.73785	0.0638899	8.5	51.946	77.9437
Xetro.A01889|clta	48.0912	124.431	105.184	104.823	128.392	132.818	199.016	140.489	126.699	150.417	130.618	79.1834	0.000379521	1	1	1	1	1	0.556538	1	1	0.00335583	0.121351	0.0800533	0.288855	0.0868617	0	113.547	136.587
Xetro.A01890|gne	41.2692	102.308	108.421	126.017	124.44	88.3156	88.9482	82.2686	93.2219	90.0212	124.459	86.2337	0.00270794	1	1	1	1	1	1	1	1	0.798873	0.256529	0.219564	1.69876	0.0170179	12.5	177.377	74.8744
Xetro.A01902|arrdc2	45.9647	118.756	103.634	118.308	106.145	130.608	116.321	124.647	128.796	79.96	92.3574	87.5759	0.00244388	1	1	1	1	1	1	1	0.540964	0.0122246	1	0.228784	0.441586	0.521787	0	9.36349	7.56502
Xetro.A01922|vcan	17.0565	122.283	87.9771	16.554	9.98783	23.5995	7.06127	6.55498	4.74892	55.8638	55.723	61.9153	0.0156674	1	1	0.00119506	1.176e-07	0.0121378	3.6704e-10	7.52586e-11	3.70541e-13	0.0413611	0.0863103	4.72109e-06	-3.31633	2.98868	0	0.159503	4.57342
Xetro.A01926|rps23	46.6066	122.232	88.2334	82.5624	87.6281	114.248	89.777	88.8879	86.7588	99.5645	122.332	69.7155	0.0305278	1	1	1	1	1	1	1	1	0.863793	0.449055	4.53961e-05	1.05199	0.311783	8.5	188.625	205.416
Xetro.A01939|patl1	34.2185	108.109	101.765	108.074	103.822	110.726	98.8431	93.4574	95.34	207.403	105.129	81.4606	0.000247528	1	1	1	1	1	1	1	1	6.84818e-13	0.906868	0.0694999	0.246565	0.134034	12.5	90.8812	112.556
Xetro.A01943|lpar1	12.1853	127.107	104.277	106.211	149.949	112.503	144.347	122.853	162.355	35.7288	86.6213	46.7923	1.20545e-07	1	1	1	1	1	1	1	0.593427	6.8961e-08	0.958481	6.4988e-09	-0.997255	-0.451714	0	31.8393	14.4101
Xetro.A01952|	5.98902	140.844	84.6568	11.3113	18.3368	54.1684	26.1024	9.80429	7.99624	102.187	21.2725	44.4649	2.25861e-10	1	1	0.35864	0.404093	1	0.611995	0.0169123	0.00558783	0.997268	7.07496e-17	0.0704732	-4.05767	0.348431	NA	0.185476	0.107461
Xetro.A01954|ndufb6	49.1061	104.151	97.0554	91.4919	111.122	101.569	84.1065	90.0938	70.1713	112.416	108.744	91.1295	0.0128817	1	1	1	1	1	1	1	1	0.695078	0.535806	0.584655	0.0256753	0.28394	8.5	56.701	25.0247
Xetro.A01964|akap2	13.5705	101.311	103.419	109.083	107.329	106.096	114.608	106.195	112.285	57.0879	80.5025	105.597	1.98997e-06	1	1	1	1	1	1	1	1	2.78652e-05	0.440508	0.809651	1.04024	0.407231	8.5	31.8181	59.5639
Xetro.A01976|ugcg	41.636	97.7986	93.7789	100.664	115.002	99.8861	106.359	82.6733	117.037	117.257	104.43	139.74	8.8576e-07	1	1	1	1	1	1	1	1	0.327115	1	0.0718969	0.865515	0.548534	8.5	74.3479	36.4343
Xetro.A01982|dnajc25	42.2864	109.491	97.7279	112.527	125.459	108.622	139.914	113.089	144.696	126.385	148.508	72.7115	9.94886e-07	1	1	1	1	1	1	1	1	0.134746	0.181079	0.000138396	-0.155728	0.126733	0	83.2115	82.1589
Xetro.A02013|cope	38.5309	112.018	107.098	112.065	121.575	120.23	154.009	153.336	121.141	220.757	123.37	91.1507	3.21206e-08	1	1	1	1	1	1	1	1	4.7763e-10	0.73319	0.534811	0.143847	0.00852016	8.5	95.2204	119.385
Xetro.A02021|nr2f6	26.2834	109.71	95.1556	87.0705	94.3642	105.722	69.9625	51.5675	81.614	237.269	123.294	99.5176	0.000769873	1	1	1	1	1	1	0.659283	1	4.50634e-07	0.49209	0.99855	2.57451	-0.114573	11	53.6331	44.9229
Xetro.A02031|cpamd8	5.79162	152.093	78.0658	54.2058	88.6613	81.2982	46.9726	43.8514	62.9448	9.03346	135.864	71.6227	0.00932917	1	1	1	1	1	1	1	1	1.91047e-15	0.313198	0.0124827	4.76357	0.530684	0	0.143209	4.12121
Xetro.A02037|c19orf42	49.1115	107.714	127.791	140.24	118.664	116.795	152.741	168.447	158.422	169.277	102.818	73.8252	0.000972666	1	1	1	1	1	1	0.989765	0.974444	0.000361076	0.773498	0.00199979	-0.0933443	0.153668	12.5	173.97	196.363
Xetro.A02038|med26	22.3928	106.267	93.5146	82.6129	104.263	109.771	96.3357	100.653	84.3744	145.794	110.836	107.379	1.43399e-12	1	1	1	1	1	1	1	1	0.00166466	0.91967	0.963275	-0.208343	0.155212	8.5	64.082	40.4034
Xetro.A02072|chchd10	11.4451	116.03	97.9462	38.9688	61.0732	71.6347	54.3261	31.4325	36.8026	62.0557	32.0963	38.0968	2.5891e-12	1	1	1	1	1	1	1	1	0.653963	7.22576e-05	0.0102557	-4.58294	0.302936	0	107.782	60.1471
Xetro.A02075|fstl3	0.490302	99.3882	87.2328	1.60042	7.44822	11.6632	18.9274	12.0864	4.98617	73.0444	41.6669	65.7333	2.9562e-19	1	1	0.00124795	0.00886633	0.164053	0.13219	0.0270526	0.000406365	0.233955	3.66306e-06	0.0169312	-7.62392	2.86093	NA	0.00950638	0.577434
Xetro.A02136|safb	48.6384	113.495	95.3815	100.636	103.672	114.477	100.428	98.4243	99.9804	126.402	112.169	110.611	0.0129997	1	1	1	1	1	1	1	1	0.0663224	0.609388	0.085478	0.713841	-0.0343406	8.5	68.1237	142.777
Xetro.A02140|elavl1	36.896	91.2778	103.48	111.886	141.635	93.0507	112.482	102.168	114.068	149.225	122.434	96.219	1.53613e-05	1	1	1	0.137259	1	1	1	1	6.38494e-06	0.449055	0.759389	0.545802	0.155001	8.5	408.58	441.149
Xetro.A02141|unnamed	45.6049	126.799	96.2419	80.4467	47.883	76.4588	62.1989	49.7957	28.947	51.3729	111.074	53.4347	0.00994076	1	1	1	1	1	1	1	0.215726	0.000794415	0.843006	2.83218e-08	-1.65201	0.428457	0	162.721	21.7594
Xetro.A02142|admp	0.114962	89.9432	107.772	56.7548	45.7764	2.34768	1.20923	0.472698	1.3215	96.8218	77.9245	89.0893	2.49595e-72	1	1	1	1	9.58775e-09	6.81432e-08	1.02207e-10	4.76986e-08	0.846181	0.00209186	0.33863	-6.62153	6.87211	8	0.0215682	244.78
Xetro.A02143|pnhd	0.0524667	109.64	87.1461	25.149	34.516	57.6306	16.2972	2.72332	3.03247	22.512	46.6952	76.5837	5.57025e-65	1	1	0.489725	1	0.163447	0.0519183	6.21234e-07	1.23088e-06	2.7431e-10	1.05049e-11	0.00323709	-6.42379	-1.81998	8	0	348.912
Xetro.A02148|fam32a	12.6087	106.053	100.403	107.518	103.743	133.132	127.349	117.486	112.875	167.73	94.0471	118.789	1.97236e-06	1	1	1	1	1	1	1	1	1.94675e-06	1	0.171843	0.0252885	0.176585	8.5	185.317	295.102
Xetro.A02168|lsm4	39.4255	116.726	93.4267	98.7952	115.912	126.424	113.359	102.605	91.6775	133.955	120.296	124.317	0.00471636	1	1	1	1	1	1	1	1	0.00051172	0.721387	0.158213	1.81425	0.356153	8.5	20.0932	24.1046
Xetro.A02169|	13.8784	120.96	96.116	99.9513	88.5983	114.387	83.2602	108.329	93.9015	5.30563	139.625	105.504	0.00114819	1	1	1	1	1	1	1	1	1.78657e-10	0.341898	0.876442	4.86481	-0.0198481	8.5	6.4335	17.9129
Xetro.A02171|enc1.2	44.7608	108.831	96.4207	72.2987	74.3973	83.7104	86.3296	78.031	68.4751	75.431	102.227	71.951	0.0313302	1	1	1	1	1	1	1	1	0.157369	1	6.37868e-05	-0.942491	0.909229	11	84.8601	69.2848
Xetro.A02180|btbd2	43.2725	105.444	95.4601	106.354	104.752	112.767	115.877	108.837	106.994	154.181	101.195	82.8969	6.82984e-08	1	1	1	1	1	1	1	1	2.66753e-06	1	0.00512619	-0.194871	-0.142938	11	28.8146	33.0925
Xetro.A02181|mknk2	15.7221	99.5919	96.1881	60.4189	80.2693	77.5816	84.3136	78.5734	77.7259	153.989	99.5889	185.937	2.77586e-14	1	1	1	1	1	1	1	1	0.0167456	1	2.18536e-13	0.181488	0.374753	8	29.126	121.587
Xetro.A02188|sf3a2	26.748	93.7596	106.68	119.818	133.776	106.187	139.113	112.627	133.346	208.545	116.963	134.163	9.64254e-10	1	1	1	0.939438	1	0.60419	1	0.76905	1.88825e-09	0.779328	3.6868e-05	0.30678	0.362314	8	7.44729	14.0944
Xetro.A02201|anp32c	8.57533	105.882	106.926	122.128	125.199	123.656	151.723	116.996	138.455	107.816	121.515	140.629	1.87181e-19	1	1	1	1	1	0.614353	1	0.941519	0.775295	0.569568	0.000182278	1.34742	0.0845183	8	1039.07	2511.83
Xetro.A02203|acer1	8.25302	108.571	130.452	93.8595	166.731	101.384	160.95	91.2554	161.343	21.6555	107.727	143.127	0.0137914	1	1	1	1	1	1	1	1	5.62501e-18	1	4.03791e-05	1.88899	0.502286	0	0.623851	8.82925
Xetro.A02204|mllt1	39.4921	102.346	96.12	83.5148	69.9057	99.4013	90.0862	60.2881	77.1584	106.959	94.8479	107.834	8.22628e-10	1	1	1	1	1	1	1	1	0.879538	0.975927	0.699295	0.0564704	-0.1125	8.5	40.6034	49.1374
Xetro.A02206|rfx2	39.0944	112.354	97.3801	110.131	130.156	145.707	141.97	142.884	126.82	121.233	148.719	126.988	0.000241158	1	1	1	1	1	0.772742	0.754566	1	0.364412	0.000671365	0.218669	2.2102	-0.583159	8	102.478	119.975
Xetro.A02235|ptbp1	30.4934	112.923	95.1067	100.641	109.179	115.466	99.2761	98.9051	101.04	189.689	152.321	103.793	0.00145156	1	1	1	1	1	1	1	1	0.000120406	0.0287581	0.866206	1.40925	0.0133865	8.5	201.719	351.938
Xetro.A02251|unnamed	32.3647	112.21	89.9972	78.2454	83.0702	91.7788	82.8237	78.8582	72.6614	145.785	141.628	115.394	1.53591e-06	1	1	1	1	1	1	1	1	0.00558204	0.396218	0.384905	-0.0797574	0.0495727	0	61.2282	40.0842
Xetro.A02252|polr2e	15.6907	122.053	101.897	88.5906	128.734	107.097	120.818	97.4484	120.064	90.6173	118.673	111.969	1.3382e-10	1	1	1	1	1	1	1	1	0.425004	0.760318	0.373002	0.0848341	0.202295	8.5	205.563	300.925
Xetro.A02253|hmha1	49.8332	109.936	112.525	100.324	92.0176	95.0702	94.5278	92.1781	105.142	55.6432	129.388	88.3545	0.00251233	1	1	1	1	1	1	1	1	6.84359e-05	0.362402	0.457094	0.284077	0.204181	0	57.377	82.4765
Xetro.A02254|cnn1	27.122	106.164	102.845	100.662	132.142	113.136	107.44	108.483	123.905	17.5962	78.9905	111.678	8.76829e-09	1	1	1	1	1	1	1	1	8.86865e-26	0.000536027	0.0828523	3.64103	0.34928	8	5.34156	282.561
Xetro.A02256|stk11	35.0658	102.089	108.28	118.984	140.435	136.488	161.156	145.091	152.166	106.778	132.645	152.169	2.3953e-16	1	1	1	0.617237	0.868319	0.0658419	0.348173	0.108782	0.625316	0.0135552	0.0201385	-0.586098	-0.307247	0	60.8042	34.7837
Xetro.A02259|midn	22.5448	106.168	101.454	104.86	104.809	115.895	89.4086	107.946	92.3013	54.0538	135.182	89.2047	3.60614e-05	1	1	1	1	1	1	1	1	1.11412e-05	0.00125348	0.00178712	1.1882	0.0330327	8	64.8787	184.097
Xetro.A02260|cirbp	7.4576	103.066	94.8733	104.541	93.9792	115.371	102.231	105.308	101.714	68.503	114.015	124.886	2.57252e-17	1	1	1	1	1	1	1	1	2.22744e-05	0.65586	0.00187111	1.3614	0.193078	8	1643.82	5337.99
Xetro.A02264|mum1	24.151	114.826	105.675	114.197	109.326	131.175	121.208	129.604	121.237	164.168	124.939	107.206	3.36602e-05	1	1	1	1	1	1	1	1	6.46126e-07	0.512809	0.766025	0.0481523	-0.0246765	12.5	204.404	144.48
Xetro.A02267|dazap1	8.11545	128.415	95.3699	95.2236	109.225	104.74	92.8703	88.0954	94.8037	165.946	92.6094	51.7042	3.68738e-07	1	1	1	1	1	1	1	1	0.000786545	1	4.60501e-37	0.825224	0.10026	8.5	119.367	152.573
Xetro.A02274|loc388630	14.9228	100.004	97.0392	56.3374	67.9112	21.8842	19.1339	15.1806	22.5655	90.4919	80.8393	96.2303	0.000449979	1	1	0.526516	1	2.04845e-07	5.20096e-10	5.40771e-13	1.38572e-08	0.183236	0.695437	0.800704	-1.79621	5.10426	8.5	0.892524	7.52341
Xetro.A02277|dda1	33.9708	113.801	104.365	114.632	117.896	108.442	112.239	98.4343	105.305	104.116	110.55	72.3767	6.26357e-07	1	1	1	1	1	1	1	1	0.819657	0.916501	6.42372e-06	-0.326603	0.0740168	12.5	81.631	88.5545
Xetro.A02278|ano8	43.2419	106.794	120.558	136.983	142.634	100.611	125.841	94.539	110.793	71.7381	86.6088	111.556	0.00557508	1	1	1	1	1	1	1	1	0.00480767	0.831974	0.692057	0.616224	-0.487783	NA	0.825046	1.10942
Xetro.A02283|exosc3	9.08595	116.421	112.468	110.219	121.7	92.8032	103.469	107.908	114.94	65.4176	151.215	88.4163	2.87703e-08	1	1	1	1	1	1	1	1	0.00971612	0.0715428	0.23219	-0.947353	0.0783828	0	194.279	41.3177
Xetro.A02284|gatad2a	21.1992	100.902	107.993	117.235	130.7	120.616	150.024	126.983	151.327	212.471	118.678	127.28	4.99522e-07	1	1	1	1	1	0.333006	1	0.204158	4.59827e-06	0.30673	0.00669272	0.792062	0.315893	8.5	98.6316	103.567
Xetro.A02286|sugp1	38.0991	122.578	115.567	117.183	103.61	115.833	93.7506	99.0216	103.881	83.5894	128.067	87.1957	0.00169358	1	1	1	1	1	1	1	1	0.054953	0.47705	0.15511	0.285746	0.0674776	8.5	38.8586	47.702
Xetro.A02288|rfxank	43.8767	117.061	125.069	110.885	196.024	128.83	171.628	154.79	151.251	26.1042	143.559	269.88	0.00427552	1	1	1	0.761424	1	1	1	1	2.09269e-12	0.451903	2.96884e-06	-0.200365	-0.0628007	0	60.404	46.8005
Xetro.A02299|sugp2	37.4225	119.088	103.251	99.3387	100.819	94.0038	104.742	72.8837	101.923	150.429	118.588	85.0702	0.00465758	1	1	1	1	1	1	1	1	0.000184798	0.723356	0.0510244	0.701503	0.0486302	8.5	57.741	95.911
Xetro.A02305|ppap2c	12.9071	108.828	100.548	74.1307	65.1402	89.4878	65.1706	48.1283	51.6198	56.1279	97.9349	114.671	3.18083e-18	1	1	0.829356	0.914361	1	0.810242	0.0320042	0.0646389	8.55205e-08	1	0.0222267	-0.324769	0.462173	8	65.8051	106.416
Xetro.A02306|tle2	48.043	107.412	102.848	98.1437	109.515	95.1466	81.7448	76.4863	80.8786	126.596	84.8683	118.702	0.000970377	1	1	1	1	1	1	1	1	0.00675426	0.905042	0.144429	-0.0210295	-0.0294771	11	95.8412	106.808
Xetro.A02316|klf2	12.6342	94.9986	85.3513	140.778	207.844	167.442	312.413	328.194	290.474	16.8299	153.253	144.662	3.27106e-19	1	1	1	0.365247	0.648629	0.00403102	0.000947994	0.00460312	2.11672e-18	0.0351307	0.809651	5.75252	-1.33386	8	223.679	77.7008
Xetro.A02317|gdf3	7.4835	91.9124	96.8889	104.021	102.355	126.748	123.863	123.557	106.296	78.7874	60.7495	36.4283	1.05037e-47	1	1	1	1	0.246993	0.514972	0.581452	1	0.0392763	5.02453e-09	4.77951e-09	-8.86423	-0.0547284	7	3.26374	99.0032
Xetro.A02320|upf1	33.2953	112.669	104.203	109.303	115.425	116.906	128.993	111.17	127.193	176.748	117.027	150.732	0.000132088	1	1	1	1	1	1	1	1	8.10834e-12	0.451866	8.75239e-06	0.690439	0.275119	8.5	92.1459	58.4991
Xetro.A02324|mbd3	34.4893	128.003	99.998	108.888	107.495	101.868	97.03	92.2669	102.681	106.683	107.754	83.9761	3.78989e-07	1	1	1	1	1	1	1	1	0.110715	0.988183	0.00951414	0.258588	0.173056	8	112.609	171.169
Xetro.A02325|uqcr11	33.8074	111.73	103.601	95.0666	144.623	105.958	94.4719	111.821	121.839	79.429	121.197	85.7342	0.000683299	1	1	1	0.664214	1	1	1	1	0.61806	0.727809	0.0414865	0.343224	0.30508	8.5	280.591	342.203
Xetro.A02330|fam108a1	27.1993	113.727	90.7427	94.4415	87.0497	85.1817	85.847	117.294	79.9384	148.097	103.311	135.696	0.000195966	1	1	1	1	1	1	1	1	0.0104235	1	0.0539751	-0.207396	0.0175592	0	78.132	78.931
Xetro.A02334|dohh	41.9155	103.486	92.045	95.5431	114.256	103.026	100.146	106.551	125.598	146.378	104.802	79.4108	4.00298e-05	1	1	1	1	1	1	1	1	0.00142235	1	0.0755622	-0.118282	-0.298201	0	178.024	144.244
Xetro.A02335|eri1	30.5183	130.037	103.091	106.247	102.633	123.374	115.907	139.109	107.245	149.085	94.6862	81.236	1.03322e-06	1	1	1	1	1	1	1	1	2.44768e-05	1	0.0454459	2.50064	-0.32587	0	152.314	74.0345
Xetro.A02338|tnks	39.831	106.355	96.6852	92.8664	101.659	97.794	102.382	88.2321	98.5494	184.031	109.895	115.465	7.10009e-05	1	1	1	1	1	1	1	1	1.1749e-06	0.814498	0.416999	-0.0730136	-0.101539	11	137.284	113.522
Xetro.A02339|dusp4	11.5759	100.426	80.6186	40.1624	41.2982	70.1086	45.1923	36.9931	28.6932	67.0102	66.8565	85.1009	1.84878e-15	1	1	0.0171797	0.151022	0.643763	0.279806	0.0387011	0.0015935	0.00522278	0.0023598	0.220385	-2.29936	0.479166	0	58.6148	43.4669
Xetro.A02345|ppp2cb	40.0997	108.914	101.185	117.737	104.94	102.954	136.063	114.44	122.316	179.631	124.724	104.375	6.33807e-06	1	1	1	1	1	1	1	1	2.92741e-06	0.285317	0.966639	0.49578	0.139292	0	137.479	168.645
Xetro.A02351|hdgfrp2	23.2415	106.703	77.1578	41.2965	51.5374	85.2059	43.8322	29.3316	29.1371	144.52	65.7004	95.4022	1.08953e-05	1	1	0.327445	0.835117	1	0.333006	0.00651506	0.0054907	0.00619279	0.00179962	0.859295	0.164432	-0.0309061	12.5	44.9058	61.2274
Xetro.A02354|sh3gl1	36.0561	106.143	99.3119	116.172	102.731	109.615	113.452	95.997	135.398	227.111	104.345	114.233	1.75329e-08	1	1	1	1	1	1	1	0.988195	7.88475e-15	1	0.464261	1.02384	0.0958496	8.5	196.748	123.93
Xetro.A02365|b4galt1.1	13.8724	103.284	109.266	87.5621	78.7617	96.8252	95.2692	81.6844	81.943	250.529	64.2257	71.4632	3.95973e-06	1	1	1	1	1	1	1	1	8.44022e-08	0.171733	0.0742943	-0.559105	0.211429	0	10.4345	7.913
Xetro.A02367|smu1	33.1123	103.091	99.3948	101.698	122.193	103.293	110.003	108.706	106.822	192.853	123.527	118.102	0.000184965	1	1	1	1	1	1	1	1	8.90314e-14	0.230233	0.0510204	1.33213	0.150996	8.5	411.736	552.743
Xetro.A02368|dnaja1	35.7312	114.118	102.164	99.204	119.092	116.1	132.959	119.199	144.243	144.608	145.246	152.26	1.50957e-09	1	1	1	1	1	1	1	0.805475	0.0908348	0.111015	0.000203941	0.146505	-0.00310231	8	228.535	287.039
Xetro.A02371|kcmf1	27.4721	109.091	110.134	100.014	115.71	108.286	114.397	105.92	99.6959	118.672	97.6977	71.0202	4.35461e-08	1	1	1	1	1	1	1	1	0.431302	0.973722	5.28332e-08	-0.903911	-0.0440233	12.5	146.458	90.7644
Xetro.A02401|	0.13634	93.0934	95.2715	80.4439	88.5039	97.5505	96.2936	92.0984	86.9919	53.7918	99.0577	51.2138	1.54986e-109	1	1	1	1	1	1	1	1	3.2676e-11	1	0.000951345	0.834054	-0.140457	8	0	13.9653
Xetro.A02404|ifngr1	41.5086	112.467	88.1157	66.5909	89.4324	68.6717	47.9482	63.2622	48.7714	211.03	76.7329	101.355	0.00321464	1	1	0.717616	1	0.875243	0.0490868	0.682937	0.0301856	1.53388e-07	0.791667	0.960614	-0.72221	0.110899	0	39.656	18.548
Xetro.A02412|tjp3	38.6018	101.109	83.7927	101.157	97.8788	103.828	77.5738	99.3009	99.1384	142.327	116.309	102.055	0.000692902	1	1	1	1	1	1	1	1	3.67331e-05	0.77461	0.99855	1.76812	-0.0270629	8.5	80.6321	118.856
Xetro.A02414|dapk3	31.4123	114.023	103.524	109.758	139.231	114.725	110.478	129.717	131.585	92.3771	114.06	108.357	5.04348e-09	1	1	1	1	1	1	1	1	0.390125	0.546228	0.450128	-0.188001	-0.214513	11	114.234	105.805
Xetro.A02416|pias4	40.9846	105.527	104.496	111.277	108.454	109.454	100.316	98.8427	107.336	157.879	107.618	134.197	7.30424e-05	1	1	1	1	1	1	1	1	0.000456888	0.782496	0.0107496	0.673518	0.0428851	8.5	109.584	85.8002
Xetro.A02418|c19orf28	6.05641	118.058	92.7306	89.2041	90.16	92.8764	101.28	78.1035	91.5501	328.78	96.1031	55.0041	8.90869e-10	1	1	1	1	1	1	1	1	4.02493e-11	0.81928	3.02079e-07	0.945158	-0.0487061	0	53.0544	35.944
Xetro.A02421|rpl36	35.7583	109.006	100.15	111.857	99.7034	104.652	125.048	110.589	91.8627	149.562	124.94	84.2159	0.00186581	1	1	1	1	1	1	1	1	0.000238165	0.692963	0.0199095	0.440916	0.264149	8	374.944	338.748
Xetro.A02423|timm13	8.9801	226.12	90.7424	113.625	165.735	121.477	157.836	120.767	109.154	132.261	109.671	57.1524	9.55033e-07	0.198455	1	1	1	1	1	1	1	0.0557833	0.764374	4.29912e-07	0.0265463	0.198922	8.5	196.725	177.426
Xetro.A02424|tmprss9	1.32445	115.202	120.827	164.9	172.108	100.212	125.415	131.298	134.123	0.863285	28.0706	22.3451	3.11353e-08	1	1	1	1	1	1	1	1	2.2174e-29	1.85401e-05	1.80941e-43	-1.04794	0.926909	8.5	0.0564024	14.2974
Xetro.A02433|	28.4427	110.991	97.7769	79.4174	114.562	139.002	78.4449	97.8077	101.809	68.2666	121.094	76.3828	0.0280125	1	1	1	1	1	1	1	1	0.488356	0.637464	0.0126371	1.14919	0.2932	NA	0	0.177796
Xetro.A02434|hnrnpm	39.4203	125.174	93.991	96.5763	104.862	101.457	79.895	86.2102	87.1632	117.889	89.5362	76.3178	0.0124212	1	1	1	1	1	1	1	1	0.230819	1	1.63408e-06	1.3838	0.0429886	8.5	293.071	521.529
Xetro.A02444|gadd45b	22.6862	143.085	97.3899	93.3325	77.3134	140.529	183.355	119.519	117.932	101.419	148.108	123.289	0.00181082	1	1	1	1	1	1	1	1	0.930359	0.792759	0.676682	2.00129	-1.08777	0	5.56095	4.45282
Xetro.A02454|gsr	31.7735	106.939	109.778	66.8427	67.4974	102.664	63.6274	73.32	76.9382	33.0798	147.988	152.181	2.12063e-05	1	1	1	1	1	1	1	1	5.85726e-05	0.250095	0.00211241	0.429733	0.187211	0	13.8654	18.6423
Xetro.A02462|fras1	36.3173	102.698	90.3843	68.87	53.0036	87.9268	52.8362	35.0385	39.3857	143.342	84.2972	67.6991	0.00543806	1	1	1	1	1	0.795726	0.0440617	0.107436	0.616629	0.347006	1.19569e-09	-0.880774	0.682175	NA	0.394962	1.76377
Xetro.A02465|cnot6l	23.4833	107.58	95.0664	109.059	109.457	108.394	100.252	90.1821	101.392	201.469	117.81	139.675	2.53493e-06	1	1	1	1	1	1	1	1	6.87355e-07	0.580432	0.00682047	0.327687	-0.0126149	8.5	82.5715	146.714
Xetro.A02469|mfhas1	21.9698	108.302	96.4514	116.084	111.285	97.9978	133.148	156.236	118.709	281.033	110.754	130.961	2.39216e-08	1	1	1	1	1	1	0.438064	1	8.58439e-12	1	0.034634	-1.29727	-0.296228	0	20.927	13.036
Xetro.A02470|cldn23	19.0616	101.647	91.0508	99.5144	118.547	115.67	94.5299	118.127	101.55	267.433	119.116	89.8606	1.71497e-12	1	1	1	1	1	1	1	1	1.06353e-12	0.0579295	0.258506	2.74115	0.148434	11	0.506633	12.703
Xetro.A02475|agpat9	24.3364	110.174	101.366	73.706	70.4727	94.3034	39.3715	37.8666	40.4665	184.796	107.763	81.8199	0.00150247	1	1	1	1	1	0.695902	0.61634	0.633576	0.130671	1	0.632033	-0.351566	0.0222603	0	83.6113	97.7995
Xetro.A02483|wdfy3	29.7821	103.13	91.9281	84.8326	83.3706	119.503	96.3915	88.4185	94.2272	212.751	106.841	122.36	1.70988e-12	1	1	1	1	1	1	1	1	4.9216e-22	0.866448	0.0889664	0.412272	0.0269841	0	35.0295	42.2111
Xetro.A02484|	0	152.022	109.125	115.112	121.485	94.8224	105.338	85.8385	110.612	245.738	313.689	82.2627	1.18228e-13	1	1	1	1	1	1	1	1	0.000694743	1.35614e-07	0.673169	0.638856	1.22912	NA	0	0.00763665
Xetro.A02492|	22.0073	112.385	84.3693	69.7864	76.624	78.8786	54.9196	51.0378	45.7967	306.204	72.2926	42.5549	1.28996e-13	1	1	1	1	1	1	1	1	4.05805e-05	0.366098	0.0022294	0.426055	-0.337007	0	2.25083	3.23152
Xetro.A02493|	1.39356	96.991	87.3339	51.7857	57.6861	76.5031	58.8819	43.5509	36.7489	202.305	44.0621	60.6903	4.99857e-30	1	1	1	1	1	1	1	0.733988	7.00421e-05	3.88553e-05	0.0179822	-2.6654	-0.70318	0	11.3655	9.84835
Xetro.A02500|	11.8708	101.077	77.0409	81.0131	67.1663	118.047	59.9867	96.0084	55.3795	516.422	68.0268	92.9146	2.85007e-13	1	1	1	0.900297	1	0.384518	1	0.0878054	1.102e-30	0.122409	0.815445	-1.25851	-0.203371	0	15.0433	14.6378
Xetro.A02501|	2.13653	106.396	82.7393	66.1166	59.8015	131.224	81.527	85.9689	72.5537	115.558	73.4241	72.0342	4.56115e-25	1	1	1	1	1	1	1	1	0.735571	0.25537	0.344179	-1.3059	-0.128073	0	15.6399	15.302
Xetro.A02509|rest	19.0581	111.124	95.3932	96.8904	85.4288	141.069	121.294	130.985	113.71	147.086	127.984	78.3135	5.57119e-12	1	1	1	1	1	1	1	1	0.00156938	0.114013	0.000688282	1.23276	-0.243406	8.5	92.7934	88.9786
Xetro.A02511|ccng2	39.0706	82.9974	91.5001	110.178	93.7474	77.0413	59.7949	87.2057	71.7992	505.863	102.131	114.502	0.000885279	1	1	1	1	1	0.89669	1	1	3.7966e-52	1	0.234792	1.11393	0.093743	8.5	16.0252	30.3472
Xetro.A02518|cox18	49.6429	124.701	114.755	106.144	97.939	125.318	139.22	132.504	117.214	177.478	122.279	56.968	0.000115482	1	1	1	1	1	1	1	1	0.000149528	0.593666	4.22068e-08	-1.66341	-0.0745013	12.5	73.3208	28.4036
Xetro.A02523|leprotl1	47.7319	114.712	107.279	85.6504	91.2563	83.2109	77.6281	65.1882	72.3881	100.716	100.929	72.0466	0.0361407	1	1	1	1	1	1	0.23949	0.698833	0.915015	1	0.00274299	1.25895	0.403429	12.5	8.15586	14.0855
Xetro.A02527|sgk223	42.5679	109.193	95.3845	44.3901	39.3607	65.4337	54.4636	34.7686	33.5698	110.233	86.7395	79.8525	0.0441882	1	1	0.00080406	1.32087e-06	0.317031	0.00671599	2.63624e-09	5.6214e-10	1	0.509773	1.1588e-08	-1.79793	0.601347	8.5	28.8104	35.64
Xetro.A02547|enoph1	23.2366	132.082	100.157	106.205	80.4345	97.3793	84.9989	80.353	77.2224	60.5282	169.726	115.075	3.35795e-07	0.685063	1	1	1	1	1	1	1	1.01405e-07	4.71751e-05	0.425497	0.767653	0.285842	0	28.8644	142.72
Xetro.A02548|hnrpdl	2.45608	106.75	97.4918	98.6482	106.331	92.2332	101.313	85.8498	99.666	53.4848	112.512	88.0487	8.53726e-40	1	1	1	1	1	1	1	1	2.57559e-10	0.740653	0.027966	1.32464	0.0965878	8	144.643	737.48
Xetro.A02550|rasgef1b	1.1831	110.198	94.3431	29.8065	43.143	51.7146	16.7832	14.2366	14.6516	9.20528	80.59	76.2612	1.2765e-05	1	1	0.0418454	0.964368	0.0623679	0.000522452	5.80019e-05	6.41224e-05	9.67929e-14	0.634854	0.0021919	-2.9385	0.364651	8.5	0.273322	15.1316
Xetro.A02555|rchy1	31.291	98.8903	108.364	101.629	75.134	100.796	90.7969	89.3697	91.7781	83.3798	92.1295	64.8489	0.00658985	1	1	1	1	1	1	1	1	0.405071	1	3.45515e-10	0.611658	-0.14007	0	42.6385	10.6367
Xetro.A02611|ube2d3	28.8716	112.56	99.3805	104.113	129.986	123.049	136.945	131.811	133.532	205.255	118.165	93.2559	1.60922e-12	1	1	1	1	1	0.759119	1	0.812211	3.58889e-11	0.39695	0.612342	0.380765	0.148239	8.5	159.645	203.969
Xetro.A02623|h2afv	5.2523	148.952	103.104	105.561	132.405	122.313	141.933	138.634	134.952	132.651	133.854	56.8636	5.37064e-35	0.493472	1	1	1	1	1	1	1	0.0530071	0.349759	6.93054e-09	0.585828	0.311617	8	1265.09	2413.36
Xetro.A02627|	35.457	123.384	118.803	103.9	152.378	146.206	168.655	198.298	141.081	119.809	112.144	138.688	0.00997971	1	1	1	1	1	1	1	1	0.302473	0.802936	0.0337886	0.824022	-0.00910099	NA	0.00396902	0.720618
Xetro.A02639|eif4e	36.6999	108.315	102.02	112.241	121.605	108.968	149.457	138.729	139.323	195.885	134.263	76.5104	6.51112e-08	1	1	1	1	1	0.0624237	0.23405	0.16959	6.58703e-12	0.174404	0.0011194	0.288264	0.0890604	8.5	293.075	380.261
Xetro.A02653|gar1	17.0093	158.44	95.1731	100.976	126.35	111.691	113.508	108.25	104.265	129.917	125.978	40.8301	9.24264e-08	0.383029	1	1	1	1	1	1	1	0.00671993	0.446977	4.95882e-26	0.161425	-0.222527	8	7.96459	8.94238
Xetro.A02661|pitx2	0.553354	99.2333	88.363	3.91103	8.72795	49.6633	38.8771	3.47284	2.0845	109.14	113.674	96.4793	7.11912e-12	1	1	4.47204e-06	1.48155e-05	1	0.480339	6.39438e-10	2.89283e-12	0.970085	1	0.607863	-6.92084	2.28568	8	0	4.31504
Xetro.A02663|camk2a	18.2995	114.413	127.473	117.313	138.709	134.862	137.25	164.848	148.117	35.4789	130.086	79.826	3.3262e-09	1	1	1	1	1	1	1	1	3.59913e-12	0.528206	0.0254009	-2.29891	-0.174751	0	4.63693	7.95606
Xetro.A02670|ctu1	27.877	111.354	114.062	123.335	126.431	116.694	138.859	112.436	147.076	261.603	119.351	156.058	7.84289e-09	1	1	1	1	1	1	1	0.78027	6.27106e-12	0.763719	3.03281e-06	-0.396846	-0.254159	8.5	181.066	164.222
Xetro.A02677|usp53	32.7297	101.116	109.104	124.132	116.037	107.588	143.561	112.282	122.2	165.626	107.437	111.944	1.28142e-07	1	1	1	1	1	0.679594	1	1	3.50633e-08	0.680674	0.397733	0.649789	0.0181283	0	55.3221	39.527
Xetro.A02678|	11.6598	97.2014	98.6732	90.2457	76.4413	103.203	74.0159	95.7101	93.4341	53.4448	121.79	102.585	2.74517e-08	1	1	1	1	1	1	1	1	0.00875092	0.842561	0.998727	1.167	0.269054	0	45.4254	62.0288
Xetro.A02683|ndnf	12.2394	105.918	91.1874	75.6917	83.8701	77.6405	107.773	105.041	116.831	62.0307	82.4441	80.2405	9.04358e-10	1	1	1	1	1	1	1	1	0.00997659	0.339429	0.21046	-2.23452	1.48054	0	0.97055	3.44571
Xetro.A02690|lef1	0.83949	110.671	82.3592	52.7694	70.8844	82.7245	40.7208	55.3121	42.3919	16.3794	107.729	77.991	0.00100022	1	1	1	1	1	0.452802	1	0.49093	1.26508e-07	1	0.00589818	-0.604019	-0.792852	8.5	0.0710353	10.4129
Xetro.A02694|ostc	13.0264	123.335	80.3791	84.5422	78.4097	112.942	79.5712	85.5237	109.581	93.0454	135.944	111.582	0.000388121	1	1	1	1	1	1	1	1	0.91674	0.817376	0.703908	-0.143319	-0.0210592	11	148.661	156.056
Xetro.A02699|	32.2366	100.895	87.4955	95.0082	106.011	99.723	102.755	89.3773	95.8457	149.768	131.427	81.3027	1.48991e-06	1	1	1	1	1	1	1	1	2.92021e-05	0.263556	0.00642896	0.647393	0.583067	8	10.103	14.4891
Xetro.A02717|pgrmc2	30.5661	102	95.879	97.821	121.542	100.714	107.323	99.0092	99.6097	157.12	107.633	110.851	0.000226879	1	1	1	1	1	1	1	1	0.000872898	0.882545	0.71281	0.152667	-0.0594037	8	231.186	299.694
Xetro.A02720|ccna2	28.4115	107.661	108.086	110.418	122.385	104.541	117.086	110.445	113.287	109.653	131.741	91.1133	3.91524e-05	1	1	1	1	1	1	1	1	0.0768612	0.542258	0.208113	1.61842	-0.0904562	8	888.473	1059.25
Xetro.A02742|fgf2	18.2883	136.179	86.3179	78.0405	60.2871	121.128	108.788	83.7199	61.4261	165.589	126.594	66.7591	0.00014286	1	1	1	1	1	1	1	1	0.00149891	0.879059	0.0141796	0.0388588	-0.198503	12.5	28.3156	16.3818
Xetro.A02744|spata5	39.386	117.49	99.9596	78.6219	83.7909	84.5815	100.614	96.3156	75.82	82.8622	107.57	103.041	0.0201905	1	1	1	1	1	1	1	1	0.221532	0.976183	0.941988	0.336728	0.165102	0	2.03336	2.17708
Xetro.A02745|spry1	15.5226	102.736	92.5814	46.1191	43.3335	81.8056	44.22	42.2446	21.3318	48.9305	87.9489	86.1671	6.26302e-12	1	1	0.038729	0.00778575	1	0.00525924	0.00154708	3.53722e-11	6.43564e-10	0.439573	0.00243984	-1.22373	0.270806	8	33.2825	97.799
Xetro.A02746|ankrd50	33.2436	97.6675	116.04	110.363	105.318	111.383	115.066	99.9094	103.347	162.445	116.99	110.625	7.30359e-13	1	1	1	1	1	1	1	1	4.13242e-05	0.446317	0.496296	1.03594	0.355391	12.5	16.5304	11.7821
Xetro.A02751|c4orf33	49.0752	126.969	98.2945	102.051	87.7429	93.5258	84.0207	84.5054	86.7306	139.013	101.203	100.431	0.017835	1	1	1	1	1	1	1	1	0.0855403	1	1	-0.465305	0.198337	0	32.5804	23.1724
Xetro.A02775|pcdh10	6.01215	97.467	93.5085	98.1056	145.579	110.905	145.543	166.961	120.18	101.543	86.5718	33.0766	1.66258e-29	1	1	1	1	1	1	1	1	0.995252	0.818879	0.00247239	-0.857598	-0.260652	0	0.0654512	3.56136
Xetro.A02777|pcdh18	0.431252	111.972	82.2193	31.5077	49.0999	47.4931	25.6089	26.9405	23.617	84.9352	89.362	83.2296	1.02509e-29	1	1	1	1	1	0.664378	0.826904	0.495836	0.747608	0.688979	0.0153388	-0.734567	0.623048	8.5	0.010607	5.03094
Xetro.A02784|elf2	35.9748	102.266	103.51	99.1808	116.453	86.4024	102.945	91.3231	96.2973	130.474	100.549	103.449	6.92527e-05	1	1	1	1	1	1	1	1	0.000651631	1	0.96148	0.643833	0.180076	0	41.7384	43.6881
Xetro.A02807|znf330	45.2389	85.0465	99.258	132.79	119.047	92.9525	134.631	134.314	111.922	226.356	92.9377	113.162	0.000959169	1	1	1	1	1	1	1	1	2.7999e-08	1	0.671963	0.189956	-0.0388018	0	44.0947	40.4776
Xetro.A02816|frem3	5.95368	119.118	88.1158	85.6972	95.8392	124.955	88.8812	101.505	79.6545	156.698	83.5401	85.2254	6.75477e-13	1	1	1	1	1	1	1	1	0.128421	0.792528	0.143238	-1.78004	-0.322803	NA	0.0383124	1.31454
Xetro.A02823|smad1	21.05	234.471	75.8215	82.8345	65.3359	127.273	86.9272	92.3369	64.7596	312.079	109.603	35.2071	7.71466e-06	0.00343238	1	1	0.500781	1	1	1	0.296191	1.72828e-07	0.955366	1.40891e-37	0.601596	-0.138829	8.5	324.453	488.197
Xetro.A02828|lsm6	36.0587	108.126	96.1051	110.997	79.186	111.786	87.3609	108.453	92.1559	203.74	115.737	195.639	4.2382e-06	1	1	1	1	1	1	1	1	2.81559e-06	0.791048	1.36528e-14	0.0372945	-0.0450077	11	116.109	145.854
Xetro.A02831|	42.953	100.345	105.535	106.119	122.938	114.004	132.551	107.269	119.267	141.637	85.4819	116.32	0.00159138	1	1	1	1	1	1	1	1	0.00286522	1	0.617178	-0.565381	-0.18137	0	89.4222	88.3064
Xetro.A02842|mab21l2	13.3459	119.501	109.907	63.6073	69.38	120.32	106.306	88.3419	78.5618	133.369	62.2876	227.836	1.15701e-07	1	1	1	1	1	1	1	1	0.920877	0.312407	2.63286e-05	-3.47968	-1.1957	NA	0.446959	1.20842
Xetro.A02845|rps3a	33.3095	110.93	99.3217	97.2843	130.762	103.882	111.88	101.208	116.086	164.072	124.435	89.4899	1.94737e-07	1	1	1	0.900297	1	1	1	1	0.000951445	0.704512	0.162525	0.831269	0.509685	8.5	288.231	210.279
Xetro.A02846|sh3d19	35.2466	97.5968	105.682	79.9728	71.2614	106.573	91.0914	65.7531	72.3385	159.627	88.2802	122.64	4.19227e-08	1	1	1	1	1	1	1	1	3.22498e-08	0.764374	0.305312	0.390076	0.111497	0	30.661	27.6064
Xetro.A02862|fhdc1	30.9904	100.237	80.8385	46.8728	68.4695	74.4018	35.613	44.8791	36.2573	41.3746	75.376	83.1277	0.0278891	1	1	0.137306	1	0.833136	1.93519e-05	0.00194974	1.22303e-05	7.47535e-16	7.93249e-06	0.000346789	-0.171836	-0.172263	8.5	30.8732	19.8207
Xetro.A02863|trim2	36.5323	138.188	97.384	123.616	153.36	180.815	281.549	232.158	237.821	50.8109	121.795	150.713	0.000142892	1	1	1	1	1	0.0761793	0.286636	0.188123	0.000121886	0.474871	0.00117184	-1.0912	-0.53839	0	48.3077	37.7477
Xetro.A02868|sfrp2	0.411289	101.974	144.84	137.668	175.201	94.9328	145.069	106.073	158.864	2.57124	130.043	73.7338	1.89273e-29	1	1	1	0.556876	1	1	1	0.640104	3.66815e-86	0.134566	1.85139e-11	2.27682	0.775265	8	0.131797	170.523
Xetro.A02869|plrg1	20.385	112.479	99.367	112.401	108.725	117.198	105.47	101.425	100.467	173.066	137.705	153.938	1.17886e-06	1	1	1	1	1	1	1	1	0.000253637	0.202456	9.725e-08	0.281541	0.0766747	8.5	341.415	491.774
Xetro.A02881|npy1r	6.5193	91.9486	103.432	105.98	124.758	130.647	116.816	143.374	169.455	172.483	81.2681	72.8999	0.00180507	1	1	1	1	1	1	1	1	1.6529e-05	0.811145	0.026672	-0.635901	1.95044	0	0.282394	1.27208
Xetro.A02899|ppid	43.6007	126.16	99.5633	102.648	113.204	120.04	116.765	100.549	114.271	138.905	119.43	114.715	0.00151706	1	1	1	1	1	1	1	1	0.00134102	0.574073	0.271702	0.559641	0.209267	8	51.8773	96.0191
Xetro.A02905|fstl5	44.9692	130.326	83.5851	100.858	82.1985	122.917	137.691	92.4775	122.503	30.7474	121.316	89.9345	0.00248437	1	1	1	1	1	1	1	1	4.79964e-08	0.927655	0.701371	0.961857	-0.262175	NA	0.0130154	0.182807
Xetro.A02906|naf1	40.5128	107.865	100.623	93.9165	100.532	106.435	102.477	98.055	97.071	144.894	128.413	94.6324	0.00141227	1	1	1	1	1	1	1	1	0.000599406	0.419512	0.774275	0.0305535	0.18503	12.5	39.2005	50.0255
Xetro.A02909|c4orf43	30.3692	118.002	108.705	113.29	107.047	103.642	88.7346	91.581	86.3915	152.607	70.1589	92.0828	7.92804e-06	1	1	1	1	1	1	1	1	0.000224998	0.580432	0.581109	0.178952	-0.0125479	0	72.6084	59.0386
Xetro.A02912|	0.192718	104.966	106.544	106.396	156.794	102.25	103.346	103.713	127.659	0.239545	132.709	140.074	1.39736e-25	1	1	1	0.564523	1	1	1	1	7.19602e-79	0.0325609	1.60744e-11	5.26624	0.291685	8.5	0.00803534	202.986
Xetro.A02916|cpe	0.289222	105.646	92.1788	32.3861	40.4614	9.75596	2.63771	1.00319	1.36761	9.97592	70.6326	99.3962	8.75033e-16	1	1	1	1	0.000641928	0.000248723	2.7696e-06	7.10036e-06	8.50135e-20	0.0999373	0.98711	-4.69276	3.52146	0	0.00684905	5.32432
Xetro.A02917|	1.14533	110.612	73.7865	28.1903	23.8524	79.4524	20.94	32.2384	23.7836	60.0843	70.0325	78.1106	0.0216967	1	1	0.149749	0.104934	1	0.0229605	0.272177	0.036816	0.175214	0.427659	0.000352705	-3.57242	-0.194594	8.5	0.0120703	17.2901
Xetro.A02935|	0	107.271	108.346	82.1826	106.458	109.653	117.122	83.0727	109.142	14.6329	134.887	69.1007	2.24075e-42	1	1	1	1	1	1	1	1	1.21851e-14	0.0225117	0.214889	2.37358	0.0422371	NA	0	1.41594
Xetro.A02936|galnt7	14.7837	87.2014	113.212	107.41	125.304	63.2337	80.806	60.4349	78.1846	11.9559	105.38	157.332	1.89933e-06	1	1	1	1	0.540614	1	0.474942	1	6.54427e-62	0.805077	7.98346e-09	0.486912	0.683766	8.5	21.7525	29.577
Xetro.A02938|sap30	3.92094	111.844	114.091	108.888	130.754	97.9285	122.343	108.38	111.846	27.0679	141.34	87.6778	7.59344e-28	1	1	1	1	1	1	1	1	1.16342e-13	0.00301125	0.204342	2.94371	0.547493	8.5	57.6425	80.179
Xetro.A02941|hand2	1.18536	108.036	121.357	96.2166	86.9742	83.6187	126.247	113.57	107.146	53.0314	127.684	268.616	2.32949e-25	1	1	1	1	1	1	1	1	0.000660685	0.752904	1.92701e-14	0.761183	0.35144	7	0.0251205	6.93184
Xetro.A02945|hpgd	47.9645	102.819	107.604	102.089	120.822	94.7177	102.476	99.9327	103.582	41.0738	113.265	119.612	0.00831123	1	1	1	0.940801	1	1	1	1	1.0595e-08	0.713231	0.00258562	2.72765	0.819003	8.5	77.4113	104.062
Xetro.A02952|spcs3	36.9152	119.138	108.332	98.5737	111.089	120.052	138.581	119.328	126.215	154.18	109.254	83.7033	7.79357e-06	1	1	1	1	1	1	1	1	0.000512725	0.844626	0.0547857	-0.302703	0.0535532	12.5	352.274	282.9
Xetro.A02955|neil3	22.4758	95.2753	101.426	105.707	99.4387	95.0035	105.439	102.55	101.375	96.8227	103.454	135.266	0.00173636	1	1	1	1	1	1	1	1	1	1	0.865228	1.00598	-0.0970123	NA	0.0668983	0.0887544
Xetro.A02966|cdkn2aip	19.9221	111.292	110.478	120.418	148.998	110.038	151.125	123.649	159.479	168.077	120.165	125.368	6.50279e-14	1	1	1	0.907994	1	0.752703	1	0.384468	7.53843e-05	0.499347	0.0911813	0.241246	0.0339766	8	146.146	210.913
Xetro.A02967|ing2	18.136	94.4262	108.735	108.347	110.045	102.386	121.371	111.796	117.303	246.823	132.868	97.4283	3.57633e-13	1	1	1	1	1	1	1	1	8.52339e-27	0.0374	0.948373	-0.210282	-0.345622	7	352.977	208.806
Xetro.A02971|stox2	25.5165	109.224	91.1282	86.695	85.4086	110.646	74.9672	68.254	85.3352	74.4404	107.37	119.424	3.38178e-11	1	1	1	1	1	1	1	1	0.00687748	0.968344	0.565515	0.151069	0.213316	11	10.0758	9.40369
Xetro.A02974|casp3	15.5427	125.622	101.431	115.917	95.4016	107.457	99.7638	90.1201	96.3674	110.573	122.3	90.5191	1.19299e-08	1	1	1	1	1	1	1	1	0.360475	0.398232	0.509882	-0.288113	0.288061	12.5	78.1142	88.0732
Xetro.A02979|helt	1.54434	105.263	71.2146	36.6421	33.8613	135.9	108.01	160.712	65.9351	173.48	227.39	81.1533	2.74622e-22	1	1	1	0.424412	1	1	1	1	0.0314408	5.97595e-09	0.168161	-2.31705	-0.466353	0	0.0373853	1.26723
Xetro.A02998|fat1	35.5644	127.311	94.3201	82.2743	84.4621	92.5953	63.9945	67.7928	60.4573	62.1212	128.386	72.2257	0.0168391	1	1	1	1	1	1	1	1	0.0181385	0.651963	8.19647e-05	1.66061	0.573339	11	1.53361	12.0355
Xetro.A03000|frg1	49.9034	115.395	89.3401	95.1348	87.5168	94.1165	78.8581	83.4703	88.1072	99.6022	140.882	74.1545	0.0126215	1	1	1	1	1	1	1	1	0.939705	0.44194	0.00232192	0.132258	0.05838	8.5	129.948	155.094
Xetro.A03012|vps37a	37.5463	99.4244	117.382	116.056	127.708	123.221	145.695	139.079	139.506	71.5302	114.505	126.881	1.17464e-05	1	1	1	1	1	0.983425	1	1	0.0363004	0.727617	0.0753918	-1.64003	-0.0377071	0	18.2232	6.15493
Xetro.A03016|fgf20	0.928126	95.5165	101.791	22.7336	63.6959	29.7701	56.2405	8.02053	8.15321	19.9075	90.9013	60.023	1.48663e-30	1	1	0.650647	1	0.285755	1	6.30584e-07	5.79354e-07	9.31151e-24	0.861103	1.43011e-10	-3.81717	0.529808	7	0.172324	7.22539
Xetro.A03022|dlc1	44.4112	110.406	92.7377	74.4786	84.084	105.285	74.5217	86.2957	71.3757	33.2723	96.3529	105.491	0.0429915	1	1	1	1	1	0.80803	1	0.458686	5.85643e-09	0.923775	0.880724	0.829943	-0.0729189	8.5	39.545	49.5875
Xetro.A03026|ppat	41.0179	115.301	93.7743	87.184	92.945	99.5468	106.097	76.2665	79.0553	199.214	102.69	96.9883	0.00511731	1	1	1	1	1	1	1	1	8.66493e-10	0.826916	0.85283	0.340109	0.171421	8	102.483	112.166
Xetro.A03027|paics.1	30.3977	121.125	96.3491	99.0849	129.439	116.187	123.465	119.579	121.367	172.487	129.118	92.6721	2.80645e-17	1	1	1	1	1	1	1	1	5.67887e-09	0.31616	0.617471	0.76907	0.184794	8	156.094	134.278
Xetro.A03043|kit	11.8989	103.483	108.826	71.867	121.959	65.6783	68.9311	51.4484	65.1977	50.5076	95.4741	74.3245	2.44162e-10	1	1	1	1	1	1	1	1	0.00036123	1	0.00502094	1.13521	0.168839	11	0.0521237	8.7934
Xetro.A03047|pdgfra	2.14893	108.909	88.8742	5.37752	11.6144	42.1569	17.0148	3.29937	3.95728	114.941	74.7519	96.5247	0.00011779	1	1	1.80775e-08	1.794e-06	0.00128438	9.28886e-05	2.53823e-15	4.44794e-14	0.837716	0.0145171	0.651099	-7.67449	0.588913	8.5	10.7104	51.2732
Xetro.A03049|	21.679	114.836	92.0303	92.0729	76.0133	106.009	71.0766	78.6862	70.1061	177.296	105.308	105.281	1.39074e-06	1	1	1	1	1	0.787851	1	0.598911	8.73996e-05	0.878989	0.862772	-0.108036	-0.0433787	11	309.491	269.315
Xetro.A03054|rasl11b	4.94101	103.411	93.0156	79.3713	110.5	124.943	146.95	120.038	91.705	16.359	73.7389	95.9156	4.11928e-29	1	1	1	1	1	1	1	1	2.4049e-44	0.191769	0.763343	0.0917379	-1.3843	8	42.629	39.1061
Xetro.A03055|	24.1216	107.771	101.191	90.5195	141.421	106.676	117.838	125.701	138.876	100.394	134.371	59.4896	3.26475e-06	1	1	1	1	1	1	1	1	1	0.391162	1.61449e-20	1.09302	0.236276	8	18.7196	116.232
Xetro.A03094|phox2b	10.4329	126.477	93.3954	26.5681	12.9092	78.1544	18.5235	13.2859	14.3701	38.0025	54.4239	91.4472	0.0179778	1	1	0.110648	0.0408016	1	0.0994604	0.0188331	0.0201771	0.00194691	2.77957e-05	0.228488	-6.20981	0.623284	NA	0.13095	1.20069
Xetro.A03099|rbm47	12.5788	105.037	93.7882	117.971	104.962	126.257	86.9827	131.406	96.9819	19.6986	129.729	96.8429	8.93824e-08	1	1	1	1	1	1	1	1	1.44304e-12	0.000878215	0.715431	3.08059	-0.847929	8.5	2.05228	28.9017
Xetro.A03104|	24.7226	101.186	99.7789	117.845	84.8967	124.596	82.7585	91.2508	78.4843	48.9983	91.8567	107.57	0.000145965	1	1	1	1	1	1	1	1	0.00920613	1	0.642253	3.58728	0.0402681	8.5	27.5714	27.7661
Xetro.A03115|gba3	34.7543	102.163	98.3708	110.436	87.9896	112.493	117.02	106.936	130.621	80.4354	125.19	88.7353	0.0138795	1	1	1	1	1	1	1	1	0.33039	0.373566	0.42413	0.151414	-0.0503996	0	16.0544	12.8499
Xetro.A03116|gpr125	41.7247	109.529	104.262	108.303	124.643	107.387	128.952	117.01	121.055	139.35	128.616	131.81	5.32612e-08	1	1	1	1	1	1	1	1	0.00413123	0.134969	3.55477e-05	0.565799	-0.118629	8.5	111.439	115.303
Xetro.A03124|pcdh7	0.442606	99.4958	93.0868	9.82376	15.801	32.9848	34.2315	7.45515	11.0294	73.1013	45.4842	77.8336	2.67155e-38	1	1	0.000451987	0.0853742	1	0.765596	0.000714727	0.00433433	0.212007	5.42926e-05	0.022845	-5.68652	1.61126	12.5	0.0668644	2.05897
Xetro.A03146|dhx15	21.6695	115.285	99.5978	107.956	117.565	116.439	114.554	113.357	118.113	162.13	121.118	116.282	2.2233e-07	1	1	1	1	1	1	1	1	0.000146418	0.509238	0.0082224	0.443408	0.199532	8.5	108.358	163.132
Xetro.A03173|lyar	38.3069	102.783	106.198	115.717	135.368	110.167	128.841	122.17	136.745	223.066	123.681	114.096	1.16473e-06	1	1	1	1	1	1	1	0.789955	2.90384e-12	0.262099	0.205733	0.0418899	0.0178908	8.5	105.075	130.174
Xetro.A03177|msx1	6.13421	137.235	56.6021	32.7285	45.986	76.5598	27.156	27.0747	13.5522	26.6977	65.1496	66.1335	0.00340521	1	1	1	1	1	0.654997	0.710553	0.050576	0.0958336	0.00664039	0.00568549	-0.835967	-4.7656	11	0.18223	27.235
Xetro.A03196|kiaa0232	36.2139	107.292	96.5838	92.1043	82.1758	93.3091	78.4156	79.632	77.5508	139.585	111.805	90.6034	0.0339979	1	1	1	0.613313	1	0.0862428	0.131774	0.0401842	0.00248071	0.0428838	0.245795	0.501719	0.312481	8.5	105.847	43.1816
Xetro.A03197|adpgk	44.1026	106.339	104.092	119.1	79.8236	121.669	156.792	129.008	127.168	209.129	127.902	155.344	1.43916e-07	1	1	1	1	1	1	1	1	8.07093e-13	0.502889	0.000106571	0.635682	-0.18563	0	18.7603	13.9403
Xetro.A03206|znf518b	3.93478	115.882	100.499	108.773	135.579	101.078	102.588	104.343	107.44	245.973	110.777	96.4242	1.51128e-47	1	1	1	1	1	1	1	1	5.90862e-14	0.779109	0.859059	-0.378026	-0.171859	12.5	132.406	106.533
Xetro.A03225|rgs12	43.9916	101.143	79.0843	63.6742	52.2856	125.271	74.9904	70.567	54.6316	44.6004	89.6265	110.197	0.000290242	1	1	1	0.546817	1	1	1	0.499758	9.92571e-15	0.996901	0.162922	-0.160168	-0.333967	8.5	63.6757	53.5436
Xetro.A03234|nop14	28.9856	121.633	99.2801	97.3109	101.966	123.705	102.312	105.106	98.9349	132.644	116.571	107.085	0.000302345	1	1	1	1	1	1	1	1	0.00449559	0.0847561	0.764752	0.423917	0.0189383	8.5	51.5158	69.2017
Xetro.A03238|rnf4	45.5607	118.764	105.581	135.443	108.917	136.884	117.199	164.525	123.253	180.007	114.27	83.4936	0.00127781	1	1	1	1	1	1	0.617647	1	1.14665e-08	0.96168	0.131085	-0.751634	0.203092	0	71.4183	19.8291
Xetro.A03239|fam193a	43.4695	99.7468	97.4927	97.6978	90.2327	97.7951	73.1821	84.7699	81.552	106.453	106.801	72.6481	0.0296767	1	1	1	1	1	0.400858	1	1	0.740387	1	1.16117e-14	1.2718	0.317442	8.5	3.12748	2.78093
Xetro.A03244|add1	22.9703	110.287	107.491	118.35	114.011	113.539	106.365	105.276	104.544	235.081	103.634	98.2532	1.82262e-06	1	1	1	1	1	1	1	1	4.44253e-10	0.91967	0.966344	0.218932	0.08103	8.5	29.2544	30.6387
Xetro.A03256|unnamed	31.746	109.732	97.2363	92.7607	117.293	125.347	110.539	123.159	112.66	28.5992	170.074	115.308	0.00205722	1	1	1	1	1	1	0.818199	1	8.84151e-10	3.14484e-05	0.0915158	3.78697	-0.500914	11	13.0922	13.3568
Xetro.A03260|letm1	30.8053	104.808	119.921	159.311	168.692	113.218	153.617	130.581	157.859	22.9227	117.795	144.38	1.1886e-08	1	1	0.117534	0.169626	1	0.475742	1	0.253992	7.23742e-46	0.57973	0.00854498	1.2906	0.156088	8.5	45.1984	91.3453
Xetro.A03266|slbp	30.9149	108.586	104.075	95.6329	111.502	52.6878	48.2647	43.8114	60.1637	215.801	120.953	151.053	0.00249346	1	1	1	1	0.166424	0.00152996	6.31615e-05	0.0613105	3.83568e-09	0.373825	1.15959e-07	0.5282	0.527392	8	614.425	961.828
Xetro.A03272|maea	32.2626	106.421	104.133	111.961	113.621	99.5641	90.8399	99.2376	100.885	140.223	108.664	98.5595	4.38642e-05	1	1	1	1	1	1	1	1	0.0246682	0.892788	0.944931	0.100971	0.00544561	12.5	63.9238	81.5196
Xetro.A03291|foxi4.2	0.194055	105.867	61.5746	112.308	101.692	267.587	184.036	316.842	203.765	16.6346	174.894	124.629	3.23476e-46	1	1	1	1	0.00672887	0.587073	0.00193763	0.252833	7.36021e-38	1.72011e-05	0.189868	4.0108	-1.63998	8	0	51.0645
Xetro.A03299|rmnd5a	39.022	114.82	107.518	91.1282	154.781	113.937	130.707	124.719	127.594	133.269	196.759	107.238	0.00128295	1	1	1	1	1	1	1	1	0.00773017	0.000622443	0.864748	-0.236043	-0.0452289	11	193.546	193.762
Xetro.A03301|vps24	37.1582	106.109	108.394	119.004	141.705	103.851	109.558	152.612	131.121	145.507	115.365	101.619	0.0064896	1	1	1	1	1	1	1	1	0.0033267	0.779109	0.953534	0.235505	-0.0365215	8.5	101.722	122.543
Xetro.A03302|kdm3a	29.9596	88.4657	120.05	156.386	122.696	105.786	120.55	105.207	117.68	222.838	130.506	137.288	1.24113e-10	1	1	1	1	1	1	1	1	3.49663e-08	0.234558	0.0159412	1.59861	-0.136923	8.5	78.068	149.609
Xetro.A03325|not	3.73911	91.5197	110.468	58.3847	90.591	91.9349	99.0584	41.9959	48.6994	72.9408	91.448	145.083	7.664e-46	1	1	1	1	1	1	6.09209e-06	0.000383032	0.000297585	0.600649	8.72308e-09	1.00824	0.620664	7	14.7231	88.5693
Xetro.A03332|alms1	43.0309	92.175	116.293	127.495	132.17	96.5038	123.277	110.708	99.2337	256.154	117.837	116.402	0.0251742	1	1	1	0.895866	1	1	1	1	2.33903e-06	0.517521	0.204806	1.19864	0.062288	12.5	7.02697	8.8189
Xetro.A03367|c20orf27	45.523	103.84	98.6891	102.378	131.24	144.9	117.566	116.918	140.83	619.629	97.2025	118.665	0.00544554	1	1	1	1	1	1	1	0.903181	2.54233e-20	1	0.459403	0.222304	-0.280646	0	68.78	51.2492
Xetro.A03369|cdc25b	5.34769	95.393	123.832	167.69	167.406	96.3423	124.073	118.21	143.202	3.53868	108.055	102.811	4.37117e-15	1	1	0.679331	0.564426	1	1	1	1	4.81756e-58	0.999393	0.978187	3.89251	0.451901	8	0.0550339	11.1141
Xetro.A03370|	0.395891	92.3916	139.057	178.256	169.349	104.665	159.578	142.699	177.522	5.32313	97.5488	194.849	1.25152e-62	1	1	1	1	1	1	1	0.656856	9.05281e-57	1	4.38484e-11	2.35451	0.0145206	NA	0.0247711	15.5079
Xetro.A03392|avp	0	110.495	57.4815	3.5996	10.5135	131.482	50.7818	8.97762	5.83068	35.1804	147.801	104.99	1.10155e-09	1	1	0.00953553	0.212936	1	1	0.0643459	0.0128868	0.00146354	0.0225081	1	-7.23357	-1.81919	0	0	4.02868
Xetro.A03395|ptpra	28.9012	112.67	87.5683	99.591	109.361	106.542	87.1564	84.9012	87.4334	101.725	132.743	104.39	9.74348e-06	1	1	1	1	1	1	1	1	0.765837	0.226842	0.966639	-0.353961	-0.360735	11	25.9866	29.617
Xetro.A03446|	0.385308	115.634	92.9028	15.0338	27.5213	44.3762	23.2932	11.8202	9.23727	288.043	67.7874	65.197	1.86789e-56	1	1	0.29099	0.486896	0.617476	0.129267	0.00175865	0.000273698	9.06076e-08	0.703011	0.139468	-4.82834	1.37022	NA	0	1.02896
Xetro.A03510|mgc69493	17.6878	103.318	90.7831	15.3125	18.8213	53.5802	11.7452	10.7008	8.26093	89.8839	57.3237	63.9385	0.0236334	1	1	0.067983	0.122519	0.217089	0.00457415	0.00173575	0.000271931	1	0.0325918	2.31591e-06	-4.82752	0.73156	NA	0.177276	16.4231
Xetro.A03512|	0	121.348	83.4112	12.3151	18.1318	66.2877	15.5775	10.804	8.42167	124.193	110.786	69.298	5.16214e-12	1	1	0.131803	0.38029	0.986786	0.125529	0.0245469	0.00677958	0.82671	0.961751	0.255234	-5.72461	-0.308253	NA	0.0406997	1.82806
Xetro.A03626|	0.457103	131.922	81.7748	77.878	97.7524	110.918	93.659	132.856	136.467	26.9454	118.768	75.486	6.5825e-55	1	1	1	1	1	1	1	1	1.09202e-10	0.716977	0.482238	1.31292	-0.678255	NA	0	0
Xetro.A03681|	9.45954	102.925	111.974	125.802	103.552	120.645	123.879	95.0336	118.783	227.654	123.536	171.1	2.59531e-19	1	1	1	1	1	1	1	1	5.78448e-06	0.799859	1.74219e-08	-0.331782	0.529347	NA	0	0.11916
Xetro.B00011|lin28a	34.9959	111.533	95.3957	82.0578	106.259	96.1219	79.8343	81.8337	89.6405	38.4422	109.743	75.5689	0.001162	1	1	1	1	1	1	1	1	8.99358e-09	0.722586	4.33726e-06	0.601532	0.293869	8.5	45.2372	184.543
Xetro.B00013|hmgn2	22.2339	100.33	96.442	106.517	122.479	114.166	110.304	116.927	121.144	155.355	133.925	100.336	7.49655e-14	1	1	1	1	1	1	1	1	0.000795251	0.147435	0.988859	0.741685	0.298344	7	368.794	807.462
Xetro.B00017|arid1a	32.8062	109.152	91.7155	83.661	121.779	95.4791	93.5392	79.8163	90.3807	183.16	108.871	111.448	0.000823152	1	1	1	1	1	1	1	1	0.00100794	1	0.94922	0.0273453	0.035732	8.5	7.44049	14.7311
Xetro.B00021|nudc	40.3925	110.566	112.41	124.027	90.658	108.552	98.2606	95.2369	92.0495	162.18	127.808	62.6729	5.48884e-08	1	1	1	1	1	1	1	1	0.0146921	0.250705	3.37323e-07	0.0785545	-0.0530524	8.5	97.6553	77.9713
Xetro.B00027|tmem222	45.5215	115.197	98.4763	97.2684	86.3642	118.142	61.2147	72.6861	69.8515	141.749	103.292	76.2364	0.00326954	1	1	1	1	1	0.777762	1	1	0.0173273	1	0.00275827	-0.0835639	0.150141	0	109.538	101.445
Xetro.B00030|ahdc1	49.9576	103.881	95.6111	91.3701	86.6362	99.7752	103.887	100.66	113.583	116.958	92.3671	89.4557	0.0064896	1	1	1	1	1	1	1	1	0.558106	0.898026	0.333091	0.8824	0.0417905	12.5	8.46337	9.19314
Xetro.B00032|sesn2	14.9736	118.032	92.6777	62.0101	46.5917	96.6385	71.0769	50.3947	39.5163	43.4865	111.967	81.6096	9.69661e-14	1	1	0.620555	0.170303	1	1	0.272063	0.0154117	8.61036e-09	0.816607	0.0160225	-1.24394	0.217504	8	31.5015	40.6165
Xetro.B00033|med18	31.8444	105.442	90.8097	90.7234	86.6642	132.516	98.4784	89.4843	104.334	171.574	137.159	169.178	0.0160504	1	1	1	1	1	1	1	1	7.92365e-06	0.519713	0.000163865	0.126585	-0.169682	11	296.972	234.249
Xetro.B00034|phactr4	26.8853	110.435	85.7612	90.2428	101.603	116.706	92.1218	89.1101	99.5794	115.488	102.362	91.4152	3.18052e-05	1	1	1	1	1	1	1	1	0.16133	1	0.478593	-0.0855481	-0.106223	12.5	44.3995	38.7789
Xetro.B00035|id3	0.852244	100.097	66.3459	104.051	99.7764	158.656	129.274	174.873	146.598	100.715	115.177	100.01	2.311e-31	1	1	1	1	0.0116725	1	0.0055445	0.222866	1	0.241302	1	1.13441	-0.528541	8	10.5257	774.041
Xetro.B00038|ythdf2	19.4543	118.299	98.3465	115.417	103.489	112.802	96.8231	96.9666	86.0618	194.783	111.475	116.019	9.44581e-06	1	1	1	1	1	1	1	1	7.91162e-09	0.710655	0.207374	0.617531	0.161608	8.5	159.799	250.756
Xetro.B00039|gmeb1	20.7325	130.518	98.684	107.561	80.1811	117.846	97.394	92.0455	73.7151	137.865	113.872	86.6879	0.000136624	1	1	1	1	1	1	1	1	0.000451889	0.813135	0.0632074	0.293535	0.0704469	8.5	81.076	61.8646
Xetro.B00041|taf12	27.0836	116.419	89.272	101.453	79.1046	119.069	82.0056	82.8052	69.166	174.888	148.707	135.643	3.17772e-07	1	1	1	1	1	1	1	0.758241	1.18628e-05	0.153171	0.000508907	2.27493	-0.0503192	11	103.436	78.5162
Xetro.B00045|rcc1	39.8945	112.306	92.5749	100.596	132.671	113.758	110.211	102.087	106.208	109.718	106.634	102.675	4.73819e-05	1	1	1	1	1	1	1	1	0.875651	1	0.970352	0.446602	0.00200405	8	457.554	575.539
Xetro.B00053|serinc2	10.2262	109.879	120.437	113.547	143.642	101.569	65.0635	97.9084	156.205	67.1476	96.2132	110.263	3.7048e-07	1	1	1	1	1	1	1	1	2.93489e-05	1	0.812106	-0.63711	-0.216088	0	41.7673	43.3903
Xetro.B00058|pum1	38.3906	108.817	90.7961	92.137	112.248	113.507	87.7487	85.6836	93.3803	218.065	81.9282	148.324	0.00703298	1	1	1	1	1	1	1	1	4.5592e-07	0.920456	2.27889e-05	0.807423	0.0755696	8.5	131.299	167.266
Xetro.B00059|dnajc8	45.0244	114.28	100.889	106.566	94.3075	118.258	103.828	102.794	102.465	189.925	123.679	94.8184	0.00164741	1	1	1	1	1	1	1	1	3.57308e-08	0.188407	0.5817	-0.0628853	-0.0700262	8.5	102.983	102.39
Xetro.B00062|xkr8	35.1352	104.275	113.746	94.4254	145.088	92.0752	112.9	88.4389	90.2396	83.825	129.553	67.1416	0.0193612	1	1	1	1	1	1	1	1	0.911748	0.629343	9.88234e-06	1.22198	0.366669	12.5	1.45989	4.92536
Xetro.B00066|ppp1r8	15.9748	104.5	105.053	109.068	113.772	100.422	99.0289	98.6397	108.508	135.083	174.79	107.901	5.63494e-06	1	1	1	1	1	1	1	1	0.0624259	4.7212e-05	0.697242	1.46416	0.190954	8.5	114.763	158.391
Xetro.B00070|pou3f1	8.16874	132.892	96.491	46.4034	54.3427	103.544	87.1679	71.9013	86.4552	64.7122	103.257	114.167	3.88666e-11	1	1	1	1	1	1	1	1	0.00261453	0.935943	0.935312	-2.61157	0.643367	0	0.377002	1.73949
Xetro.B00078|akirin1	23.4535	105.263	104.895	122.409	165.052	93.5523	121.694	121.017	134.621	68.4941	101.755	71.2456	2.48184e-06	1	1	1	0.183874	1	1	1	0.972807	0.0147157	1	1.55185e-05	1.48513	0.144689	8.5	571.725	888.76
Xetro.B00080|pnrc2	37.2429	105.473	100.579	91.2581	100.016	106.129	94.0208	87.5624	85.7693	69.8082	107.068	108.791	0.00363813	1	1	1	1	1	1	1	1	3.45133e-11	0.915231	0.14788	0.0925485	-0.00774738	8	514.349	1196.01
Xetro.B00081|	36.8611	98.4747	97.6723	89.3664	99.615	92.6321	90.6755	85.2754	85.2785	67.5163	112.085	106.883	3.03075e-05	1	1	1	1	1	1	1	1	5.38738e-14	0.884246	0.281974	0.0962893	0.0510344	NA	99.1318	245.021
Xetro.B00082|srsf10	31.0667	113.598	102.374	113.112	121.293	123.925	103.275	99.4858	120.214	139.204	129.74	132.691	1.28325e-05	1	1	1	1	1	1	1	1	0.174193	0.378248	2.48944e-05	0.686289	0.170477	8	143.219	241.563
Xetro.B00091|grhl3	0.444209	104.026	64.9839	99.202	77.0779	150.73	85.549	151.378	86.7672	55.5131	124.933	99.8071	1.61986e-35	1	1	1	1	0.734344	1	1	1	8.59108e-05	0.157236	0.98711	5.57873	-1.69296	8	0.758315	178.653
Xetro.B00095|zbtb8b	34.946	120.328	99.8314	113.905	87.0105	127.605	113.907	115.896	128.144	246.245	116.775	109.977	2.4204e-08	1	1	1	1	1	1	1	1	1.10436e-11	0.927727	0.708804	-0.133501	-0.230457	11	85.4729	67.5384
Xetro.B00099|thrap3	31.957	117.092	89.4489	100.913	86.3073	125.142	96.0539	96.4584	93.434	166.533	122.019	110.358	5.07619e-05	1	1	1	1	1	1	1	1	9.81134e-07	0.438325	0.327836	0.816198	0.195884	8.5	210.616	270.578
Xetro.B00108|eif2c3	48.7279	202.642	120.558	134.493	127.231	106.088	137.939	93.0915	131.898	42.3383	106.952	76.9922	0.00102301	0.652066	1	1	1	1	1	1	1	6.28224e-06	0.913586	0.00205356	1.44151	1.20264	0	22.3113	22.2569
Xetro.B00111|eif2c4	47.078	112.049	100.347	112.015	111.951	114.074	101.228	107.364	98.3462	186.218	116.171	114.496	0.00231241	1	1	1	1	1	1	1	1	6.95999e-09	0.610747	0.0968331	-0.248099	-0.0699221	8.5	224.256	211.478
Xetro.B00113|psmb2	44.3715	112.45	92.4626	93.2081	84.5459	93.2404	86.3024	80.6168	79.5331	125.953	112.597	83.4536	0.00385136	1	1	1	1	1	1	1	1	0.0554439	0.916008	0.0652592	-0.133051	0.0984496	12.5	235.835	230.931
Xetro.B00114|tfap2e	6.98388	119.066	91.6959	19.524	11.4141	38.7387	22.2322	8.02091	8.22629	62.7296	76.0479	58.9563	2.57055e-08	1	1	0.476916	0.158368	1	0.559109	0.0188331	0.017771	0.0420978	0.0629874	1.37242e-07	-4.46687	1.98609	0	0.17915	4.57341
Xetro.B00118|znf706.2	28.9169	132.593	105.289	114.705	120.482	83.2501	113.18	93.3985	108.574	128.013	112.071	86.2984	1.54813e-08	1	1	1	1	1	1	1	1	0.105995	0.82336	0.280976	0.42571	0.0232298	8	188.218	300.408
Xetro.B00119|sfpq	42.5307	105.39	100.763	89.8927	104.644	89.0408	77.1999	81.668	84.5382	61.6097	114.17	77.1305	0.000487052	1	1	1	1	1	0.749597	1	1	0.00217124	0.6707	3.55863e-09	1.00198	0.433585	8	80.8785	321.639
Xetro.B00120|	2.03284	92.9117	98.2878	136.556	103.061	131.425	121.847	129.785	138.902	439.19	154.956	201.839	0.00416516	1	1	1	1	1	1	1	1	9.57048e-09	0.194354	0.000168726	1.10937	0.332786	12.5	1.41177	1.81485
Xetro.B00121|zmym6nb	10.7254	118.191	98.4043	142.701	126.301	130.201	124.079	127.108	123.103	158.199	73.4826	136.119	2.92396e-22	1	1	1	1	1	1	1	1	0.00571477	0.221106	0.136883	-3.35236	-0.1169	8	69.9339	42.3068
Xetro.B00138|ptpru	18.912	118.26	123.047	102.776	150.75	100.854	59.233	62.8989	81.0263	8.35804	121.539	211.222	2.24423e-06	1	1	1	1	1	0.661119	0.962567	1	1.15641e-48	0.462556	2.04477e-07	3.5539	0.247234	0	1.81646	7.46974
Xetro.B00142|srsf4	30.2069	106.728	98.2524	99.4419	107.703	104.659	97.2385	96.8717	103.487	111.924	115.575	89.7482	2.44346e-07	1	1	1	1	1	1	1	1	0.156521	0.501742	0.0484968	1.3841	-0.154517	8	2.1147	6.87985
Xetro.B00147|	19.8075	107.054	99.3055	101.966	100.71	104.56	73.5098	81.2662	95.0765	119.769	126.227	112.55	8.83591e-06	1	1	1	1	1	1	1	1	0.483049	0.569486	0.0633869	2.09312	0.286706	8.5	2.32108	12.0853
Xetro.B00148|cited4	26.5409	105.934	103.634	94.6253	120.634	87.5975	86.5141	87.2484	98.5108	31.5438	120.844	87.5674	0.00022225	1	1	1	1	1	1	1	1	7.46399e-12	0.0546902	0.0126508	0.924627	0.293262	8	136.293	367.76
Xetro.B00150|yrdc	25.4131	110.447	104.269	116.932	146.787	117.48	97.6542	83.3516	107.617	46.1901	108.535	83.4178	0.00611155	1	1	1	1	1	1	1	1	8.77983e-08	0.994162	0.0938247	-0.420659	-0.0819227	0	373.105	271.316
Xetro.B00159|fhl3	7.28319	117.158	92.8126	77.4715	77.4739	107.813	111.529	109.307	95.7696	89.1506	84.0597	125.659	6.17129e-08	1	1	1	1	1	1	1	1	0.375582	0.957436	0.331777	-0.189475	0.685944	12.5	15.6433	31.1436
Xetro.B00173|slc30a2	10.1074	111.327	94.0243	114.882	127.643	147.082	124.532	153.295	134.099	18.5177	148.389	165.865	2.95931e-17	1	1	1	1	1	1	1	1	1.16895e-36	0.263418	3.75165e-05	3.03296	-0.365132	8	202.365	218.303
Xetro.B00175|pdik1l	29.6346	104.131	87.2348	119.364	104.782	132.47	110.271	121.306	101.854	95.1318	149.009	154.901	0.00266405	1	1	1	1	1	1	1	1	0.965683	0.0745914	9.52093e-07	2.09613	0.08002	8.5	157.774	102.306
Xetro.B00196|snip1	41.8964	115.06	109.807	104.748	128.634	113.773	129.557	123.583	131.825	117.885	112.886	131.879	0.00825009	1	1	1	1	1	1	1	1	0.264634	0.855417	0.0121908	0.0285594	-0.133635	8.5	120.903	125.845
Xetro.B00207|ptp4a2	26.1295	116.021	88.9507	101.119	102.219	111.524	121.401	116.219	121.686	212.657	68.1558	87.8532	4.451e-05	1	1	1	1	1	1	1	1	5.49567e-08	0.900719	0.299805	-0.297084	-0.0266218	0	266.26	256.095
Xetro.B00210|ccdc28b	14.3657	113.727	85.9597	87.9703	151.356	110.482	153.065	92.8072	111.666	231.971	94.3588	56.9545	2.24803e-23	1	1	1	1	1	1	1	1	0.000515518	1	0.00199275	-0.0466123	-0.0663155	0	76.9317	109.883
Xetro.B00211|txlna	44.8244	112.803	104.399	116.963	111.635	97.7372	107.625	98.1936	103.502	115.713	109.448	63.1371	0.000775136	1	1	1	1	1	1	1	1	0.0411089	0.878989	3.22431e-09	0.386661	0.0464412	8.5	234.222	234.161
Xetro.B00213|tmem39b	47.7857	134.34	97.8004	104.137	112.954	105.781	101.496	79.5914	99.5295	103.914	126.961	110.052	0.000756967	1	1	1	1	1	1	1	1	0.797424	0.623988	0.513163	-0.014949	-0.185583	12.5	75.3871	53.5924
Xetro.B00214|khdrbs1	18.6661	101.142	100.263	100.017	127.492	94.271	95.211	87.5011	105.491	57.3761	123.477	93.4316	1.91957e-12	1	1	1	1	1	1	1	1	4.40897e-05	0.50118	0.488273	0.797712	0.422368	8	460.022	1285.56
Xetro.B00215|tmem234	22.1057	118.021	85.9748	115.092	136.645	100.289	153.187	145.548	135.055	29.2737	108.728	119.698	3.78649e-07	1	1	1	1	1	1	1	1	6.26815e-06	0.768801	0.366405	3.18944	1.05175	8	5.5793	4.71988
Xetro.B00216|eif3i	38.5418	115.822	100.154	92.2605	134.843	94.8426	93.885	95.9576	107.202	105.704	120.561	69.2787	0.0028809	1	1	1	0.657979	1	1	1	1	0.678731	0.564966	1.17314e-13	1.74593	-0.000878865	8.5	169.58	192.609
Xetro.B00222|hdac1	41.7743	113.078	108.9	120.292	133.58	96.2377	112.765	98.7013	120.887	132.416	123.298	102.877	0.000508113	1	1	1	0.982788	1	1	1	1	0.000868175	0.481384	0.961487	0.336496	0.11278	8	338.485	548.624
Xetro.B00224|bsdc1	36.2509	117.2	97.4864	104.801	89.1906	100.398	88.3299	64.1782	76.6673	100.143	112.209	97.8027	4.19587e-05	1	1	1	1	1	1	0.277131	1	0.752762	0.571017	0.865676	-0.177588	0.103113	8.5	57.3812	47.3993
Xetro.B00225|olig4	7.16333	94.9508	121.519	90.8366	206.029	73.5696	46.6504	53.9085	73.0577	8.44498	129.223	79.4609	1.62414e-10	1	1	1	1	1	1	1	1	3.15932e-14	0.259237	0.134409	1.38835	-0.170131	8.5	0.227638	9.55506
Xetro.B00230|nfyc	38.0582	123.904	103.052	117.714	131.339	109.98	112.821	114.75	130.207	108.798	162.441	147.306	0.00214467	1	1	1	1	1	1	1	1	0.610363	0.0493398	1.19269e-07	0.55926	0.0801708	8.5	165.746	199.473
Xetro.B00232|smap2	40.3164	123.2	94.7544	100.569	109.189	110.998	113.48	101.565	114.497	114.956	110.134	140.785	0.000214721	1	1	1	1	1	1	1	1	0.0286222	0.820962	0.000377211	0.311822	0.128201	8.5	201.616	254.121
Xetro.B00234|	25.6923	104.543	63.5564	85.3753	73.4204	145.517	86.4622	86.862	91.0482	19.93	82.0981	124.538	0.0129704	1	1	1	1	1	1	1	1	0.000728047	1	0.734217	-2.8091	0.103193	NA	0.0406449	0.0999669
Xetro.B00244|kdm1a	28.3644	109.794	106.551	112.378	134.472	98.8259	95.4216	99.5327	101.888	112.613	109.673	100.211	3.58753e-09	1	1	1	1	1	1	1	1	0.780925	0.926546	0.99936	0.898408	0.108078	8.5	98.1759	153.013
Xetro.B00245|luzp1	33.2813	120.146	99.1439	82.8846	71.6393	88.4868	83.3787	61.5143	67.7082	68.5213	81.6906	87.0457	0.00264961	1	1	1	1	1	1	1	1	0.229854	0.816607	0.364628	-0.0390893	-0.0156254	11	120.546	94.432
Xetro.B00247|rlf	47.2225	101.214	104.403	132.905	127.42	103.389	123.21	105.31	123.935	243.815	101.898	147.228	0.000166536	1	1	1	1	1	1	1	1	2.38519e-08	0.913216	1.51284e-11	0.179314	-0.0522679	8.5	100.65	45.1221
Xetro.B00252|tmem50a	22.3216	106.849	89.4138	105.853	108.212	110.359	133.049	104.987	113.089	105.255	86.0767	69.4191	5.87511e-15	1	1	1	1	1	1	1	1	0.818779	0.803036	0.000145136	0.171028	0.0558386	0	113.978	53.0229
Xetro.B00253|unnamed	34.3683	143.341	83.9181	54.66	20.2317	79.118	17.0653	18.1017	16.3408	97.8426	66.5446	95.0977	0.00099971	1	1	0.199476	0.11237	1	0.0505463	0.0453403	0.0205359	0.464408	0.0279784	0.909646	-2.49254	0.293019	0	143.666	200.023
Xetro.B00255|srrm1	46.7338	123.628	98.8272	112.357	109.285	109.458	95.0463	96.3879	100.258	190.005	117.699	98.9445	0.000898395	1	1	1	1	1	1	1	1	1.29162e-07	0.613913	0.920148	0.361473	0.226625	8.5	8.94971	23.8321
Xetro.B00265|kiaa1522	34.3779	115.781	81.5803	92.5536	88.1479	111.127	123.212	81.8195	114.043	232.103	86.1294	84.544	4.77515e-05	1	1	1	1	1	1	1	1	0.000206262	0.983501	0.795154	-0.785337	-0.0932252	0	3.50206	4.15946
Xetro.B00267|rbbp4	48.4177	101.431	99.8648	122.041	108.844	118.741	108.596	109.888	104.34	219.918	134.624	151.257	0.00134212	1	1	1	1	1	1	1	1	2.24637e-10	0.0183755	1.92566e-09	-0.375673	-0.129989	8.5	186.303	141.482
Xetro.B00268|zbtb8os	46.0723	117.396	87.9896	92.492	92.75	103.42	104.534	90.0258	84.9924	160.558	135.434	115.068	0.00212341	1	1	1	1	1	1	1	1	2.14397e-09	0.0439396	0.284459	1.68026	0.0236974	8.5	72.6716	61.3439
Xetro.B00269|zbtb8a.1	45.2264	122.973	116.253	132.679	95.0323	97.712	74.6278	75.5384	123.393	153.934	106.422	133.415	0.0083064	1	1	1	1	1	1	1	1	0.00167528	0.851131	0.0318428	0.111735	-0.0674193	12.5	38.6683	32.9076
Xetro.B00271|ak2	46.723	113.555	85.6752	101.898	101.042	129.674	99.1873	100.582	102.519	195.827	133.907	67.3743	0.00245188	1	1	1	1	1	1	1	1	5.77747e-05	0.307096	0.000498892	0.259083	-0.131434	12.5	262.136	153.08
Xetro.B00275|ndufs5	27.486	98.4572	92.503	120.83	161.447	103.59	145.528	150.358	161.357	135.543	109.678	95.7503	4.30629e-11	1	1	1	1	1	1	1	1	0.045708	0.951542	0.886344	0.0855158	0.0358	0	55.0226	30.1292
Xetro.B00281|pithd1	35.768	121.424	93.6721	89.384	111.407	114.282	126.149	96.0945	113.061	102.005	145.535	64.4921	0.000134834	1	1	1	1	1	1	1	1	0.710385	0.0190256	2.94862e-09	0.188592	0.070342	8.5	33.1825	35.461
Xetro.B00282|tceb3	34.3316	112.41	97.4693	96.3818	106.278	104.874	92.2229	93.5642	94.2865	74.5771	106.526	86.6451	0.00187442	1	1	1	1	1	1	1	1	0.0049337	1	1.66168e-06	1.42603	0.258307	8.5	12.1505	43.4577
Xetro.B00283|rpl11	48.5477	114.827	96.5986	100.625	104.598	101.062	89.1711	90.3444	91.861	149.182	215.419	80.912	0.00517182	1	1	1	1	1	1	1	1	0.00836019	0.00011745	0.0189134	0.536525	0.317213	8.5	514.691	202.445
Xetro.B00284|eef1a1o	37.0063	102.143	97.9694	90.2749	117.52	99.5012	90.327	98.8628	101.434	14.4926	127.575	97.4108	0.00237052	1	1	1	1	1	1	1	1	6.54031e-25	0.107564	0.771055	2.40883	0.178261	8	619.627	2881.06
Xetro.B00285|ppt1	11.4958	105.227	84.7407	81.4129	86.2611	110.731	72.6589	80.442	74.8342	20.7235	101.607	87.4407	4.23897e-16	1	1	1	1	1	1	1	1	6.12611e-17	1	0.379684	0.425443	-0.0295203	8.5	32.3814	50.8969
Xetro.B00286|cap1	23.519	109.187	100.662	114.772	99.8615	112.799	117.433	114.993	100.578	54.3746	115.129	108.355	2.33558e-05	1	1	1	1	1	1	1	1	9.40202e-05	0.406494	0.601151	2.78579	-0.206592	8.5	7.99938	9.44582
Xetro.B00287|mfsd2a	46.1168	109.74	97.1668	100.865	126.765	146.902	112.443	125.423	130.294	28.7355	119.076	86.5385	0.0128088	1	1	1	1	1	1	0.840294	0.345352	1.06255e-09	0.090255	0.112038	2.86535	-1.3384	0	18.7057	18.9008
Xetro.B00288|mycl1	20.3262	112.153	94.8024	91.4101	118.611	112.319	111.681	114.564	122.859	25.8919	130.285	117.766	1.21591e-07	1	1	1	1	1	1	1	1	3.68788e-32	0.171733	0.519583	1.72732	-0.396128	8.5	404.395	346.644
Xetro.B00293|pabpc4	18.7134	100.351	81.1205	62.0884	61.3631	91.5525	39.5319	55.1524	33.3925	149.237	77.3193	62.2555	2.16906e-20	1	1	1	1	1	1	1	0.916896	0.140608	0.278276	0.0111729	0.423495	-0.000139585	12.5	2.12178	4.44582
Xetro.B00299|ypel2	19.1663	87.3525	113.03	26.786	43.9852	52.8042	43.8832	23.7037	16.2114	190.025	49.863	134.468	5.75646e-10	1	1	0.0243251	0.5566	1	0.497605	0.00748835	0.000122234	0.0358298	0.000368744	0.0688933	-3.98552	0.604757	0	13.7965	3.60633
Xetro.B00300|rpl23a	22.0288	107.375	98.9692	96.8232	111.967	105.584	96.7134	96.4831	101.986	120.078	129.947	99.0958	7.53678e-07	1	1	1	1	1	1	1	1	0.272034	0.250677	0.959486	0.541296	0.368621	8	320.846	325.531
Xetro.B00312|med13	23.4722	116.783	107.623	124.998	143.989	114.094	137.284	118.339	138.645	131.168	127.189	101.279	3.96187e-05	1	1	1	0.932046	1	1	1	0.921654	0.527502	0.188102	0.997514	0.801993	0.270341	8.5	46.1451	52.7597
Xetro.B00319|tbx2	0.481734	122.782	64.6728	54.3416	33.8007	150.966	47.8359	110.528	64.1427	89.4001	76.8144	72.926	2.80645e-73	1	1	0.581	0.0983088	1	0.538328	1	1	0.704484	0.0242247	0.00474919	-5.73069	-1.69005	8	0.0157456	6.2442
Xetro.B00321|bcas3	22.7101	115.054	103.704	99.9659	105.244	99.3948	112.897	105.964	109.984	64.9852	95.4624	68.4641	7.53607e-16	1	1	1	1	1	1	1	1	0.461114	1	0.553918	0.611851	0.0522187	0	13.5419	12.9826
Xetro.B00322|ppm1d	21.8471	115.692	93.5823	90.144	83.5505	109.759	87.2785	97.787	81.0857	148.107	169.018	95.3674	2.17089e-06	1	1	1	1	1	1	1	1	3.75407e-05	0.000312844	0.812655	0.146774	-0.114208	11	107.236	87.0977
Xetro.B00336|unc45b	0.984683	115.159	126.067	109.841	197.898	152.267	162.814	136.883	168.763	3.62711	139.292	78.7544	0.00044429	1	1	1	1	1	1	1	1	2.35784e-35	0.0542898	0.0618308	3.95885	0.264247	0	0.122543	3.93375
Xetro.B00337|pex12	39.5174	98.4909	67.6248	88.0046	54.8984	102.901	78.7702	70.4833	82.9559	130.555	73.5704	164.073	2.43396e-08	1	1	1	1	1	1	1	1	0.482075	0.984055	0.00460108	-0.629034	-0.275785	0	36.5247	23.9296
Xetro.B00342|taf15	39.4786	115.785	96.4387	98.4733	111.803	116.372	91.0439	97.4168	95.9348	127.09	134.109	98.6101	0.00586283	1	1	1	1	1	1	1	1	0.0591218	0.0913533	0.921206	1.91474	0.112076	8.5	149.722	219.698
Xetro.B00343|rhbdd2	36.0538	111.461	98.4165	94.7489	109.797	146.348	117.623	126.301	129.208	104.805	157.792	126.045	0.000896958	1	1	1	1	1	1	1	1	0.454203	0.00116457	0.0053461	-0.066108	0.0862023	8.5	177.536	151.861
Xetro.B00345|tmem120a	30.5672	137.782	122.777	149.692	139.605	116.741	151.107	147.256	160.228	100.426	95.8383	76.6324	2.45136e-05	1	1	1	1	1	1	1	1	0.880402	0.833214	0.247192	0.142922	0.0327402	0	15.1239	5.69722
Xetro.B00348|acy3	13.9184	139.187	102.171	66.2755	102.112	117.051	104.673	63.4131	104.92	12.7387	101.778	79.6495	6.90237e-05	1	1	1	1	1	1	1	1	9.15517e-05	1	0.0276833	0.956349	0.297398	11	0.157878	6.23722
Xetro.B00356|c17orf63	23.6237	114.812	101.152	104.402	130.231	100.207	113.011	91.1789	116.617	147.074	107.476	99.9306	8.21313e-06	1	1	1	1	1	1	1	1	0.022445	0.866093	0.847724	-0.385751	-0.113133	8.5	48.9631	58.8847
Xetro.B00357|traf4	23.249	117.511	91.3981	77.6148	58.4689	108.334	77.2169	80.238	55.2651	81.2972	107.263	100.824	0.000267989	1	1	1	1	1	1	1	1	0.12079	1	1	1.52157	-0.0600336	8.5	20.813	19.9767
Xetro.B00360|rab34	1.89034	106.274	102.589	80.3791	127.381	85.6352	68.9794	89.5323	84.7785	47.0971	134.979	82.2648	1.09482e-07	1	1	1	1	1	1	1	1	0.0270407	0.588401	0.0446377	2.55537	0.75088	8.5	0.105875	13.2108
Xetro.B00381|sebox	0.066111	100.203	78.6498	4.10753	15.4964	37.79	17.1285	1.96888	1.54606	80.7478	86.2523	167.738	1.86318e-41	1	1	0.0251629	0.372234	0.653744	0.268353	3.34968e-05	9.03796e-06	0.713503	0.77528	0.337032	-5.30204	0.24633	8.5	0.00990985	45.0195
Xetro.B00382|tmem199	24.0217	96.4128	102.673	81.5705	97.0023	98.8847	79.9454	53.6724	63.0904	173.095	99.6976	82.2473	1.55499e-08	1	1	1	1	1	1	0.922502	1	0.00148249	1	0.0369526	-0.802118	-0.0314717	12.5	168.206	86.219
Xetro.B00404|sts	10.5582	89.661	69.9351	35.283	23.5095	56.4844	16.3533	20.8135	15.1119	240.441	86.7449	108.228	3.57161e-10	1	1	0.000113937	8.8111e-07	0.00671519	4.95787e-10	3.32761e-08	5.5871e-12	0.118819	1	0.977027	-4.55441	0.294648	0	2.88286	3.27997
Xetro.B00414|upk3b	4.41077	106.749	106.217	101.963	127.933	91.59	67.0142	79.7731	83.0233	2.1394	135.06	80.0482	3.46471e-11	1	1	1	1	1	1	1	1	3.06885e-21	0.362777	5.06254e-06	7.62651	0.964998	8.5	0.0119208	153.457
Xetro.B00418|inpp5k	28.6514	120.024	95.0119	98.4596	85.5917	113.133	95.9206	97.8339	92.4971	191.739	125.568	80.6048	0.0012856	1	1	1	1	1	1	1	1	0.0338623	0.937547	0.343715	-0.512711	0.0503337	0	6.40841	5.46086
Xetro.B00421|ywhae	25.3625	110.577	97.425	111.52	105.379	113.766	104.33	100.767	98.9569	184.969	115.07	120.383	3.85366e-12	1	1	1	1	1	1	1	1	2.08358e-07	0.460743	0.000136474	0.845302	0.0560878	8.5	317.837	386.213
Xetro.B00422|crk	25.0516	109.106	104.586	125.819	144.668	119.264	131.147	100.474	119.728	193.373	99.2583	299.698	6.96981e-10	1	1	1	0.839549	1	1	1	1	1.24251e-07	1	2.31699e-44	0.0407877	-0.0671089	8.5	331.749	384.673
Xetro.B00424|	31.1884	105.269	84.6432	78.4652	93.7727	112.676	90.9216	104.038	94.8119	21.0568	115.497	114.373	0.00103007	1	1	1	1	1	1	1	1	4.05555e-17	0.458602	0.961243	1.74711	0.2427	NA	158.489	738.094
Xetro.B00425|lrwd1	20.4061	109.563	86.3082	78.6257	92.7004	115.411	87.8744	102.153	96.5632	21.2651	117.455	110.323	0.000110779	1	1	1	1	1	1	1	1	4.06776e-16	0.27091	1	1.05239	0.234708	8	130.251	618.752
Xetro.B00426|alkbh4	11.9338	98.569	94.0704	106.415	115.298	120.711	133.507	122.522	138.359	29.8126	125.881	153.632	1.59426e-17	1	1	1	1	1	0.887693	1	0.60408	1.09327e-40	0.0115927	0.000310209	-0.204279	-0.298262	8	87.3485	48.3225
Xetro.B00427|sh2b2	27.2556	113.273	86.563	90.248	94.0473	145.839	138.627	152.138	112.687	80.9833	107.93	108.392	3.34333e-08	1	1	1	1	1	1	1	1	0.0845459	0.995546	0.787426	0.943468	-0.155987	NA	1.0816	1.81427
Xetro.B00433|eif2s3	34.9267	114.808	95.8727	104.245	132.359	108.82	123.323	102.982	121.536	176.287	111.483	101.246	1.96333e-05	1	1	1	1	1	1	1	1	1.49613e-07	0.815569	1	0.141818	0.0802298	8.5	103.297	154.403
Xetro.B00451|eif1ax	46.9724	114.066	105.788	125	149.98	107.825	164.277	141.856	137.029	194.215	112.676	102.578	0.00054471	1	1	1	0.782293	1	0.30605	1	0.995543	5.31479e-10	0.720842	0.943203	0.328519	-0.0189539	8	419.458	610.736
Xetro.B00484|atp5f1	38.7612	121.104	84.8044	115.837	114.412	114.171	136.945	122.479	131.69	144.158	109.953	73.0622	3.79468e-07	1	1	1	1	1	1	1	1	0.0124437	0.927592	0.000259973	0.642154	0.288273	12.5	162.534	41.2391
Xetro.B00487|tlcd2	23.7649	117.302	101.176	101.561	120.029	167.699	133.037	128.108	168.165	178.935	130.448	277.824	2.6171e-14	1	1	1	1	1	1	1	1	0.00666796	0.15317	1.2096e-11	0.807865	0.0947651	0	19.9887	7.74608
Xetro.B00488|prpf8	33.3927	110.08	97.4885	87.6275	112.938	104.594	91.3509	93.1114	99.8401	70.707	94.4035	95.041	0.000245226	1	1	1	1	1	1	1	1	0.0972437	0.902939	0.417968	1.48546	0.400924	8	62.7381	184.474
Xetro.B00492|slc43a2	10.7006	116.54	123.36	103.036	145.445	100.075	101.397	120.971	96.8438	15.7569	170.15	106.897	0.000248796	1	1	1	1	1	1	1	1	3.25993e-06	0.0350444	0.555032	4.23873	1.60542	0	0.407059	24.6719
Xetro.B00556|tbl2	36.3426	107.453	94.2611	103.946	112.511	91.7607	94.4894	83.4112	83.7278	146.231	128.861	81.0766	2.09586e-07	1	1	1	1	1	1	1	1	1.33086e-05	0.0329055	0.00051819	-0.0311917	-0.0193375	8	193.961	176.501
Xetro.B00562|	8.10353	103.016	117.197	105.324	188.477	104.379	136.344	156.579	134.071	48.9418	122.214	149.395	1.49589e-07	1	1	1	0.593244	1	1	1	1	1.31519e-05	0.680674	0.0304007	2.09394	0.0689427	8	26.88	41.1161
Xetro.B00563|cenpv	16.1131	94.4715	123.111	106.108	108.113	95.3589	101.941	94.0699	94.2799	13.5472	125.114	131.406	0.00203428	1	1	1	1	1	1	1	1	5.03714e-11	0.0350444	0.000400071	5.02341	0.713566	8.5	0.2619	9.15998
Xetro.B00582|ssh2	23.0521	109.369	87.1328	6.98577	5.12592	27.7097	5.11718	2.87078	2.16582	140.672	61.6724	156.661	0.00498061	1	1	1.99353e-10	7.06443e-11	0.0109168	5.17356e-11	3.83913e-15	5.71764e-17	0.47395	0.0367117	0.00124826	-5.38397	1.39559	8.5	26.6122	43.7185
Xetro.B00584|cpd	37.5806	117.6	103.321	107.005	149.568	125.024	145.663	126.974	141.118	294.127	171.616	154.189	2.76383e-08	1	1	1	1	1	1	1	1	1.49162e-14	0.00356958	1.68282e-06	0.328565	-0.129264	8	68.7001	71.2411
Xetro.B00587|	41.3278	144.897	98.699	98.1594	101.735	110.203	77.5805	77.0948	78.3712	103.191	107.149	50.044	0.0170239	1	1	1	1	1	1	1	1	0.283896	0.971646	7.07252e-37	0.0239774	0.135427	11	59.8882	35.9497
Xetro.B00590|nufip2	16.7412	126.053	97.8139	92.8769	117.249	136.295	171.89	120.939	154.318	136.397	124.08	162.916	6.78481e-09	1	1	1	1	1	0.0774936	1	0.244328	0.0101131	0.0886125	0.000715769	0.431132	-0.123796	8.5	29.2596	25.2899
Xetro.B00602|phf12	37.3639	107.897	95.152	91.0524	95.6765	99.8194	81.7804	84.9157	88.036	100.693	102.419	94.7159	0.00928267	1	1	1	1	1	0.733977	1	1	0.995252	1	0.418736	0.930988	0.242707	8.5	23.246	19.8926
Xetro.B00606|flot2	16.5241	108.996	104.118	91.1991	113.74	99.493	73.2956	75.1762	86.0657	113.353	116.308	73.0913	1.20086e-06	1	1	1	1	1	0.532244	0.697255	1	0.169446	0.92824	0.00921402	0.502255	0.0274659	8.5	19.2401	27.9484
Xetro.B00612|crcp	18.4458	126.312	95.8295	92.5438	98.4762	111.616	87.99	82.3534	83.951	124.305	143.556	62.3793	3.10293e-11	1	1	1	1	1	1	1	1	0.126941	0.0144272	8.56853e-12	0.0239687	0.195556	12.5	119.419	109.405
Xetro.B00613|asl	4.66952	87.6304	88.4738	93.3106	80.3048	85.4208	119.396	99.1974	68.4085	371.114	49.8268	98.6724	4.03973e-35	1	1	1	1	1	1	1	1	2.85765e-08	1.69496e-10	0.976658	-2.41969	0.0114639	0	8.9058	7.73118
Xetro.B00615|vkorc1l1	17.1612	105.874	90.7369	91.4669	116.647	103.165	95.7206	93.3137	95.8515	135.115	103.983	90.8679	1.02634e-05	1	1	1	1	1	1	1	1	0.0109084	1	0.618463	-0.0923056	-0.127855	11	40.0902	14.5185
Xetro.B00626|sbds	45.2162	121.737	99.902	117.514	86.648	111.905	82.7818	79.3163	66.5814	149.184	116.264	84.4468	0.0310632	1	1	1	1	1	1	1	0.985629	0.000120246	0.385213	0.213291	-0.618648	-0.00609209	8.5	168.054	77.8659
Xetro.B00632|auts2	33.6123	104.999	90.9891	65.2013	75.3451	60.9452	37.7428	28.7415	30.6791	70.9679	99.9333	122.102	0.0252164	1	1	1	1	1	0.591	0.160549	0.175279	0.00395002	1	0.35744	-1.01211	0.651069	11	2.479	2.04559
Xetro.B00640|unnamed	30.6358	95.772	102.98	122.455	82.433	106.574	79.2431	76.6757	75.0738	237.253	103.206	84.4196	7.19036e-12	1	1	1	1	1	1	1	1	4.45066e-05	1	0.287184	-1.04586	-0.211281	0	144.331	89.2165
Xetro.B00654|spns2	1.96651	116.668	87.876	2.79141	9.3106	36.8089	9.71254	0.316402	1.00022	162.062	60.4223	61.9083	0.0155541	1	1	0.0146451	0.126577	0.231996	0.0746926	2.39344e-07	8.42337e-06	0.995252	0.0150099	3.0294e-05	-7.68096	0.845012	8.5	0.0116874	7.18841
Xetro.B00669|cep97	41.3423	120.959	89.5405	104.299	85.9349	109.436	79.3682	85.9515	78.358	122.752	105.837	103.693	0.00645974	1	1	1	1	1	1	1	1	0.00603201	0.8065	0.954861	0.0552712	0.228052	8.5	75.7069	61.512
Xetro.B00682|unnamed	25.3615	104.387	84.0986	57.4776	87.978	90.5925	69.3878	64.428	64.2117	196.289	100.124	118.382	3.49929e-09	1	1	1	1	1	1	0.842716	0.621259	7.80198e-05	1	0.187462	-2.0819	0.190404	8.5	34.4563	27.3664
Xetro.B00683|txnl4b	36.1017	117.941	106.555	84.4291	111.305	131.59	177.126	126.279	104.557	85.7462	79.8019	85.4846	9.38282e-10	1	1	1	1	1	0.759119	1	1	0.224242	0.546483	0.174467	-0.795456	0.0971542	8	99.9368	86.0763
Xetro.B00685|pcnp	25.338	107.635	99.2411	88.0609	86.0567	100.304	91.6531	79.6455	85.1018	75.384	136.093	93.6998	2.81791e-11	1	1	1	1	1	1	1	1	0.0182905	0.171792	0.605228	0.44358	0.0922832	8	1.02711	2.33047
Xetro.B00686|zbtb11	27.8376	103.904	100.397	101.612	109.149	103.796	105.395	101.32	104.952	159.392	114.522	152.142	9.50476e-10	1	1	1	1	1	1	1	1	2.9156e-07	0.777217	1.23306e-10	0.153801	0.211425	8	37.8229	34.1662
Xetro.B00687|rpp21	36.0198	134.655	96.1855	81.781	112.121	91.2627	78.238	93.4768	119.118	151.687	127.746	79.2174	6.57847e-05	1	1	1	1	1	1	1	1	6.83071e-05	0.682534	0.00682047	-0.729565	0.226123	0	114.055	84.6542
Xetro.B00696|wsb1	23.3105	97.8752	101.964	129.949	80.2226	74.239	61.0825	63.3728	64.5188	257.811	77.2734	217.336	5.83069e-05	1	1	1	1	0.783205	0.0350727	0.0463952	0.051448	4.61851e-08	0.243553	4.33945e-23	-0.650707	0.46665	8.5	241.913	363.514
Xetro.B00719|alcam	4.56317	114.981	110.476	110.653	193.679	108.572	117.431	111.397	147.746	5.06047	135.564	71.1973	7.66854e-13	1	1	1	0.0121048	1	1	1	0.432748	3.2203e-23	0.000419519	1.7114e-10	3.69892	0.49224	8	0.0842127	55.3246
Xetro.B00720|cuedc1	2.98646	112.011	107.757	110.319	98.0065	131.427	103.744	114.31	125.586	137.324	120.766	104.539	6.06352e-32	1	1	1	1	1	1	1	1	0.703119	0.966329	0.979181	-0.0700669	-0.0780874	11	38.6514	41.5162
Xetro.B00723|vezf1	21.6112	109.647	95.2334	74.6988	77.512	82.35	57.1446	50.6114	48.4146	77.7411	95.9467	159.434	4.32243e-10	1	1	0.0769076	0.905607	0.429961	0.0012856	6.55917e-06	7.76702e-07	0.123008	0.906056	7.00594e-09	-0.0838731	0.311439	8.5	21.4686	24.2018
Xetro.B00724|srsf1	17.9407	102.487	103.735	103.705	132.771	104.359	126.206	110.198	126.886	63.2042	107.46	116.075	1.75972e-11	1	1	1	1	1	1	1	1	0.000193192	0.9607	0.298838	1.19529	0.273764	8	79.8982	281.679
Xetro.B00725|tada2a	31.4217	109.265	84.4897	73.7486	66.975	129.86	80.7413	79.5983	60.2699	33.6008	123.328	94.4507	6.10106e-05	1	1	1	1	1	1	1	1	7.24468e-14	0.882545	0.620544	2.37423	-0.197132	8.5	65.289	47.1075
Xetro.B00729|nos2	20.6628	131.515	109.784	71.5803	94.3739	101.426	85.1757	80.117	81.5831	23.7254	107.67	94.0604	0.0417475	1	1	1	1	1	1	1	1	8.68187e-06	0.829615	0.788492	1.71437	0.90229	0	0.00539109	3.90638
Xetro.B00734|ift20	19.0051	108.391	97.803	102.41	104.479	95.2903	118.686	96.6278	97.3231	134.473	113.686	113.667	2.34171e-05	1	1	1	1	1	1	1	1	0.00206939	0.845342	0.284459	0.54266	0.287823	11	36.1161	62.6141
Xetro.B00735|tnfaip1	25.2347	116.101	93.3168	94.0336	119.772	88.1462	93.537	82.085	90.4742	185.099	187.837	130.662	0.00208167	1	1	1	1	1	1	1	1	1.32255e-05	0.0121517	0.00907685	0.753055	0.24458	8.5	35.0654	29.9244
Xetro.B00741|	32.1637	120.984	102.803	95.7952	140.9	109.267	103.411	89.9578	125.748	107.613	87.1142	73.8711	4.72687e-09	1	1	1	1	1	1	1	1	0.778449	0.843006	0.0414044	-0.354591	0.0258274	8	1.35172	5.52827
Xetro.B00765|txndc17	37.9277	107.659	112.924	106.182	238.341	120.826	131.431	108.004	96.7918	194.685	170.672	86.5321	0.00521721	1	1	1	0.114544	1	1	1	1	5.40272e-05	0.0410552	0.169691	-0.184719	-0.202041	0	64.1194	44.9679
Xetro.B00769|fam64a	12.9908	117.116	106.571	119.548	129.272	124.273	115.019	110.989	132.409	93.0224	115.702	101.502	2.12926e-08	1	1	1	1	1	1	1	1	0.944965	0.565719	0.975274	2.63221	0.461106	11	43.706	44.7198
Xetro.B00783|akap17a	23.1455	114.2	103.766	105.801	115.8	110.02	93.2523	80.8478	98.2999	125.592	133.803	118.092	0.000315351	1	1	1	1	1	1	1	1	0.00885024	0.527871	0.0448224	-0.355295	-0.294468	8.5	151.785	71.991
Xetro.B00786|zbed1	35.4072	103.325	90.7665	71.2933	58.2937	81.6218	51.6528	56.997	47.8953	165.198	87.397	59.3335	1.18513e-06	1	1	1	0.754489	1	0.133674	0.366246	0.0390974	0.126268	0.858152	2.43422e-05	-0.560604	0.0309966	NA	0.0362263	0.293669
Xetro.B00788|prkx	42.3656	127.7	87.8555	83.3011	135.947	127.144	120.541	99.679	112.892	30.7353	86.8675	55.4205	0.0437173	1	1	1	1	1	1	1	1	0.000115709	1	9.21671e-11	-0.547698	-0.519093	11	1.19818	17.3208
Xetro.B00797|gpr143	4.19423	99.0613	110.819	100.086	143.504	102.846	98.7512	112.642	119.436	37.9506	151.544	127.722	1.596e-06	1	1	1	1	1	1	1	1	0.0140217	0.113512	0.086014	2.4891	0.540512	0	0.336349	14.1282
Xetro.B00803|mid1	9.59119	114.953	87.7176	35.5014	34.3598	62.2	31.9777	16.7377	19.1026	113.203	55.9268	68.1003	1.97592e-06	1	1	0.263047	0.177629	1	0.113912	0.000340338	0.000671289	0.809855	0.00459956	0.00892102	-2.25789	-0.30094	12.5	21.1249	14.6587
Xetro.B00820|gemin8	36.7647	87.4133	130.546	161.705	198.375	141.361	138.37	125.478	218.715	204.671	88.5402	113.985	0.00519204	1	1	0.786319	0.714074	1	1	1	0.248694	1.6672e-05	0.879219	0.367369	-0.247698	0.000195246	0	68.584	62.4981
Xetro.B00836|	0	114.802	89.6045	71.2896	93.4264	113.56	81.1842	81.3905	58.3092	39.0254	97.7684	62.7739	2.93192e-14	1	1	1	1	1	1	1	0.967173	0.0180973	1	0.00164779	1.42223	-0.216198	8.5	0	1.83222
Xetro.B00846|tmem47	8.26859	110.239	114.583	71.9211	55.1354	81.0955	52.8319	40.4874	45.8117	9.27637	64.306	80.3069	3.93007e-08	1	1	1	1	1	1	0.678293	0.81982	9.23702e-22	0.00897506	0.138286	-0.0229289	0.137592	0	18.0093	18.2656
Xetro.B00851|dmd.1	36.3448	113.893	99.6027	108.336	108.265	93.183	95.3403	95.3252	97.2538	188.403	119.176	111.163	0.000148035	1	1	1	1	1	1	1	1	2.06616e-05	0.939688	0.807514	-0.270627	-0.0985422	11	79.4135	85.6445
Xetro.B00874|	33.7189	112.067	97.0954	114.287	124.051	111.283	128.386	117.163	111.631	258.944	113.864	108.264	3.72353e-07	1	1	1	1	1	1	1	1	8.81648e-19	0.779482	0.473807	0.214656	0.0496899	8.5	35.3057	36.4045
Xetro.B00878|wbscr22	31.121	115.849	93.1322	87.739	89.9994	104.481	88.8485	88.8419	84.2287	110.278	151.05	80.7912	0.000429777	1	1	1	1	1	1	1	1	0.232107	0.19806	0.00397954	-0.0602582	-0.0136195	8.5	108.569	107.068
Xetro.B00891|baz1b	46.0337	107.577	102.707	102.713	128.987	127.726	151.849	128.116	155.336	143.906	123.802	134.037	0.00142165	1	1	1	1	1	0.244846	1	0.107666	2.37132e-06	0.30193	0.0216091	1.74253	-0.0498752	8.5	136.198	145.168
Xetro.B00893|	45.0302	89.4019	80.1172	91.7586	78.4081	93.9725	86.0675	67.5813	86.8068	132.721	128.757	97.1015	0.0144702	1	1	1	1	1	1	1	1	0.533905	0.130718	0.943218	1.13729	0.268709	NA	0.402113	0.902514
Xetro.B00919|supt4h1	12.9488	112.18	90.7488	102.335	87.8994	115.501	112.137	92.7685	92.9071	138.885	100.547	158.124	1.044e-06	1	1	1	1	1	1	1	1	0.00104132	0.943252	5.45737e-07	1.09322	0.181346	8.5	271.761	302.622
Xetro.B00929|mid1ip1	0.648514	152.393	105.653	92.4692	209.898	132.508	130.721	113.872	162.294	0.835122	186.625	68.4545	3.03513e-13	1	1	1	1	1	1	1	1	4.38005e-15	0.00281948	0.0037227	7.30006	0.463834	8.5	0	34.6217
Xetro.B00933|bcor	17.4436	117.989	101.495	124.837	110.704	111.847	141.182	110.76	119.786	133.52	116.563	145.7	1.37825e-14	1	1	1	1	1	1	1	1	0.0192254	0.448849	0.000119768	-1.30643	-0.146269	8	106.048	87.1337
Xetro.B00937|med14	42.4479	108.58	97.5694	103.372	105.819	108.392	107.797	97.3347	105.843	176.498	133.169	119.512	0.00152695	1	1	1	1	1	1	1	1	3.17141e-09	0.243981	0.0260446	-0.0247659	0.0726841	8.5	30.8391	34.0486
Xetro.B00939|rpl8	37.9006	128.517	98.0905	111.438	137.829	94.779	116.575	107.005	125.13	154.609	145.364	97.0796	0.000108273	1	1	1	0.714074	1	1	1	1	0.0014632	0.313699	0.880229	0.238424	0.1414	8.5	247.403	231.566
Xetro.B00940|ddx3x	11.1947	123.236	92.1836	96.9645	114.548	127.498	122.392	118.219	118.277	218.711	125.146	97.8598	1.48246e-06	1	1	1	1	1	1	1	1	1.14528e-12	0.217316	0.849739	0.800133	0.181838	8	607.219	736.143
Xetro.B00952|kdm6a	41.4831	108.504	101.717	111.05	105.456	102.913	91.8343	85.7256	92.6893	158.252	99.7606	99.5944	0.00419701	1	1	1	1	1	1	1	1	0.00106319	0.945098	0.994737	0.779357	0.221061	8.5	98.0757	55.5667
Xetro.B00958|unnamed	23.1215	116.358	100.69	104.216	150.62	146.75	105.356	126.072	169.785	76.2772	143.561	99.6468	1.91037e-06	1	1	1	1	1	1	1	1	0.876955	0.658749	0.993567	2.09243	-0.300786	0	19.1139	15.5585
Xetro.B00959|c1orf114	25.4523	103.854	84.0595	70.4755	71.0018	118.151	82.7351	110.376	95.3662	44.405	115.477	114.167	3.16765e-06	1	1	1	1	1	1	1	1	0.200093	1	0.948537	-0.313033	-0.293589	8.5	7.53494	92.9161
Xetro.B00961|blzf1	41.8567	99.179	92.2338	97.923	97.4857	106.919	99.1999	102.63	88.2561	135.434	126.729	112.336	8.81953e-05	1	1	1	1	1	1	1	1	0.0679462	0.644894	0.544779	-0.492903	0.120027	8	116.698	106.722
Xetro.B00963|atp1b1	8.95437	117.821	91.535	86.5332	90.7844	119.793	114.28	123.976	112.801	60.0843	125.281	93.9692	5.1432e-25	1	1	1	1	1	1	1	1	0.00525871	0.614861	0.696748	-0.553895	0.143145	8	49.6021	146.82
Xetro.B00979|	25.5143	101.821	107.051	109.817	98.3979	89.072	90.1007	80.9432	99.7502	29.0931	125.181	72.4682	1.06136e-09	1	1	1	1	1	1	1	1	1.23467e-14	0.365454	0.000627696	1.76586	0.0974279	0	0	1.56676
Xetro.B00992|c2orf29	46.4078	129.556	81.1699	92.9938	116	143.342	134.246	134.204	129.371	208.605	127.763	126.996	0.0123471	1	1	1	1	1	1	1	1	6.95931e-11	0.326375	0.0213196	0.0200884	-0.084473	12.5	15.0759	12.9759
Xetro.B00993|rnf149	35.5357	118.735	96.7037	85.464	94.0874	109.145	90.6045	71.5919	86.676	130.632	102.663	72.127	9.31731e-09	1	1	1	1	1	1	1	1	0.140203	1	0.0439283	-0.0945654	-0.0229192	12.5	7.78297	4.70667
Xetro.B00997|il1r1	36.254	116.796	95.9464	150.117	159.684	120.167	149.37	129.802	161.329	184.575	55.1596	79.6501	3.56534e-05	1	1	1	0.585182	1	0.786579	1	0.349067	1.82155e-10	2.83829e-06	0.106206	-5.61192	-0.143873	0	6.90002	2.24386
Xetro.B00998|il1r2	2.17228	124.058	99.262	98.7672	97.2361	126.445	130.128	104.108	96.7893	585.306	175.092	51.1155	2.70847e-14	1	1	1	1	1	1	1	1	5.58289e-15	0.0198559	0.000821436	0.135582	0.551441	0	6.45332	6.55235
Xetro.B00999|	0.585917	109.036	103.195	100.324	123.631	121.101	126.829	125.492	120.446	294.109	100.622	79.0468	1.1749e-50	1	1	1	1	1	1	1	1	1.37163e-09	1	0.0269866	0.386477	-1.34517	NA	0	0.260615
Xetro.B01000|	0.321214	120.266	104.402	92.7811	116.122	130.925	134.995	118.217	117.923	318.069	109.66	73.915	7.41447e-53	1	1	1	1	1	1	1	1	4.90511e-11	1	0.0133843	0.996354	-0.594336	NA	0	0.641275
Xetro.B01001|unnamed	3.26828	118.009	100.118	98.4813	111.19	127.293	120.612	104.305	109.213	331.704	106.854	79.4566	2.4817e-49	1	1	1	1	1	1	1	1	3.0884e-14	1	0.0152305	-0.226455	0.443665	0	18.799	5.59879
Xetro.B01008|mfsd9	21.7625	95.7837	100.338	66.3632	45.3821	80.6926	77.155	59.0832	79.6575	74.861	75.9351	197.8	1.79741e-07	1	1	1	0.895866	1	1	1	1	0.884064	0.545454	7.02626e-13	-0.359692	0.304988	11	93.8361	112.368
Xetro.B01013|pou3f3	31.1197	104.226	95.7721	98.4673	78.2842	108.775	135.387	112.074	97.7343	75.4676	97.3714	124.382	1.60344e-08	1	1	1	1	1	1	1	1	0.840615	1	0.0694247	0.0483078	-0.498094	NA	0.268015	1.01849
Xetro.B01023|znf828	13.2053	101.198	117.276	133.035	131.863	103.298	118.289	117.345	125.053	188.893	192.725	97.2643	5.37209e-14	1	1	1	1	1	1	1	1	5.17345e-09	0.0363197	0.878955	-0.145621	-0.036448	8	119.663	116.192
Xetro.B01024|ankrd57	1.67146	113.769	88.4065	35.3162	15.294	92.7357	26.0096	17.0133	13.3761	93.8644	75.5452	70.2368	3.46595e-52	1	1	0.000116183	7.41942e-05	1	0.00965545	7.21958e-05	3.41863e-06	0.695202	0.00835306	5.55524e-07	-2.66892	0.847944	8	0.109699	31.2897
Xetro.B01025|sept10	45.5106	108.612	94.465	95.5687	89.5621	99.5544	75.368	86.2464	79.1727	271.619	100.655	77.4103	0.0354905	1	1	1	1	1	1	1	1	2.22452e-15	0.845625	0.0295733	-0.131557	0.0386693	12.5	131.846	158.041
Xetro.B01030|gas6	21.746	111.184	101.105	111.036	127.575	110.576	76.0923	100.88	101.343	47.2366	113.002	125.882	0.00307586	1	1	1	1	1	1	1	1	9.50797e-06	0.671677	0.0243045	2.95623	-0.114887	8.5	94.6741	63.8745
Xetro.B01046|tsga10	7.1694	217.119	91.1893	88.8801	70.1328	171.984	113.194	102.771	77.1973	411.09	185.662	71.8756	0.00584798	1	1	1	1	1	1	1	1	6.88772e-05	0.968551	0.455622	1.47662	0.0640387	12.5	0.0238577	0.196807
Xetro.B01050|mgat4b	46.5997	115.234	89.4072	91.3622	135.714	145.457	173.595	122.16	152.971	47.4026	81.0219	540.109	1.28472e-05	1	1	1	1	1	1	1	1	8.84782e-07	0.505152	0.000381061	-0.497801	-0.624037	0	5.74406	3.66309
Xetro.B01061|ube3a	20.8327	109.508	106.259	122.244	109.46	121.636	121.798	99.178	111.162	147.933	100.863	100.241	1.47947e-08	1	1	1	1	1	1	1	1	3.59335e-05	0.832915	1	0.775429	0.114627	12.5	30.7203	32.6677
Xetro.B01072|nipa2	20.8396	115.744	91.0185	93.9681	111.517	120.95	81.928	100.628	84.4596	85.3463	183.407	87.4691	7.08519e-06	1	1	1	1	1	1	1	1	0.994114	0.0106129	0.139188	1.52956	-0.00583147	8.5	96.0583	82.0987
Xetro.B01073|cyfip1	33.0863	115.323	94.7201	127.434	139.792	123.885	109.611	123.662	122.179	78.9714	157.786	111.771	2.32121e-05	1	1	1	1	1	1	1	1	0.000235128	0.00329586	0.378768	0.381844	0.0841373	8.5	59.3542	71.2923
Xetro.B01076|chst7	40.6295	104.645	114.895	111.076	108.237	107.435	107.178	114.439	99.9071	93.5252	118.207	118.706	0.000281234	1	1	1	1	1	1	1	1	0.887538	0.213039	0.0083856	0.384845	0.15926	8	39.3698	126.354
Xetro.B01077|slc9a7	29.7419	114.432	94.5	129.905	192.319	102.334	94.4916	81.3233	103.913	114.726	82.6507	81.1827	3.51227e-11	1	1	1	0.608256	1	1	1	1	0.557443	0.240447	0.288871	-1.72213	0.0562498	0	73.8078	57.7332
Xetro.B01101|	16.0374	99.1392	84.9103	25.1772	35.4072	46.4874	33.2495	16.309	16.9137	235.565	101.66	113.47	8.70381e-05	1	1	1	1	1	0.597803	0.0199839	0.0215595	0.112389	1	0.932528	-4.99211	0.410218	NA	0.079918	0.463503
Xetro.B01102|	2.17651	115.044	87.9334	27.6587	42.987	65.5695	45.2744	30.9567	21.4979	177.038	75.6956	130.613	0.00347639	1	1	1	1	1	1	0.416556	0.0564206	0.0873365	0.954695	0.639196	-3.26934	0.348666	NA	0	0.0623253
Xetro.B01103|	0.0251485	133.251	83.9514	19.7937	30.6784	54.8711	27.2551	12.1252	12.4487	215.644	92.714	90.2059	8.17279e-29	1	1	1	1	1	0.44983	0.0105372	0.0110596	0.274393	1	0.971562	-4.19492	0.210143	NA	0	12.2868
Xetro.B01104|	0.0264959	118.68	90.4299	14.7742	30.3957	49.2917	26.4325	13.7916	12.4123	212.539	65.106	57.6883	1.74656e-52	1	1	0.27353	0.873181	1	0.300896	0.0101615	0.00488447	0.000342149	0.869107	0.16055	-4.02446	0.462656	NA	0.0129427	0.860771
Xetro.B01106|dnajc3	40.7122	112.436	95.1964	135.244	83.2854	131.839	120.098	108.425	120.451	204.221	132.963	93.6544	0.00268955	1	1	1	1	1	1	1	1	2.26787e-05	0.768801	0.779551	-0.983797	-0.162802	0	60.7802	31.6505
Xetro.B01120|zic2	31.0996	105.416	100.186	49.7321	52.7604	53.8238	37.2397	29.3695	17.87	76.4073	83.4808	134.412	1.80811e-06	1	1	0.0218252	0.0205681	0.147131	8.78479e-06	8.06093e-09	8.06639e-17	1.11e-05	0.858676	1.57972e-05	-2.00408	1.3908	7	68.9948	77.5225
Xetro.B01121|zic5	35.443	99.2712	102.515	69.1704	56.8635	59.5117	65.3472	61.5347	62.0476	77.3699	92.2879	93.295	0.000173044	1	1	1	1	1	1	1	1	0.011962	1	0.74087	-2.04368	0.743662	8	1.37456	3.901
Xetro.B01132|	21.4113	114.86	111.86	119.182	139.026	104.312	107.284	102.655	135.48	88.2448	75.0832	45.4836	0.00115451	1	1	1	1	1	1	1	1	0.87748	0.847559	2.41848e-12	-0.134979	0.162729	12.5	10.6411	10.8115
Xetro.B01135|rap2a	15.3697	108.995	109.309	90.9265	121.869	119.384	135.365	101.875	110.681	99.8442	108.617	78.4195	5.61076e-25	1	1	1	1	1	1	1	1	1	0.871157	0.443005	0.278866	-0.059166	0	17.929	27.1189
Xetro.B01142|sox21	3.24719	109.278	135.379	122.203	178.51	103.055	119.075	100.21	132.909	12.0514	125.055	100.43	1.42579e-40	1	1	1	1	1	1	1	1	5.17113e-17	0.0572423	1	1.38871	0.0541411	8	0.784429	15.8924
Xetro.B01146|dzip1	28.529	108.747	104.066	98.7001	100.84	93.1569	86.7685	81.8741	80.3396	62.4529	110.072	73.4723	0.00182461	1	1	1	1	1	1	1	1	0.00653035	0.484908	7.99454e-10	1.33127	0.551514	8	26.0829	33.8162
Xetro.B01149|slitrk1	0.192101	89.438	90.2725	81.2694	136.141	10.0106	0	10.0686	0	29.2377	102.411	95.883	2.41891e-27	1	1	1	1	0.00810755	6.09433e-06	0.00382127	3.71626e-07	1.64552e-19	1	1	-0.556862	2.17444	NA	0.0125706	1.15211
Xetro.B01152|spry2	26.3731	97.9633	97.7473	53.7371	63.4146	73.1786	48.148	41.162	34.1167	45.7267	84.1041	106.709	0.000551836	1	1	0.0173401	0.135519	0.143011	5.23986e-05	9.29893e-08	2.07707e-11	4.87936e-15	0.00761452	0.753601	-1.86383	0.109756	8	103.077	140.419
Xetro.B01153|ndfip2	35.72	111.302	106.214	118.244	138.436	104.049	156.571	109.388	123.512	126.027	114.1	104.022	4.19059e-10	1	1	1	1	1	1	1	1	0.0618148	0.672601	0.977027	0.630201	0.209888	8.5	87.6833	74.8856
Xetro.B01155|rnf219	15.3726	108.343	119.118	156.827	141.455	92.3533	136.534	104.682	121.707	162.273	128.846	94.3082	2.66471e-13	1	1	1	1	1	1	1	1	0.000291036	0.0866282	0.74861	0.203815	0.105138	8	166.815	152.986
Xetro.B01163|fbxl3	21.3154	100.847	98.2076	124.843	94.7724	102.799	105.947	91.6226	122.499	209.552	117.921	101.11	3.51553e-06	1	1	1	1	1	1	1	1	6.33106e-10	0.456922	0.999464	0.449849	0.00338611	12.5	51.344	49.2296
Xetro.B01171|	24.205	99.1558	110.551	111.395	149.597	99.2966	120.867	107.323	132.66	27.3881	112.715	46.2488	6.36526e-13	1	1	1	1	1	1	1	1	9.92094e-19	0.576039	2.11969e-07	3.59137	1.07497	8.5	1.68411	9.72783
Xetro.B01172|	0.166035	115.401	119.867	99.8602	175.583	135.338	146.477	117.392	158.999	5.99739	116.563	59.6181	1.53552e-19	1	1	1	1	1	1	1	1	7.03796e-14	0.695065	9.66815e-05	4.83716	0.662768	8	0	2.98589
Xetro.B01177|klf5	36.7736	122.125	80.5368	87.6274	95.1275	168.96	101.666	131.715	101.464	20.112	143.634	116.768	0.00587816	1	1	1	1	1	1	1	1	9.01748e-19	0.294607	0.029767	3.30197	-1.70149	8	4.54677	29.365
Xetro.B01181|mzt1	15.0138	111.273	93.3359	94.0303	87.9724	121.026	93.1561	112.228	76.1347	124.108	120.127	70.8188	3.6674e-06	1	1	1	1	1	1	1	1	0.0783524	1	0.000408264	-0.299396	0.202659	11	180.086	206.042
Xetro.B01184|pcdh9	1.4312	106.751	98.2747	22.7367	19.5562	38.5606	53.8059	63.9929	66.3682	135.76	67.2164	110.112	1.51951e-44	1	1	1	0.409904	1	1	1	1	0.330255	0.0133578	1	-5.60804	0.77447	NA	0	0.601944
Xetro.B01194|pcdh8	4.43091	121.692	106.363	100.184	91.9257	134.956	110.215	107.501	90.1555	109.341	114.253	128.731	6.65977e-33	1	1	1	1	1	1	1	1	0.969887	0.543773	0.228747	-1.32815	0.309728	0	0.0541032	1.55869
Xetro.B01197|elf1	20.4017	130.482	105.072	92.7109	101.955	119.951	101.805	106.039	97.5237	191.762	259.383	160.374	0.000842745	1	1	1	1	1	1	1	1	4.51782e-05	0.000419535	3.44265e-06	4.08908	-0.235233	11	4.44363	10.1109
Xetro.B01203|c13orf15	22.7971	98.8515	110.065	122.983	146.806	116.212	137.767	142.793	156.96	6.87451	135.052	117.407	1.18821e-07	1	1	0.555726	0.000347524	0.980532	0.00445945	0.000462119	1.25135e-06	4.63563e-46	0.00014124	0.590702	3.85153	-0.364062	8	192.932	243.546
Xetro.B01215|	48.9938	103.865	100.902	96.3428	116.861	102.257	94.2397	96.0357	100.251	58.2199	115.326	101.71	0.0342893	1	1	1	1	1	1	1	1	8.43321e-06	0.175924	1	1.8474	0.043654	8	22.9654	128.356
Xetro.B01218|kiaa1704	41.5547	119.825	105.699	106.18	106.87	116.272	105.611	100.289	109.853	259.021	121.194	75.7472	3.43852e-06	1	1	1	1	1	1	1	1	2.11561e-13	0.76465	0.00848816	0.000805143	0.0175808	0	37.232	40.3366
Xetro.B01223|slc25a30	24.8778	123.831	95.6038	75.0309	94.3081	86.2007	80.9524	73.4987	80.877	72.8664	110.372	74.5889	1.35363e-05	1	1	1	1	1	1	1	1	0.250986	0.737189	7.8453e-05	-0.0555154	0.1839	8	13.3903	55.8869
Xetro.B01235|c13orf18	34.0758	253.936	108.038	115.787	141.497	120.134	155.374	131.62	151.131	297.266	121.171	41.6518	2.83693e-09	4.72459e-05	1	1	1	1	1	1	1	3.10159e-15	0.655869	1.80885e-24	-0.68668	-0.214381	12.5	208.095	174.645
Xetro.B01241|med4	32.5775	111.302	92.5037	93.9284	93.9188	108.25	91.3454	76.2688	88.0541	152.845	119.406	99.9618	5.00561e-07	1	1	1	1	1	1	1	1	0.00419324	0.695476	0.97052	1.48408	0.224252	8.5	286.466	135.341
Xetro.B01242|itm2b	27.3253	115.491	111.198	106.134	126.697	140.864	147.075	117.838	113.113	125.129	125.149	149.828	3.80784e-10	1	1	1	1	1	0.557367	1	1	0.0779087	0.129001	6.6811e-08	1.80221	0.226778	8.5	321.369	450.224
Xetro.B01245|lpar6	0.307576	97.3755	113.857	66.4952	101.119	62.9215	62.8202	29.7498	44.9854	3.94741	88.8253	135.667	2.62433e-49	1	1	1	1	0.089095	0.761899	1.35709e-05	0.0181259	2.45554e-74	0.284288	0.000152677	0.868813	0.53834	8	0.0123283	178.076
Xetro.B01249|acvr1b	48.5636	108.848	97.3527	81.281	85.2174	94.8804	71.6474	74.4311	69.4808	89.8307	95.4342	79.4155	0.0390049	1	1	1	1	1	0.147615	0.318063	0.0518035	0.773032	1	0.00211621	-0.498835	0.179075	8.5	86.0956	39.7825
Xetro.B01250|grasp	22.2711	124.023	96.9413	100.717	85.7476	129.155	138.171	112.025	95.256	69.4116	112.131	136.236	3.11561e-11	1	1	1	1	1	1	1	1	0.00262063	0.923202	0.00206315	-0.193883	-0.632082	8	188.174	80.5744
Xetro.B01258|c12orf41	34.8893	110.743	98.4699	99.334	122.304	107.696	104.852	103.374	110.573	148.562	120.719	102.568	1.30185e-06	1	1	1	1	1	1	1	1	1.81628e-05	0.612145	0.988987	-0.173667	0.0423112	8	238.325	162.545
Xetro.B01259|ccnt1	37.2161	112.824	104.984	102.944	145.245	120.095	116.176	118.179	131.437	133.457	126.974	117.071	3.13753e-07	1	1	1	0.596936	1	1	1	0.963087	0.00236134	0.119108	0.0448344	-0.347463	-0.0316544	12.5	51.3372	31.2688
Xetro.B01265|ddx23	40.6316	108.975	91.3308	113.501	96.974	110.694	108.512	89.0743	92.4376	136.321	138.959	143.452	0.000401861	1	1	1	1	1	1	1	1	0.00140989	0.153046	2.91831e-07	0.799846	0.20187	8.5	34.2896	58.8874
Xetro.B01266|rnd1	4.64827	109.217	84.4319	33.0424	33.049	75.9136	44.6874	29.544	23.9224	64.6049	105.178	92.015	0.000133072	1	1	0.0603333	0.220087	1	0.616955	0.0449332	0.00639858	0.108442	0.975336	0.190398	-1.73079	-0.0253445	8	46.802	356.659
Xetro.B01269|fkbp11	42.2986	127.473	94.4238	92.2601	97.1891	120.587	98.759	110.39	113.482	68.3035	149.278	103.821	3.12374e-07	1	1	1	1	1	1	1	1	0.00562954	0.17917	0.94616	1.04027	0.302533	0	2.72871	3.02746
Xetro.B01276|rhebl1	27.8009	104.005	105.844	107.241	147.249	101.69	102.133	109.453	126.334	49.3731	120.397	88.7353	5.94618e-06	1	1	1	0.634201	1	1	1	1	0.000100933	0.247128	0.0269338	2.01064	0.248731	8	65.8373	269.169
Xetro.B01280|tuba1b	19.8313	102.173	105.702	117.75	162.327	113.115	133.152	135.511	176.103	156.948	150.701	155.29	7.59132e-20	1	1	1	0.524812	1	1	1	0.126709	0.00105265	0.0575273	0.00558491	0.31659	0.0430816	8	70.502	93.754
Xetro.B01282|tuba8	14.4661	112.752	90.7161	103.695	109.536	112.593	127.67	116.861	108.931	222.154	169.122	99.6369	1.87159e-23	1	1	1	1	1	1	1	1	1.26455e-08	0.00870555	0.965757	0.50569	0.145702	8	102.411	175.596
Xetro.B01284|	43.8378	109.341	110.404	115.055	107.044	113.384	74.4614	115.954	72.7627	158.118	153.371	114.564	0.0171668	1	1	1	1	1	1	1	1	7.8124e-05	0.129462	0.286406	-0.755873	-0.00989971	8.5	122.027	80.4878
Xetro.B01302|cd63	30.2418	107.057	92.9089	92.0959	85.8872	116.337	76.1146	87.8939	75.2216	176.242	133.544	97.7549	3.15419e-05	1	1	1	1	1	1	1	1	3.41996e-05	0.224512	0.954861	0.117644	0.0473405	8.5	404.061	547.886
Xetro.B01305|cnpy2	40.6534	135.032	134.475	102.757	88.0427	107.5	98.1009	98.405	98.6947	41.5621	128.294	79.6727	0.0975661	1	1	1	1	1	1	1	1	7.37132e-06	0.498928	0.693159	-0.19986	-0.197957	0	90.3359	67.2289
Xetro.B01306|cs	22.1221	120.452	95.983	80.4254	133.353	110.187	110.559	93.855	114.958	80.1814	127.69	87.4808	2.34549e-10	1	1	1	1	1	1	1	1	0.0786684	0.542103	0.11783	0.40203	0.302494	8.5	98.5573	171.522
Xetro.B01316|myl6	25.5186	121.68	91.4041	54.4457	79.7314	108.082	110.97	79.9603	71.0649	333.506	101.818	86.6144	4.19645e-11	1	1	1	1	1	1	1	1	1.61534e-21	1	0.311466	-2.46981	0.263867	8.5	182.007	252.055
Xetro.B01318|zc3h10	47.2068	107.063	97.4097	89.6382	107.281	99.8639	91.0614	95.5695	97.8789	87.9852	114.795	58.1086	0.000361218	1	1	1	1	1	1	1	1	0.722128	0.628352	1.26879e-26	0.799178	0.387947	8	88.5898	241.281
Xetro.B01319|	22.3205	105.563	94.8279	88.7602	100.037	100.307	105.485	99.5697	98.3878	97.147	130.311	94.6834	5.81825e-08	1	1	1	1	1	1	1	1	0.589318	0.3197	0.68091	0.937081	0.397455	8	87.7533	166.218
Xetro.B01320|pa2g4	31.9214	112.501	91.1808	93.294	109.121	113.71	115.153	102.812	110.245	200.039	116.241	92.3675	2.40576e-08	1	1	1	1	1	1	1	1	1.12374e-07	0.616304	0.325158	0.271018	0.131189	8.5	135.912	119.814
Xetro.B01322|rps26	25.4924	126.982	98.0109	98.2263	114.238	103.348	129.877	117.007	124.303	134.694	159.128	71.1612	6.56023e-05	1	1	1	1	1	1	1	1	0.000333921	0.0355173	4.87386e-08	0.579193	0.371001	8	100.223	115.704
Xetro.B01327|cdk2	19.7719	101.814	102.911	132.99	92.8129	106.106	79.6907	85.8667	77.6254	148.16	129.974	125.446	8.71291e-08	1	1	1	1	1	1	1	1	0.000131853	0.0178379	0.00317465	1.59888	0.26709	8.5	342.703	130.356
Xetro.B01329|dgka	30.205	101.461	91.6351	81.1193	102.24	98.224	67.1026	76.0153	78.8414	5.89501	122.322	134.557	0.00756326	1	1	1	1	1	1	1	1	6.12769e-11	0.85895	0.0100676	2.31176	0.899392	11	1.77536	11.1971
Xetro.B01341|wibg	43.7218	98.2919	117.131	121.256	173.806	118.773	154.09	131.912	140.732	186.287	126.214	110.834	0.0216979	1	1	1	0.998469	1	1	1	1	9.58925e-07	0.706475	0.841827	-0.666567	-0.273859	11	122	139.899
Xetro.B01342|stat2	25.525	125.762	86.1407	48.502	71.2741	87.4843	76.5752	76.8514	44.3107	88.1876	81.8235	92.9344	0.000971465	1	1	1	1	1	1	1	0.354157	0.586212	0.758768	0.627865	0.0427551	0.58658	NA	0.54461	1.68184
Xetro.B01349|rbms2	42.9731	120.249	101.126	106.48	88.4394	72.9219	52.3903	64.9321	61.8652	49.0793	115.284	62.2119	0.0376362	1	1	1	1	1	0.0482561	0.616409	0.306984	2.06812e-05	0.850111	6.20487e-15	2.12262	0.394245	12.5	1.13917	3.69001
Xetro.B01353|ptges3	22.628	121.192	97.4643	108.559	116.951	121.475	141.639	110.553	118.102	228.731	124.891	93.8471	9.61135e-16	1	1	1	1	1	0.62159	1	1	4.37098e-14	0.453235	0.564655	0.365267	0.102459	8	367.652	636.238
Xetro.B01354|	45.9879	112.565	119.275	104.717	140.192	113.393	99.5941	136.17	151.666	199.129	121.576	93.5314	0.000146419	1	1	1	1	1	1	1	1	5.44057e-13	0.387683	0.709253	0.578783	0.0970501	8	0.526421	6.00427
Xetro.B01355|naca.2	14.0563	117.144	95.8551	92.0508	89.9853	114.734	71.5156	80.044	81.8828	146.623	111.795	86.1896	6.73729e-05	1	1	1	1	1	1	1	1	0.0297582	0.802503	0.126401	-0.237382	0.045962	8.5	111.951	127.707
Xetro.B01363|	1.27378	118.327	87.6365	28.1668	46.4629	72.3376	24.5106	17.4901	10.1179	93.0518	66.8817	54.7916	2.85391e-12	1	1	1	1	1	0.487037	0.168791	0.0146857	0.827583	0.395607	0.0918011	-6.52189	0.662221	NA	0.0465959	1.61458
Xetro.B01377|pcdh8.2	0.525064	100.317	85.0222	1.09854	2.69148	21.802	9.88019	0.167697	0.227128	33.0661	57.1278	69.7555	1.59475e-19	1	1	5.80563e-05	0.000978013	0.181751	0.0664787	1.40206e-09	5.23538e-09	0.0401843	0.000661067	7.90171e-05	-6.62582	1.37975	8.5	0.00595672	189.576
Xetro.B01379|aatf	43.327	118.056	105.728	91.1492	110.673	105.877	106.22	93.283	105.605	140.188	110.94	150.208	0.000883067	1	1	1	1	1	1	1	1	0.000286404	0.82253	0.00088114	0.155486	0.0692677	0	29.5653	30.9195
Xetro.B01380|lhx1	0.360198	110.37	93.2002	8.33396	9.86261	28.9972	14.9402	1.12698	1.34237	79.3234	78.537	90.5992	6.43453e-28	1	1	0.000865996	0.0136912	0.207234	0.0516813	8.06882e-09	2.17539e-08	0.567576	0.245294	0.274498	-6.07104	2.52306	8	0.0128481	37.397
Xetro.B01394|ddit3	39.5765	130.898	92.6736	88.3617	91.9245	83.8936	75.52	80.9686	74.8984	113.592	101.455	45.0357	0.000234252	1	1	1	1	1	1	1	1	0.0589046	1	9.72978e-20	-0.0213593	0.478938	8.5	22.7731	9.91482
Xetro.B01403|gli1.2	38.6137	94.285	92.3005	70.6554	77.4209	79.9569	62.9205	61.9574	57.5027	50.3779	81.0688	87.3919	0.000112544	1	1	0.17546	0.506963	0.245835	0.000260965	7.25557e-05	1.56283e-06	1.27842e-19	0.0569173	0.014226	-0.74967	-0.303505	8	351.645	631.714
Xetro.B01412|ctdsp2	48.4398	125.271	113.808	127.79	92.0684	115.24	88.3893	85.4914	72.4989	104.311	126.617	129.669	0.000603057	1	1	1	1	1	1	1	1	0.751693	0.0521418	0.00213649	-0.324581	-0.314146	11	182.509	160.903
Xetro.B01418|tfcp2	28.6493	103.978	101.519	117.937	129.391	103.749	116.823	99.296	106.972	181.258	123.258	82.584	1.97252e-07	1	1	1	1	1	1	1	1	1.71867e-06	0.295023	0.00233371	0.998019	0.146746	8.5	33.9915	51.6562
Xetro.B01430|	40.0129	90.6791	111.068	106.89	140.19	108.407	139.176	128.364	122.543	50.4043	98.0604	82.4674	0.00189604	1	1	1	1	1	1	1	1	1.17935e-06	0.974218	0.315009	-0.110977	-0.243058	12.5	42.8634	33.6714
Xetro.B01479|agap2	45.1671	122.431	109.208	102.373	98.4472	142.01	117.768	167.564	133.321	121.426	106.412	76.8821	0.00020101	1	1	1	1	1	1	1	1	0.960744	1	0.040269	0.985639	-0.625986	0	0.845219	4.83658
Xetro.B01490|itga5	38.8206	117.688	85.7336	47.9189	46.0676	90.9475	42.4951	37.0011	35.3973	159.192	73.488	65.5316	0.0127238	1	1	0.0192801	0.0933362	1	0.0360951	0.0031673	0.00126961	0.0198987	0.128012	0.00113814	-3.64442	-0.393668	11	25.7572	20.2577
Xetro.B01496|hnrnpa1	46.7758	96.926	98.888	92.2263	95.6466	93.2848	82.0637	89.3831	90.4268	56.4198	113.445	95.7176	0.00887579	1	1	1	1	1	1	1	1	0.000743814	0.633848	0.441417	0.981745	0.0729644	8	141.572	732.324
Xetro.B01497|cbx5	14.1105	106.071	99.4459	103.271	102.761	114.269	94.9778	96.2662	95.5825	42.6605	128.875	133.631	3.11172e-15	1	1	1	1	1	1	1	1	2.0059e-20	0.000118065	1.05908e-10	1.43077	0.135343	8.5	31.7225	70.7246
Xetro.B01498|smug1	14.245	119.836	103.81	114.865	126.419	118.75	128.533	104.39	135.243	187.619	102.5	62.9001	4.26763e-17	1	1	1	1	1	1	1	1	1.24237e-06	1	1.88854e-09	0.22892	-0.12614	8	44.6406	60.2129
Xetro.B01520|pcbp3	19.7176	107.307	93.441	95.8041	102.098	103.263	82.5071	85.7762	86.472	142.013	136.968	100.725	1.07325e-05	1	1	1	1	1	1	1	1	0.0182983	0.212233	0.99855	0.342328	0.299272	8.5	110.023	176.025
Xetro.B01522|amhr2	31.7094	97.6556	99.9555	73.8334	101.058	34.0504	47.7019	43.9061	61.8843	75.5753	150.003	117.739	0.0096635	1	1	1	1	1	1	1	1	0.966868	0.00128864	0.293545	-0.429412	2.75047	NA	0.188207	0.700467
Xetro.B01524|sp1	33.1564	101.06	111.583	144.619	133.57	119.701	149.526	124.646	141.708	270.212	143.332	116.519	1.12486e-08	1	1	1	1	1	0.945014	1	1	1.58954e-15	0.0453424	0.0914186	0.67583	-0.00575795	8	140.184	216.459
Xetro.B01525|sp7	0.880848	115.054	85.7834	121.406	204.395	94.4158	96.8399	162.163	159.715	115.992	125.942	49.0765	2.49514e-30	1	1	1	1	1	1	1	1	0.279844	0.296256	2.05536e-14	3.63378	-0.54354	12.5	0	2.01973
Xetro.B01528|pfdn5	18.6395	115.628	102.417	95.369	104.627	111.74	76.3771	78.5471	72.552	84.8956	92.6091	68.2743	2.87376e-05	1	1	1	1	1	1	1	1	0.884064	0.746635	4.58588e-09	0.00466384	0.0774974	12.5	275.032	314.059
Xetro.B01531|mfsd5	29.0917	111.035	109.778	107.175	135.032	143.792	137.75	122.438	130.664	144.566	117.589	117.57	8.24212e-07	1	1	1	1	1	1	1	1	0.00453132	0.767987	0.291298	-0.328046	-0.259768	8.5	120.063	111.069
Xetro.B01533|rarg	17.6871	104.201	116.165	93.0007	122.644	76.4816	83.9934	72.2157	89.0039	18.0479	126.476	94.695	0.000165931	1	1	1	1	0.739086	1	0.468117	1	4.04662e-13	0.452695	0.307771	1.07476	0.850398	8.5	31.3839	128.958
Xetro.B01535|znf740	15.7479	109.567	86.7664	102.632	101.024	109.724	90.5232	86.5307	87.0561	164.561	149.853	91.9554	4.11182e-10	1	1	1	1	1	1	1	1	0.00016904	0.292299	0.356125	0.654052	0.49019	8.5	24.1831	72.1
Xetro.B01542|krt18	19.6458	120.47	64.6319	52.5139	48.2236	103.301	34.1709	62.803	46.2309	34.3196	79.3713	80.3167	0.00723833	1	1	1	1	1	0.742763	1	1	2.15813e-05	0.806565	0.068266	-0.193599	0.0170161	8.5	346.624	243.141
Xetro.B01543|krt8	11.6811	100.088	77.3247	72.1935	49.1736	119.162	77.919	87.2176	58.1298	91.7758	118.773	97.8702	1.08858e-14	1	1	1	1	1	1	1	1	0.381953	0.494839	0.859265	0.337395	-0.159676	8	54.9557	197.022
Xetro.B01556|krt5.7	1.31384	101.248	52.4144	81.3725	50.9675	140.024	32.16	117.086	32.1593	19.6116	137.185	88.686	5.41625e-19	1	1	1	1	1	0.920094	1	0.881312	3.4755e-14	0.000894826	0.0893987	6.12704	-1.2059	8.5	0.107899	393.971
Xetro.B01566|racgap1	33.1798	117.675	85.8394	93.9012	97.7172	106.344	76.8471	86.3546	82.2503	136.399	118.948	96.6873	0.000905818	1	1	1	1	1	1	1	1	0.00167304	0.434279	0.801976	1.48159	-0.102721	8.5	155.506	142.266
Xetro.B01567|	20.8254	119.12	84.1034	83.9054	107.818	101.355	68.2325	81.9646	72.5263	116.708	115.576	93.8092	1.36619e-07	1	1	1	1	1	1	1	1	0.670048	0.765246	0.525558	1.7157	0.738338	NA	0	0.786635
Xetro.B01571|gpd1	9.15834	109.712	105.659	132.167	116.962	127.26	106.95	107.561	95.0476	36.7455	110.72	98.8171	4.0241e-22	1	1	1	1	1	1	1	1	3.15413e-11	0.941787	0.984805	1.58965	0.0429513	11	55.8677	103.104
Xetro.B01574|lima1	21.2207	132.692	77.6456	65.7265	57.4177	121.213	57.8262	62.5393	57.4513	68.7716	111.197	106.855	2.89028e-06	1	1	0.696639	0.946734	1	0.848122	1	0.758074	0.117744	0.742831	0.860337	-2.19091	0.0842182	11	126.74	178.913
Xetro.B01589|ebpl	34.9996	123.562	126.896	134.376	169.841	130.143	207.524	169.798	163.363	58.6517	134.685	69.3355	1.16307e-06	1	1	1	1	1	0.474149	1	1	0.00102991	0.213137	0.0121959	1.7082	-0.253757	0	0.404634	3.17285
Xetro.B01590|kpna3	42.7487	106.996	106.753	113.462	128.605	120.068	145.687	123.461	137.973	256.196	121.15	93.7034	1.4486e-06	1	1	1	1	1	0.887693	1	1	2.08111e-18	0.660807	0.636	0.337819	-0.0261549	8	87.1739	119.885
Xetro.B01595|unnamed	10.4158	103.936	84.0658	39.8497	65.8565	78.1965	53.1792	47.7752	40.9386	44.6087	89.215	117.406	2.63758e-07	1	1	1	1	1	1	1	0.708274	0.0419408	0.816616	0.755668	-3.05377	0.743755	8.5	0.262485	67.7926
Xetro.B01600|fam124a	21.533	125.085	78.3811	56.9053	90.7802	125.691	74.7901	99.5191	90.155	25.513	114.829	90.8795	0.000161029	1	1	1	1	1	1	1	1	4.70814e-06	0.745407	0.595655	-0.622942	0.0297991	0	30.5233	23.346
Xetro.B01608|nek3	12.6082	134.591	108.738	115.524	91.2207	61.4773	46.0603	60.7929	50.791	26.2233	102.684	100.899	1.16842e-12	1	1	1	1	1	0.358979	1	0.443403	1.66652e-12	1	0.61779	-0.400275	0.0358012	0	9.4925	10.4116
Xetro.B01609|ckap2	25.6274	94.6998	96.3695	97.9718	65.5205	91.3313	77.7941	70.5713	60.6982	38.1961	92.5022	153.94	9.33584e-09	1	1	1	1	1	1	1	0.481246	1.06823e-24	0.893878	1.39006e-07	0.647711	-0.347151	8	330.285	269.994
Xetro.B01617|c13orf23	30.4295	120.027	103.837	107.098	99.0552	119.028	85.6122	81.7935	95.1391	141.29	126.004	90.0649	0.000377296	1	1	1	1	1	1	1	1	0.0113681	0.407414	0.397647	0.56571	0.107511	8.5	3.32955	5.556
Xetro.B01640|c3orf17	40.2709	119.544	96.5865	111.738	120.027	109.711	85.3981	108.276	103.449	114.234	124.322	102.456	0.00405582	1	1	1	1	1	1	1	1	0.121953	0.434929	0.973338	1.40779	0.015543	11	130.177	75.5138
Xetro.B01645|efnb2	0.994711	108.369	86.7101	15.1598	16.8487	48.5441	22.5795	10.1984	8.93154	99.6215	74.2174	95.4688	2.14329e-20	1	1	1.86282e-05	0.000489905	0.0931539	0.00445945	3.59426e-07	5.7156e-08	1	0.093611	0.419971	-4.16423	0.677688	8.5	0.233359	177.635
Xetro.B01646|arglu1	29.1783	107.369	104.659	119.761	141.728	111.563	133.299	100.747	124.614	197.353	125.656	155.631	4.22888e-09	1	1	1	0.835117	1	1	1	1	2.42734e-07	0.341857	1.05288e-06	0.748457	0.267789	8	115.992	226.578
Xetro.B01656|	0.131101	114.917	92.6271	12.7793	27.9645	34.5834	29.9084	10.0695	8.71409	404.557	68.8088	58.8517	1.54528e-25	1	1	0.679331	1	1	0.879407	0.0221625	0.010583	3.35058e-09	0.949479	0.0125699	-4.99557	0.951652	8	0.0119541	3.29894
Xetro.B01658|carkd	31.2391	102.377	102.393	83.8835	103.883	100.543	89.9941	77.522	77.7185	143.274	106.213	91.309	2.18725e-08	1	1	1	1	1	1	1	1	0.000946257	0.992595	0.40922	-0.182701	-0.122624	8.5	53.0004	50.7496
Xetro.B01661|ing1	16.8755	105.707	98.6592	89.9722	62.8918	116.208	94.7737	80.6297	76.6115	219.586	115.873	108.931	1.51318e-14	1	1	1	1	1	1	1	1	0.000114273	0.481384	0.34653	-1.14853	-0.544588	0	6.87263	5.48404
Xetro.B01662|ankrd10	44.0438	111.591	105.095	99.1058	126.862	116.865	104.853	112.531	123.881	82.49	138.004	97.7976	0.00029467	1	1	1	1	1	1	1	1	0.587788	0.0206236	0.892833	1.9678	0.276287	11	5.40941	19.7654
Xetro.B01666|sox1	1.74036	104.659	108.233	94.5996	72.0643	97.6242	106.006	125.937	116.894	212.188	117.334	152.355	7.39856e-41	1	1	1	1	1	1	1	1	0.0252329	0.929805	0.129608	0.417043	0.361771	NA	0.011622	0.268801
Xetro.B01667|tubgcp3	23.9177	108.763	93.3549	65.4362	63.8027	83.6031	63.8073	52.5744	50.5358	218.136	62.9097	57.8422	1.90372e-10	1	1	1	1	1	1	1	1	0.00223767	0.0575273	0.101839	-0.660968	-0.0297711	0	54.2839	31.1583
Xetro.B01702|	0	99.7214	87.7889	6.78739	14.1117	33.4063	15.7395	8.9328	5.06396	326.423	42.9801	23.3501	3.49397e-13	1	1	0.0082746	0.0264545	0.0912604	0.023043	0.000534599	9.37129e-06	0.00376087	2.10953e-07	2.06538e-49	-9.09629	1.84103	0	0	1.75928
Xetro.B01708|pvrl2	12.1452	102.239	93.634	94.9036	68.624	105.777	71.2496	69.236	60.2375	164.638	86.6523	332.992	4.04326e-18	1	1	1	0.810663	1	0.873057	0.783195	0.124591	2.72875e-05	0.548813	5.87796e-58	-0.109392	0.0610343	8.5	141.39	128.668
Xetro.B01712|	0.234959	89.0174	81.8876	63.3112	120.245	9.05026	1.02728	1.44197	4.97526	85.9629	103.319	96.1301	5.35361e-15	1	1	1	1	1.98349e-05	1.12861e-05	2.12709e-05	0.00196139	0.970528	0.966069	0.735921	-6.06708	1.88207	8.5	0.341711	113.021
Xetro.B01735|unnamed	43.0312	95.5993	95.3353	102.675	150.759	148.987	127.611	177.267	156.607	166.103	84.4531	59.2444	9.01377e-07	1	1	1	1	1	1	0.26112	0.665696	0.00505245	0.653798	6.69704e-05	0.17459	0.0453207	0	22.0354	29.1001
Xetro.B01736|nosip	41.324	103.361	99.1961	102.931	96.0679	96.03	91.6181	85.9971	91.5191	158.553	118.363	92.2714	1.42227e-06	1	1	1	1	1	1	1	1	0.000686747	0.687752	0.367717	0.200419	-0.0158948	8	221.934	298.325
Xetro.B01739|pycard	1.09002	92.7907	89.7868	93.0159	84.6414	117.661	74.2712	109.437	73.0247	312.408	125.895	88.8645	1.54575e-25	1	1	1	1	1	1	1	1	2.86238e-07	0.683991	0.237417	3.58361	0.332388	0	0	10.2818
Xetro.B01769|mab21l1	21.708	120.535	85.3943	91.4336	72.2806	179.505	129.273	92.842	96.9614	186.552	115.729	150.767	2.37926e-22	1	1	1	1	1	1	1	1	0.000239273	0.816114	0.0195392	-0.948516	-0.925042	8	0.486792	2.33082
Xetro.B01777|stard13	6.00405	104.209	79.6404	74.4616	72.5488	161.168	129.293	159.905	139.062	36.4582	121.984	97.5734	5.81522e-15	1	1	1	1	0.037235	1	0.0528821	0.495836	2.93253e-05	0.0427638	0.854219	-1.06499	-0.980678	8	4.13446	84.4228
Xetro.B01790|	5.6166	137.176	75.2863	57.2033	68.1215	159.418	69.003	76.499	65.9385	85.2298	105.579	121.125	4.40361e-09	1	1	0.152576	1	1	1	1	0.985629	0.383937	1	0.683084	0.069972	0.0722224	0	25.6238	33.0713
Xetro.B01800|	32.9361	102.649	92.9404	91.9245	103.896	121.222	108.934	93.2432	113.227	41.0656	122.732	72.8024	4.66856e-05	1	1	1	1	1	1	1	1	5.1163e-18	0.320187	0.000108857	-0.3779	0.0247104	8.5	772.928	868.29
Xetro.B01801|	0	93.0692	94.2366	115.216	126.857	142.884	88.0252	104.029	147.442	5.88837	112.353	162.702	6.25872e-18	1	1	1	1	1	1	1	0.956557	2.98722e-31	0.975008	0.0374446	0.274146	-0.962834	NA	0	0
Xetro.B01802|alox5ap	1.83158	84.373	88.2996	96.9436	128.546	144.803	128.07	137.648	164.249	9.75701	127.151	170.058	1.13374e-28	1	1	1	1	0.7484	1	1	0.454068	2.16096e-30	1	0.0227817	2.57078	-0.126694	NA	0	0
Xetro.B01803|	1.11852	85.3705	82.5784	89.9671	104.559	116.516	87.6979	100.441	125.076	7.09558	104.404	93.1104	5.04044e-24	1	1	1	1	1	1	1	1	4.35746e-28	1	0.867374	2.4373	0.11266	NA	0.0251081	0.356124
Xetro.B01804|uspl1	32.806	104.32	91.1752	92.6774	104.653	101.453	78.9362	88.3814	93.41	112.587	64.4248	132.611	0.00141934	1	1	1	1	1	1	1	1	0.194289	0.431358	6.21292e-08	1.56939	0.522055	8.5	24.0879	20.4703
Xetro.B01805|hmgb1	9.76714	114.154	93.8096	105.94	89.1962	119.208	96.6483	91.7156	80.3664	208.156	123.318	93.1428	6.1179e-29	1	1	1	1	1	1	1	1	1.03101e-10	0.15875	0.468309	0.213162	0.114228	8	478.275	804.316
Xetro.B01807|ubl3	44.726	108.22	102.906	121.124	114.761	145.466	121.797	118.714	115.106	204.337	91.5477	110.335	0.00898952	1	1	1	1	1	1	1	1	7.43813e-07	1	0.70626	-0.252641	-0.115129	12.5	50.6829	37.8678
Xetro.B01816|cdx2	0.0636433	109.618	60.7931	94.1099	98.2314	43.6036	7.31129	14.1409	12.1315	8.20783	70.424	58.8721	4.06075e-13	1	1	1	1	1	0.00595751	0.0807791	0.035906	5.16999e-05	0.658103	0.000218735	0.543364	-1.79592	11	0.0571261	50.6798
Xetro.B01823|rpl21	48.0267	116.824	95.1947	91.1287	106.933	93.2652	118.712	87.241	87.694	126.332	124.087	80.5758	0.0178059	1	1	1	1	1	1	1	1	0.0659132	0.475431	0.166955	0.637126	0.326049	8.5	450.955	178.565
Xetro.B01848|spata13	31.1858	108.309	89.5302	56.1158	38.4532	53.9944	22.7822	24.1228	23.1417	178.316	66.5964	81.5562	0.00133336	1	1	0.414504	0.00166418	0.655633	2.44567e-08	3.46603e-08	6.96439e-09	0.117274	0.0073127	0.0229706	-2.94111	0.394388	8.5	50.6909	44.1803
Xetro.B01858|sap18	47.9734	104.024	97.3885	104.031	109.264	99.4275	94.4787	94.8392	109.99	121.273	122.302	83.8872	0.0185559	1	1	1	1	1	1	1	1	0.140923	0.446977	0.0161731	0.281082	0.170416	8.5	153.103	298.571
Xetro.B01859|	7.96794	110.245	87.4577	87.4747	88.9961	98.56	87.7372	77.4377	76.1645	78.3124	123.678	82.8385	3.12704e-13	1	1	1	1	1	1	1	1	0.105314	0.560385	0.00715072	1.05775	-0.0714769	NA	0.781895	16.499
Xetro.B01860|lats2	37.5719	103.565	97.7258	92.5347	85.8056	87.7582	85.9625	78.155	92.1726	131.95	81.7901	143.718	7.5064e-06	1	1	1	1	1	1	1	1	0.0364431	0.780608	0.00683475	0.605195	0.00656114	12.5	14.2397	12.1935
Xetro.B01865|n6amt2	49.5423	116.665	100.953	94.6317	109.977	102.385	86.2885	93.5367	107.065	101.688	133.263	87.0527	0.0107285	1	1	1	1	1	1	1	1	0.784135	0.541347	0.189432	-0.0422718	0.309223	0	64.089	33.3735
Xetro.B01873|zmym2	15.621	100.034	101.628	101.168	113.663	105.779	100.622	91.4909	100.453	122.425	138.98	140.185	1.58481e-05	1	1	1	1	1	1	1	1	0.0672116	0.0850732	1.50495e-16	1.2018	0.0382356	8.5	77.4554	101.083
Xetro.B01874|pspc1	24.6779	105.967	96.3068	98.9284	111.725	105.746	97.4089	93.8862	100.261	146.846	124.078	95.3298	4.05795e-11	1	1	1	1	1	1	1	1	0.0408577	0.177986	0.636416	0.674967	0.134462	8.5	66.6153	123.599
Xetro.B01875|mphosph8	38.082	112.364	89.1872	108.745	94.5058	117.41	94.1069	91.0554	87.1737	224.796	112.493	120.648	0.000314089	1	1	1	1	1	1	1	1	1.22551e-21	0.40479	0.172737	0.294387	-0.108824	8.5	48.2627	28.6689
Xetro.B01901|nsun3	23.9907	111.514	82.2453	81.0102	105.287	116.277	87.4105	96.9897	99.9942	130.711	134.17	104.609	9.39662e-11	1	1	1	1	1	1	1	1	0.235021	0.20841	0.932293	0.675105	0.0865633	0	3.39346	1.55335
Xetro.B01902|arl13b	34.7013	115.726	92.5284	74.9322	96.0865	82.6406	82.2091	70.1022	76.6511	45.4123	123.202	112.319	0.00025807	1	1	1	1	1	1	0.659283	0.985629	4.42121e-17	0.0656678	0.174203	-0.202918	0.356748	8.5	20.4701	20.9989
Xetro.B01903|stx19	0.373553	104.199	97.9438	77.9009	100.053	79.4139	75.6481	63.523	77.2686	3.28532	110.79	107.919	3.25312e-38	1	1	0.524514	1	0.0405102	0.0968845	4.65012e-05	0.138866	7.02264e-53	0.260843	0.710091	-0.0912902	1.06995	8	0.11104	223.556
Xetro.B01904|pros1	35.7953	101.414	103.07	125.139	112.602	93.4425	69.4883	70.1348	91.2222	421.858	121.399	99.4914	0.000134868	1	1	1	1	1	1	1	1	2.49104e-15	0.519079	0.997961	2.02089	0.51385	12.5	4.23928	9.73931
Xetro.B01910|znf654	49.0216	83.2065	105.532	146.872	119.889	77.8917	85.5657	89.6112	97.3615	204.962	103.947	144.156	0.00093669	1	1	1	1	1	1	1	1	3.27293e-06	0.983501	0.000392231	-0.315163	0.0431082	8.5	152.957	60.5862
Xetro.B01938|c21orf91	44.076	115.079	98.7559	125.965	119.836	103.138	107.059	110.591	107.136	141.642	92.5175	91.3746	0.00190515	1	1	1	1	1	1	1	1	0.00718919	0.64819	0.530389	-0.800434	-0.207882	11	166.4	111.584
Xetro.B01955|btg3	27.123	105.661	91.6103	97.571	102.915	112.022	90.8928	85.921	98.2614	127.769	107.832	72.9305	2.34224e-06	1	1	1	1	1	1	1	1	0.0166223	0.739047	5.20428e-05	0.443667	-0.0413404	8.5	86.6965	31.2645
Xetro.B01956|ddx10	31.5507	102.055	102.981	127.174	127.971	103.101	156.729	134.355	148.081	241.523	107.559	142.222	0.000100331	1	1	1	1	1	0.784615	1	0.924399	2.5355e-09	0.685487	0.00207706	0.448066	-0.0615166	8.5	41.0774	45.7967
Xetro.B01977|	46.3024	117.666	114.836	128.065	121.418	133.976	115.848	106.53	102.029	60.9315	144.388	307.913	0.0368435	1	1	1	1	1	1	1	1	0.000790978	0.0447877	1.40925e-16	1.00749	0.432396	8	1.47743	22.0345
Xetro.B01978|kiaa1826	23.7842	93.7513	97.3535	124.706	128.878	111.929	127.026	108.507	101.631	50.8618	167.687	150.699	0.000318563	1	1	1	1	1	1	1	1	1.02403e-09	0.0889357	4.33278e-05	2.09244	-0.0692393	8.5	67.0866	202.017
Xetro.B01984|	49.1595	110.433	84.5796	77.6544	85.079	152.114	108.871	151.361	146.451	62.3491	120.941	109.724	0.00877352	1	1	1	1	1	1	1	1	0.000181596	0.450887	0.535763	0.7984	-0.633044	8.5	53.1282	34.6383
Xetro.B01994|dcun1d5	38.4883	139.661	99.1693	104.503	94.9855	148.616	128.529	120.939	101.237	64.9527	157.153	104.128	0.00163097	1	1	1	1	1	1	1	1	0.327544	0.0769307	0.978848	-0.284127	-0.000181617	0	69.7509	74.4668
Xetro.B01997|mmp1	0.758397	101.829	97.1535	35.6355	12.8892	28.8983	5.82537	3.66283	3.4855	122.06	22.5968	120.491	3.82712e-31	1	1	0.29397	0.1387	0.0177472	0.00265422	0.000188117	0.0001307	0.610436	2.70774e-10	0.898581	-7.6138	4.54814	8.5	0	19.6789
Xetro.B02009|tmem123	35.0903	114.162	98.7349	117.243	119.456	124.096	133.747	109.168	108.984	221.365	105.147	132.464	2.88389e-09	1	1	1	1	1	1	1	1	7.86632e-14	0.98375	0.000819112	-0.0830293	-0.0360855	0	131.186	162.828
Xetro.B02011|	1.78311	103.623	97.1454	55.2102	65.2437	96.7893	93.3039	95.681	62.1541	6.45532	113.56	202.443	0.00554436	1	1	1	1	1	1	1	1	1.62541e-29	1	2.42181e-07	3.21411	0.0598665	NA	0	0.606791
Xetro.B02014|birc2	10.2559	99.4024	95.9693	62.9301	86.4293	90.2028	58.7439	69.3727	61.0748	5.85325	108.725	128.313	0.000526548	1	1	1	1	1	1	1	1	7.14287e-41	1	0.00706555	3.07226	-0.0828653	8.5	5.43516	63.4449
Xetro.B02015|yap1	30.2199	103.747	104.095	121.845	122.621	111.331	97.7501	94.8643	117.177	214.559	113.942	215.544	6.17108e-05	1	1	1	1	1	1	1	1	0.00011048	0.779239	2.77476e-11	2.16153	0.0433239	8.5	17.8367	26.998
Xetro.B02016|	17.4698	113.551	87.8113	87.7161	106.904	102.972	93.2223	85.2606	84.0728	120.426	87.3772	269.17	1.04789e-09	1	1	1	1	1	1	1	1	0.489663	1	4.49052e-12	2.31453	0.240717	8	0.0697765	5.69965
Xetro.B02029|ccdc82	31.9932	118.385	123.814	94.7802	143.541	130.113	208.619	122.049	160.969	111.016	108.437	89.8785	0.000330548	1	1	1	1	1	1	1	1	0.213218	0.855348	0.61623	0.732949	-0.0666252	12.5	36.0967	23.7853
Xetro.B02034|endod1	46.1974	128.437	91.1025	79.8911	36.361	95.3749	52.4362	53.1805	71.9083	306.783	67.0843	112.545	0.0071983	1	1	1	0.187263	1	0.901655	1	1	4.93093e-12	0.791215	0.620211	-2.89337	-0.111617	0	37.0683	38.9806
Xetro.B02036|sesn3	33.9983	125.603	85.0277	88.502	74.7677	130.795	114.91	111.135	89.5671	219.487	127.333	119.001	0.000744838	1	1	1	1	1	1	1	1	0.000141882	0.642646	0.18205	0.0441463	-0.145448	12.5	30.3925	27.1181
Xetro.B02038|cep57	46.6226	102.293	91.8911	121.002	87.9414	113.399	114.784	111.685	81.1853	181.622	180.779	157.347	0.00129219	1	1	1	1	1	1	1	1	7.05934e-07	0.0073127	4.96618e-09	0.328764	0.0863737	12.5	10.3526	8.76683
Xetro.B02047|amotl1	23.9064	120.013	70.4575	60.1014	44.102	188.044	81.6556	106.051	53.4874	86.8082	111.135	102.664	0.0384976	1	1	1	0.418494	1	1	1	0.76715	0.534283	0.946157	0.99855	0.427392	-0.838701	0	2.36856	3.2423
Xetro.B02054|panx1	18.7484	122.382	119.492	158.967	120.355	114.303	163.735	143.018	116.316	237.958	104.141	115.546	6.16751e-06	1	1	1	1	1	0.375851	1	1	9.77063e-09	1	0.581353	0.306743	0.0940499	8.5	70.5388	79.369
Xetro.B02074|dyrk1a	27.8264	96.4945	114.663	124.011	111.139	103.676	108.795	102.675	105.186	198.062	87.1591	87.0689	5.70604e-09	1	1	1	1	1	1	1	1	9.41006e-06	1	0.213	1.79567	-0.34708	0	5.9602	6.58766
Xetro.B02079|pigp	10.4718	115.622	100.649	102.874	111.052	111.721	116.703	97.8147	93.7485	139.961	124.087	126.965	5.22797e-20	1	1	1	1	1	1	1	1	6.83071e-05	0.0715448	0.145015	1.54448	0.242373	0	18.7024	30.8694
Xetro.B02088|morc3	39.7504	102.084	104.542	124.417	121.729	99.2882	121.186	108.624	113.287	150.059	102.21	130.79	1.5725e-05	1	1	1	1	1	1	1	1	2.4002e-08	1	0.120954	0.353253	0.156807	8.5	46.9063	57.3862
Xetro.B02107|son	36.4757	115.715	101.518	111.117	121.496	121.435	129.224	116.488	132.844	198.019	112.697	140.996	1.07049e-08	1	1	1	1	1	1	1	0.920454	2.39528e-06	0.836672	5.48828e-11	1.1863	0.344655	11	3.3463	6.96221
Xetro.B02122|ifnar1	40.9276	110.428	103.264	110.379	124.439	125.47	135.105	158.526	162.48	234.302	97.1128	96.515	0.000441019	1	1	1	1	1	1	0.717034	0.48174	4.17671e-19	1	0.950286	-1.14215	-0.137135	0	14.8608	7.91957
Xetro.B02134|gcfc1	49.885	109.001	95.6711	92.1632	104.281	100.449	91.7995	94.9276	97.3091	88.8352	124.268	98.2729	0.00157214	1	1	1	1	1	1	1	1	0.737682	0.00187606	0.781475	0.851299	0.144895	8.5	27.0166	69.717
Xetro.B02136|c21orf59	22.0824	127.268	144.064	122.629	148.575	109.068	155.18	136.416	136.238	141.95	113.324	82.5991	9.48362e-07	1	1	1	1	1	1	1	1	0.00036564	0.942074	0.213291	0.712564	-0.0175164	12.5	57.401	28.2556
Xetro.B02143|hunk	5.27264	107.237	102.483	77.7599	105.455	83.8119	64.8411	66.1165	75.8937	20.6672	118.591	89.4684	8.92556e-06	1	1	1	1	1	0.308496	0.408686	1	8.62776e-17	0.589288	0.108007	0.201237	0.445845	8.5	1.50955	22.0574
Xetro.B02145|scaf4	22.521	108.081	98.5738	109.844	104.909	116.959	109.253	97.6294	105.329	166.001	109.011	122.962	2.14219e-05	1	1	1	1	1	1	1	1	6.14139e-06	0.781641	0.0356279	1.02446	0.231269	8.5	8.42121	13.4944
Xetro.B02171|cyyr1	0.9409	111.134	106.981	114.546	165.291	74.9911	64.1563	75.1111	70.3501	12.4496	199.569	142.303	7.42706e-16	1	1	1	1	1	1	1	1	7.90445e-14	2.42408e-05	0.00797465	3.06866	0.320237	11	62.3984	74.7174
Xetro.B02172|adamts1	30.3087	108.162	87.5618	38.0569	37.2295	56.6921	34.3756	31.1798	26.4918	66.4383	84.4418	135.242	0.00497422	1	1	0.000395233	0.000489905	0.234718	4.72848e-05	2.57943e-06	3.28635e-08	0.00450134	0.780191	0.0713845	-2.25826	0.795873	8.5	87.6463	85.5525
Xetro.B02193|fzd4	12.2653	115.593	189.259	184.133	298.897	49.2102	113.776	57.1212	145.568	6.88408	154.449	79.3963	1.26483e-07	1	1	0.0556546	1.46633e-08	0.0197113	1	0.0252145	0.441794	1.42614e-36	0.0137905	0.000276843	4.63083	3.24996	8.5	12.6288	24.2656
Xetro.B02195|me3	30.3277	100.784	109.209	114.643	80.3579	102.517	88.085	75.0313	105.345	242.56	116.302	213.259	0.00434661	1	1	1	1	1	1	1	1	2.21573e-08	0.911881	0.00426238	0.428694	-0.272136	0	2.8437	3.48417
Xetro.B02198|eed	18.1139	126.908	100.414	104.183	96.6311	117.949	94.6915	100.47	100.309	141.522	123.841	103.973	3.71447e-06	1	1	1	1	1	1	1	1	0.0121063	0.0934624	0.851348	0.557544	0.214082	8.5	128.88	91.8151
Xetro.B02222|wrb	6.12446	116.418	104.129	108.706	122.948	119.651	129.966	117.968	131.122	20.3842	143.157	127.365	5.93058e-23	1	1	1	1	1	1	1	1	4.27632e-46	8.41275e-09	4.47444e-05	1.53597	0.251856	0	87.9274	17.0341
Xetro.B02223|hmgn1	3.85998	108.244	95.7273	106.19	94.5848	117.417	104.6	105.398	99.1072	74.3199	119.98	116.32	2.1798e-32	1	1	1	1	1	1	1	1	0.00154519	0.41887	0.0468752	1.71495	0.272788	8	922.558	2332.12
Xetro.B02226|ets2	17.9775	107.444	88.3543	90.9755	86.416	133.791	90.7339	108.948	84.7955	63.2023	111.835	85.6367	0.000639134	1	1	1	1	1	1	1	1	1.10514e-05	0.902423	0.0466374	0.878939	-0.75765	8	230.619	329.768
Xetro.B02231|prcp	23.589	106.76	88.4219	74.4665	39.4597	109.717	33.8636	45.9504	33.5132	93.2447	117.244	94.0296	1.20168e-05	1	1	1	0.761411	1	0.393479	1	0.267057	0.954611	1	0.672155	-2.72814	-0.00694784	0	72.1367	74.3968
Xetro.B02234|pcf11	12.6948	112.8	94.8367	98.6396	117.442	116.229	110.031	106.638	110.183	129.06	115.07	100.535	1.07454e-19	1	1	1	1	1	1	1	1	0.00344089	0.683909	0.979253	0.433563	0.0866069	8	75.0093	77.0284
Xetro.B02240|crebzf	30.0722	123.291	96.0143	94.8589	100.558	111.244	97.2631	101.533	97.3416	124.689	115.259	109.476	0.000110456	1	1	1	1	1	1	1	1	0.0365571	0.995986	0.482238	1.0067	0.123728	8	11.6886	43.93
Xetro.B02245|picalm.2	46.6318	112.831	101.499	108.267	130.897	111.84	114.622	104.435	117.103	300.865	123.353	109.409	0.00125716	1	1	1	1	1	1	1	1	3.19587e-13	0.230233	0.450081	-0.204154	-0.0721288	8.5	104.907	89.6534
Xetro.B02253|bace2	26.5071	116.573	108.891	106.832	105.273	119.006	87.4912	103.086	95.6114	220.478	117.689	123.217	2.90068e-08	1	1	1	1	1	1	1	1	7.73955e-19	0.660754	0.160953	0.269174	-0.0975591	12.5	10.4958	10.7572
Xetro.B02280|	0.324863	110.692	98.2723	107.814	125.441	105.864	115.482	109.774	115.813	9.07835	133.041	74.8106	4.11491e-57	1	1	1	1	1	1	1	1	4.8359e-62	0.0055408	3.40869e-12	2.46046	-0.373076	8	0.0904393	26.4756
Xetro.B02281|ripk4	13.1252	110.362	100.861	122.544	105.594	117.027	124.403	103.767	108.968	27.6257	128.186	103.446	1.31234e-14	1	1	1	1	1	1	1	1	1.58831e-11	0.180849	0.929557	1.58337	-0.473963	8	54.4864	83.5371
Xetro.B02287|acer3	37.1029	116.622	82.7277	105.315	95.1928	114.29	101.217	89.7149	111.533	260.68	158.32	110.841	1.16749e-06	1	1	1	1	1	1	1	1	1.45859e-18	0.042775	0.643649	1.34137	-0.0654882	12.5	4.1797	2.83218
Xetro.B02288|tsku	3.1221	116.939	66.2965	80.9771	73.5425	182.789	98.3533	136.462	94.9092	86.6288	111.226	94.6914	5.17011e-06	1	1	1	1	1	1	1	1	0.777764	0.881923	0.582247	1.92885	-0.191499	8.5	121.11	155.655
Xetro.B02309|taf10	1.2693	104.151	93.1809	79.0321	89.8699	99.2818	103.533	102.35	109.423	111.576	119.109	84.8059	1.75934e-19	1	1	1	1	1	1	1	1	0.272047	0.650702	0.195648	1.51828	0.132419	0	108.672	188.686
Xetro.B02315|serpinh1	20.2765	108.457	80.8362	70.0013	60.6186	133.569	96.9385	89.541	87.4502	703.719	166.767	97.2002	1.09264e-11	1	1	0.172975	0.0364611	1	1	1	1	3.42687e-60	0.0046217	0.907774	3.02895	0.00247132	12.5	0.0105034	0.6298
Xetro.B02316|rps3	21.5193	100.718	102.404	104.335	111.523	97.3809	88.7699	89.8171	92.6526	133.077	120.441	108.255	9.84088e-05	1	1	1	1	1	1	1	1	0.0258467	0.465784	0.592857	0.907981	0.378017	8.5	237.563	190.321
Xetro.B02323|ucp2	11.8906	107.817	104.583	96.0092	126.316	126.919	129.21	123.028	113.275	134.144	126.425	151.144	1.80833e-27	1	1	1	1	1	1	1	1	0.0629783	0.19723	0.000311952	2.58855	0.256017	8	506.438	607.318
Xetro.B02332|cdk4	48.308	152.657	89.168	97.0197	94.6545	138.32	89.4123	97.7533	105.26	102.296	119.916	90.8688	0.0177419	1	1	1	1	1	1	1	1	0.619819	0.590374	0.277601	1.17365	-0.0826848	8.5	81.5596	93.8203
Xetro.B02348|	0.649812	111.862	78.7672	60.8157	65.6313	125.314	107.71	96.7938	69.5645	179.757	142.551	230.378	2.97688e-06	1	1	1	1	1	1	1	1	0.329156	0.973079	0.0503622	2.24706	-0.349338	NA	0	0
Xetro.B02349|	0.251889	122.232	85.4091	76.6755	72.4925	169.534	75.0572	63.301	43.6152	197.404	179.167	278.012	2.25027e-07	1	1	1	1	1	1	1	1	0.282565	0.878032	0.0127937	1.95337	-0.240336	8.5	0.246041	5.0207
Xetro.B02351|	0.296971	136	100.405	94.4288	71.4277	219.934	64.0877	42.7314	35.3232	302.759	206.39	311.14	1.60428e-05	1	1	1	1	1	1	1	1	0.346085	0.82007	0.0555709	2.19517	0.704412	8.5	0.0665799	2.4625
Xetro.B02404|	41.529	107.633	90.8107	98.7363	109.941	116.132	88.9556	93.5212	104.126	242.587	100.371	55.9867	9.06056e-09	1	1	1	1	1	1	1	1	6.87436e-13	1	1.94218e-10	1.59857	-0.0078493	11	22.4801	28.5059
Xetro.B02426|tmem45a	26.4692	105.186	107.013	81.083	91.5092	61.6393	47.1106	45.9197	47.4557	11.979	73.2182	72.5347	0.0174013	1	1	1	1	1	1	1	1	4.78119e-10	0.107003	0.000927729	0.109386	0.0754332	8.5	6.78477	34.6946
Xetro.B02430|tomm70a	35.0233	113.897	104.686	112.458	125.985	106.855	119.907	106.871	121.578	336.736	111.841	129.434	1.24547e-09	1	1	1	1	1	1	1	1	4.59303e-19	0.845342	0.00221325	0.687127	0.327353	8.5	51.4713	52.1947
Xetro.B02445|	34.4948	114.248	109.419	134.402	126.786	110.889	116.855	106.467	107.798	94.1977	117.773	103.305	2.07717e-07	1	1	1	1	1	1	1	1	0.60718	0.636712	1	0.648261	-0.0992022	8	91.9363	137.299
Xetro.B02446|dcbld2	23.8893	114.436	108.626	124.547	127.242	116.218	101.021	111.206	106.934	170.771	102.262	91.2107	3.65169e-06	1	1	1	1	1	1	1	1	8.12946e-06	1	0.52879	0.91611	0.0854603	8.5	60.6101	59.8068
Xetro.B02453|ildr1	46.7657	111.134	114.174	126.207	104.76	136.723	130.144	79.249	109.303	234.145	147.324	191.08	0.0193955	1	1	1	1	1	1	1	1	4.85222e-15	0.331541	9.48959e-09	2.20577	-0.229945	0	20.2292	13.2895
Xetro.B02455|	0.172804	118.831	86.1774	15.3367	27.0559	49.5828	27.1555	11.1276	9.42013	302.873	74.3696	56.8494	2.32437e-92	1	1	0.2259	0.316335	0.528158	0.178174	0.000423688	0.000100107	3.07911e-06	0.899392	0.0333048	-3.80828	0.870622	NA	0	0.0508733
Xetro.B02456|	24.0046	102.71	109.298	29.8599	33.8991	32.7992	29.4479	14.6275	17.2976	364.635	79.967	82.712	1.44852e-14	1	1	0.4345	0.217929	0.144959	0.0438837	3.34968e-05	0.000173251	2.59465e-05	0.307575	0.906848	-4.08861	0.714152	NA	0.146431	0.466217
Xetro.B02457|	25.9949	114.838	110.754	94.4538	108.21	90.5419	93.4636	74.2453	88.6108	158.211	114.591	87.2611	9.92132e-08	1	1	1	1	1	1	1	1	0.00376	0.879025	0.360726	0.00542543	0.000639145	0	18.7871	19.0978
Xetro.B02471|p2ry2	0.111995	99.4162	101.536	116.09	152.226	129.558	144.586	152.499	164.226	0.475894	133.013	147.481	4.81846e-28	1	1	1	0.234566	1	0.289412	0.110327	0.0192848	2.74912e-27	0.0305221	0.0520303	5.19437	-0.296495	8	0	34.046
Xetro.B02482|phox2a	2.14282	130.118	85.6875	63.5762	71.5004	149	95.2491	97.6813	79.2518	188.242	129.566	80.966	4.74963e-73	1	1	1	1	1	1	1	1	7.17483e-05	0.166148	0.129377	-1.4324	0.0976216	8	0.0523443	7.21724
Xetro.B02486|	31.0578	136.738	89.8537	73.8522	82.3848	120.661	65.5605	81.3534	54.1818	414.903	144.526	54.0544	0.0049265	1	1	1	1	1	1	1	1	1.469e-07	0.861237	0.000218358	3.49824	0.270455	NA	0	0.295941
Xetro.B02510|mpzl1	29.7555	115.708	96.6963	97.6334	108.558	109.338	91.6806	91.0295	89.1114	152.605	113.118	93.2846	7.54856e-09	1	1	1	1	1	1	1	1	0.00742225	0.834964	0.461062	0.87549	0.309119	8.5	32.0932	29.4664
Xetro.B02518|upk1b	22.0364	100.342	80.5068	106.977	65.6986	123.169	55.8752	83.4549	54.7414	106.915	137.77	152.586	2.52726e-08	1	1	1	1	1	0.701521	1	0.525859	0.888715	0.206781	1.08977e-07	5.42079	0.404818	8.5	190.467	387.782
Xetro.B02555|cox17	30.6175	108.566	103.07	115.918	98.3069	129.78	105.942	116.32	106.723	237.627	110.179	175.985	5.46842e-13	1	1	1	1	1	1	1	1	8.67087e-31	0.886881	2.83731e-10	2.40267	0.0732649	8	113.781	136.239
Xetro.B02559|gsk3b	27.7148	99.676	106.97	117.143	132.094	116.24	110.304	108.123	135.285	193.069	119.139	98.2407	0.00548182	1	1	1	1	1	1	1	1	5.96253e-05	0.747237	0.975412	-0.438853	-0.108867	12.5	3.04335	3.00075
Xetro.B02576|gtf2e1	28.2195	111.758	103.571	100.405	93.1736	129.345	116.467	110.61	88.406	212.969	105.776	171.004	5.14673e-05	1	1	1	1	1	1	1	1	1.17303e-09	0.759814	3.5595e-07	0.392287	0.0246638	0	55.0122	47.8054
Xetro.B02590|m6pr	28.9334	112.954	104.167	103.659	102	116.961	93.7452	96.1572	97.6427	131.525	121.745	111.059	0.00419701	1	1	1	1	1	1	1	1	0.0182572	0.423674	0.497669	-0.0777836	0.189675	8.5	27.7387	33.116
Xetro.B02598|c22orf40	13.1976	109.245	90.1806	87.5172	86.3885	98.0395	60.3347	72.4748	76.9232	177.381	111.807	111.283	0.00155013	1	1	1	1	1	0.75384	1	1	0.003297	0.791679	0.317268	1.8925	0.279901	8.5	4.55184	12.6085
Xetro.B02599|ttc38	46.4965	108.456	106.148	106.017	120.892	112.965	115.342	111.489	126.03	166.423	114.014	116.805	0.00699021	1	1	1	1	1	1	1	1	0.0161589	0.389008	0.342749	0.652821	0.116946	8.5	5.17595	5.31127
Xetro.B02600|tspo	17.9124	123.558	90.905	103.744	112.793	174.95	104.939	139.547	101.969	276.143	166.926	153.07	2.35029e-14	1	1	1	1	1	1	1	1	5.08702e-09	6.90185e-06	2.26586e-05	2.22575	-0.265117	8.5	11.9478	26.9944
Xetro.B02610|atp1a1	12.6984	121.782	71.4129	27.9111	16.7774	89.3849	28.728	21.1374	13.0614	226.262	106.632	76.8888	9.94933e-06	1	1	0.630045	0.0479589	1	0.44838	0.106349	0.00632349	0.000256928	0.744953	0.00710574	-3.75981	0.461274	8.5	122.276	230.201
Xetro.C00015|upk3a	0.564671	99.9749	73.5895	81.7999	107.658	135.613	71.8588	130.54	88.7341	221.543	132.15	111.587	8.01852e-17	1	1	1	1	1	1	1	1	7.76234e-06	0.194816	0.429259	6.45128	0.279954	8.5	412.522	701.237
Xetro.C00059|trim24	29.1431	111.232	91.8585	97.788	112.891	124.507	94.58	105.467	103.391	185.82	146.868	358.893	0.00109894	1	1	1	1	1	1	1	1	3.50484e-06	0.101005	1.18738e-10	0.503238	-0.0935083	8.5	66.9572	56.7082
Xetro.C00079|creb3l2	23.6628	105.223	104.389	103.424	83.8753	112.515	107.9	108.656	93.1938	62.5528	112.139	137.013	0.00951815	1	1	1	1	1	1	1	1	0.00157438	0.676119	0.00193959	3.03729	1.01608	11	4.05776	5.36206
Xetro.C00083|mtpn	38.5347	107.138	100.218	105.728	136.093	114.59	129.022	123.936	115.864	204.507	124.875	127.738	1.81989e-07	1	1	1	1	1	1	1	1	6.86628e-08	0.393687	0.0395057	-0.352555	-0.28272	12.5	12.8939	15.4306
Xetro.C00094|mettl20	34.2497	111.862	104.056	87.8106	119.875	105.393	112.533	100.44	97.7567	131.975	137.796	104.129	0.00600118	1	1	1	1	1	1	1	1	0.0647335	0.0033472	0.906379	1.17344	0.256937	0	2.82736	12.4317
Xetro.C00110|pdrg1	46.7735	100.849	116.11	100.115	92.9174	114.966	76.3261	98.9517	113.484	129.551	111.831	118.331	0.000936365	1	1	1	1	1	1	1	1	0.219914	0.875207	0.201923	0.425518	0.273107	8	56.3268	30.3323
Xetro.C00140|dusp16	28.4977	115.404	85.0027	96.4404	140.422	136.286	147.332	160.519	119.803	224.844	122.873	106.247	8.59984e-06	1	1	1	1	1	1	1	1	2.92145e-06	0.426461	0.850339	0.0474351	-0.0809384	NA	1.39975	1.74483
Xetro.C00146|etv6	19.8965	114.376	85.8628	83.5295	107.822	122.164	104.58	89.7403	84.5487	359.958	145.531	101.819	5.44601e-05	1	1	1	1	1	1	1	1	8.61638e-14	0.0616785	0.924081	1.27383	0.174489	8.5	4.2856	8.25438
Xetro.C00148|lrp6	42.1218	103.811	107.914	122.48	139.404	106.37	116.83	105.969	116.455	312.094	116.12	124.948	0.00248117	1	1	1	0.850274	1	1	1	1	4.83418e-12	0.786407	0.0180401	0.269179	0.0718228	8.5	23.5289	30.1681
Xetro.C00158|notch3	23.1415	109.271	99.7624	102.428	106.661	105.48	100.979	95.9809	101.752	232.05	114.499	131.096	1.86996e-05	1	1	1	1	1	1	1	1	6.13723e-11	0.73319	0.036433	0.687117	0.110724	8.5	5.9632	11.1491
Xetro.C00159|kiaa1543	21.8605	108.269	109.092	100.92	110.425	125.81	99.5156	99.4172	103.652	44.6092	125.851	181.371	4.21516e-10	1	1	1	1	1	1	1	1	1.39498e-07	0.508407	3.97209e-08	3.98138	-0.201814	8.5	3.39333	4.67928
Xetro.C00169|bag4	28.2541	112.198	93.658	76.857	71.5601	102.631	53.249	52.5671	58.5897	144.147	134.109	82.3291	1.28236e-18	1	1	1	1	1	0.372874	0.326722	0.556029	0.0103493	0.0265575	0.040099	-0.777622	-0.0396814	0	20.1922	19.5126
Xetro.C00171|grk5	23.5098	101.737	98.509	74.311	63.3705	69.0203	54.0305	46.8929	42.7577	192.688	98.7693	119.851	7.90234e-07	1	1	0.358578	0.170303	0.167747	0.00812377	0.000106031	4.0586e-06	5.48349e-08	1	0.0255221	-0.517431	0.359153	8.5	67.6678	105.473
Xetro.C00174|nodal1	0.186794	93.4755	97.0734	2.94455	9.13839	30.9397	45.7033	1.57988	1.48232	141.634	62.8213	76.964	5.24879e-50	1	1	4.00822e-05	0.000411034	1	1	5.0862e-11	2.07707e-11	0.29453	0.00312025	0.141406	-7.32887	1.09612	8.5	0	16.5154
Xetro.C00175|nodal2	0.308617	101.338	92.3562	14.8593	18.7073	71.7817	81.9804	22.0179	15.4861	130.536	49.7373	133.701	9.57839e-29	1	1	0.0102919	0.00125964	1	1	0.00218385	4.09161e-05	0.44284	3.35214e-06	0.0477641	-7.1708	-0.259455	8	0	30.8225
Xetro.C00179|tacc1	20.3038	87.4695	95.1294	82.391	91.5468	55.8137	78.2705	109.201	68.3087	233.521	114.078	138.147	7.69498e-07	1	1	1	1	1	1	1	1	2.68405e-07	0.994162	0.127654	1.19473	0.184876	12.5	10.8605	8.82049
Xetro.C00185|ggh.2	23.7254	96.1952	93.7416	165.94	217.508	113.782	170.207	166.372	168.604	101.524	21.7736	89.8993	0.000188427	1	1	1	1	1	1	1	1	1	9.97539e-06	0.882725	-1.47658	-0.20655	0	1.48974	3.74302
Xetro.C00240|letm2	46.4399	101.308	104.461	126.889	116.807	107.852	124.408	123.511	126.762	180.328	108.96	102.751	7.47741e-06	1	1	1	1	1	1	1	1	8.50669e-11	0.954411	0.989564	-0.762123	-0.276032	0	75.1023	45.5196
Xetro.C00243|fgfr1	15.1334	100.529	81.6328	60.6049	53.7319	91.9225	53.3625	49.811	48.5493	74.3348	105.384	146.981	9.11968e-05	1	1	1	0.895866	1	0.772069	0.577525	0.399482	0.252751	1	9.49709e-08	-0.879415	0.318763	8.5	19.1304	24.5226
Xetro.C00245|nodal6	0.148215	92.5051	124.3	120.553	149.449	12.3963	67.2509	19.6952	23.5167	203.573	19.6498	354.699	1.4043e-86	1	1	1	1	0.217089	1	0.0604621	0.121348	0.00151026	2.22322e-26	3.97574e-07	-8.05911	-1.4842	6	0	18.9133
Xetro.C00257|vdac3	14.0332	106.236	72.109	69.4023	50.5491	171.285	99.1483	123.992	109.193	112.017	106.857	90.0941	1.38762e-06	1	1	1	1	1	1	1	1	0.685074	1	0.881028	0.0491323	-0.0871093	0	37.2669	40.2058
Xetro.C00268|agpat6	41.8649	105.377	97.933	111.28	130.082	115.818	113.594	111.865	134.571	97.954	125.054	90.1934	2.11465e-05	1	1	1	1	1	1	1	1	0.779332	0.40329	0.55707	2.16065	-0.112383	11	86.8951	89.3131
Xetro.C00269|ppp1r3c.2	4.21782	113.531	79.6701	58.8521	69.7963	153.175	71.2149	133.372	77.7135	29.4186	105.59	73.7846	2.32536e-19	1	1	1	1	1	1	1	1	1.49406e-13	1	0.0122788	-0.431673	-0.0584848	8.5	732.017	526.275
Xetro.C00276|bin3	25.1739	92.7088	113.085	135.628	118.14	110.074	106.472	113.689	95.1726	166.537	101	126.398	7.79953e-08	1	1	1	1	1	1	1	1	9.50389e-06	0.892037	0.0332976	0.255099	-0.00904832	0	16.8715	22.6298
Xetro.C00277|	0.232597	84.9338	98.5895	107.666	95.5405	88.4758	77.6705	96.5124	84.068	6.14055	119.813	102.497	9.18881e-61	1	1	1	1	1	1	1	1	9.9794e-15	0.345384	0.98711	1.31352	0.0971482	8.5	0.00852303	16.2322
Xetro.C00390|nefl	48.072	102.244	98.3036	137.933	156.568	186.992	184.585	257.471	237.623	134.012	58.6797	150.033	5.46265e-05	1	1	0.66623	0.221204	0.0221595	0.00375617	4.87397e-08	8.63555e-07	0.084987	1.5037e-09	0.0679487	-0.716233	-0.873616	8	1.30862	5.45733
Xetro.C00398|stc1	33.5289	98.2372	98.4508	116.148	83.3814	94.2907	116.01	109.712	94.1329	170.625	59.4115	104.762	9.0062e-12	1	1	1	1	1	1	1	1	5.53247e-05	0.223708	0.900735	-1.12325	-0.194552	NA	0.54702	0.956874
Xetro.C00402|entpd4	30.0082	108.358	101.023	127.143	125.091	109.838	105.591	114.181	135.276	100.275	122.102	101.797	0.00346852	1	1	1	1	1	1	1	0.94825	0.895389	0.187259	0.976014	0.198361	0.111926	11	54.3613	46.3773
Xetro.C00410|c8orf4	1.93058	103.06	79.9144	89.9079	112.233	81.8957	55.2523	95.058	43.9505	58.3309	98.4144	82.2805	2.66618e-16	1	1	1	1	1	1	1	0.362231	0.00283611	1	0.132099	4.05916	-0.13064	8	6.81148	21.8465
Xetro.C00416|tcf7l1	26.4499	106.446	114.086	94.7613	114.786	77.6221	73.9484	72.5248	83.8264	36.3882	127.963	111.676	0.00646786	1	1	1	1	0.589203	0.820708	0.753728	1	9.69277e-11	0.217752	0.0314616	1.20288	1.65798	8.5	43.7813	76.3847
Xetro.C00433|zmiz2	13.4753	112.409	97.2485	86.1225	95.0457	102.104	76.9686	86.156	76.6775	98.4227	122.185	91.6968	0.00271627	1	1	1	1	1	1	1	1	0.969003	0.434484	0.138543	2.27591	0.474491	8.5	1.09051	11.8652
Xetro.C00434|	0.809587	85.2775	102.14	108.219	96.1624	123.607	71.5635	77.5458	85.186	196.333	109.736	126.705	1.66343e-11	1	1	1	1	1	1	1	1	0.105316	1	0.195588	0.64392	-0.783423	NA	0	0.605846
Xetro.C00457|usp39	37.1836	108.949	108.487	115.789	116.936	105.606	97.4862	90.5326	101.542	120.059	112.651	133.115	8.92904e-08	1	1	1	1	1	1	1	1	0.164101	0.85542	0.027432	0.175663	0.112626	8.5	119.505	169.657
Xetro.C00458|c2orf68	40.4445	96.8018	116.702	107.685	132.699	88.4891	85.2918	119.983	128.074	69.5687	143.051	63.616	0.00513439	1	1	1	1	1	1	1	1	0.030243	0.0240716	4.77504e-10	0.359241	0.428017	0	2.79998	6.3253
Xetro.C00459|tmem150a	30.1884	109.364	99.5452	95.5689	92.2462	92.1091	75.0939	87.8422	87.5539	111.026	93.1742	88.2346	0.000286454	1	1	1	1	1	1	1	1	1	0.860456	0.323053	0.154473	0.0291469	0	44.9271	51.2306
Xetro.C00466|mat2a	30.1557	109.755	106.385	135.997	148.516	120.648	185.401	133.81	169.75	248.15	146.749	85.9447	2.25142e-08	1	1	1	1	1	0.232437	1	0.37953	9.36928e-09	0.00301125	0.364352	0.841844	-0.0296358	12.5	138.948	157.31
Xetro.C00469|polm	31.2833	108.398	95.8136	86.6198	95.7091	102.949	77.9432	84.401	76.0291	117.59	124.27	89.7242	0.000123281	1	1	1	1	1	0.878777	1	0.62023	0.346423	0.0936826	0.186842	0.865896	0.189358	8.5	6.1435	16.7416
Xetro.C00473|cox5b.1	24.4918	123.356	109.592	103.994	108.82	95.3694	84.3213	77.5507	123.578	131.419	106.097	75.339	1.76832e-10	1	1	1	1	1	1	1	1	0.225871	1	0.00631136	0.615877	0.367409	8	69.4074	38.1086
Xetro.C00476|cnnm3	34.8083	112.948	107.003	93.5608	113.536	96.9225	117.656	109.754	123.911	107.197	141.652	64.6228	2.9747e-07	1	1	1	1	1	1	1	1	0.888478	0.147172	0.0037145	1.72285	0.321305	12.5	1.19624	3.11682
Xetro.C00477|cnnm2	32.0061	114.952	105.058	105.831	117.723	117.622	134.967	122.526	131.543	262.837	123.502	144.131	6.43289e-08	1	1	1	1	1	1	1	1	2.72869e-18	0.464922	0.000913142	-0.176169	-0.162113	0	77.8942	65.0121
Xetro.C00481|neurl3	15.5988	83.953	120.7	98.5712	100.562	73.1166	171.384	99.3846	160.059	79.0445	184.724	NA	6.65267e-12	1	1	1	1	1	1	1	1	0.481853	0.319241	5.51221e-06	-2.08813	0.0921933	0	0.726533	4.74904
Xetro.C00483|ncaph	30.3344	92.5504	107.151	126.936	109.935	91.4904	92.4512	99.5833	100.796	260.588	108.485	170.876	5.87114e-06	1	1	1	1	1	1	1	1	5.39805e-12	0.814796	4.13466e-10	0.130729	-0.000969741	8.5	54.3393	72.005
Xetro.C00485|snrnp200	49.1901	109.192	98.2101	88.1024	108.607	106.317	90.2464	96.6324	97.7224	79.9521	117.754	74.599	0.02416	1	1	1	1	1	1	1	1	0.195603	0.249134	9.15132e-11	1.13859	0.356968	8.5	30.8683	81.4705
Xetro.C00487|tmem127	26.8818	109.986	102.335	93.3968	93.8683	109.171	81.5557	82.4463	84.3326	90.5504	116.289	110.345	4.94509e-06	1	1	1	1	1	1	1	1	0.867116	0.198596	0.22296	1.49317	0.425314	8.5	3.64721	62.8129
Xetro.C00488|stard7	40.2749	112.108	94.3359	91.1307	100.61	111.529	107.64	121.751	108.243	166.524	132.534	88.4499	1.40778e-07	1	1	1	1	1	1	1	1	4.71114e-05	0.373947	0.2607	-1.11712	-0.0347242	12.5	70.2901	71.1185
Xetro.C00496|fam136a	44.5544	122.289	84.8761	88.4209	94.4845	119.254	109.106	80.7943	127.941	199.1	109.2	106.407	0.00293841	1	1	1	1	1	1	1	1	4.25023e-07	1	0.844223	0.305151	-0.00182913	0	108.832	37.5579
Xetro.C00497|snrpg	33.8151	109.236	97.8037	109.876	126.116	101.827	98.0909	104.152	119.461	117.103	119.45	95.4737	9.2632e-06	1	1	1	1	1	1	1	1	0.551338	0.824568	0.766298	0.159339	0.132126	8.5	215.673	360.529
Xetro.C00504|hkdc1	26.8682	124.964	105.45	73.7274	82.4284	88.6271	68.0146	69.4213	70.2993	46.9646	48.7101	29.9363	0.00432914	1	1	1	1	1	1	1	1	0.0422269	0.00589813	2.4486e-12	-0.256147	2.04622	12.5	0.111196	6.11906
Xetro.C00507|snrnp27	42.8039	90.8128	102.917	125.786	107.63	112.632	125.307	89.4451	110.438	216.02	96.5449	113.285	0.00145303	1	1	1	1	1	1	1	1	4.73777e-08	1	0.586112	0.154014	0.0828451	8.5	281.599	389.998
Xetro.C00512|mobkl1b	29.1074	104.825	106.56	116.788	122.078	98.3048	129.785	107.988	120.716	187.57	120.38	112.131	1.45376e-12	1	1	1	1	1	1	1	1	8.68422e-09	0.597763	0.133087	-0.902769	0.0483911	8	192.21	274.519
Xetro.C00516|dusp11	32.3249	115.472	103.881	106.777	136.81	109.83	91.9678	100.328	122.48	152.266	135.659	83.0765	1.57457e-06	1	1	1	1	1	1	1	1	4.17211e-09	0.354717	0.0373085	0.011986	-0.0968508	8.5	50.7486	52.6232
Xetro.C00525|znf703	24.2684	93.8761	84.0521	74.6644	85.9457	70.5029	35.0533	46.4722	37.1688	19.5746	75.9215	73.8556	0.00124754	1	1	1	1	1	0.054613	0.437565	0.0638134	0.000874812	0.24249	0.00293901	0.953279	-0.953779	8	4.62546	15.0476
Xetro.C00535|mthfs	30.148	106.472	107.265	103.801	82.2016	116.209	97.083	122.628	100.329	176.951	93.464	109.468	1.27781e-06	1	1	1	1	1	1	1	1	3.57891e-06	0.945098	0.785562	-0.0996866	-0.202992	0	61.91	57.9718
Xetro.C00543|casc4	30.7166	99.4065	101.946	100.807	105.265	101.98	92.5547	85.707	87.4554	162.896	133.183	145.841	3.35208e-08	1	1	1	1	1	1	1	1	0.00109548	0.00290673	0.000119181	0.450421	-0.0525115	8.5	138.972	163.478
Xetro.C00544|ctdspl2	35.0959	111.106	105.675	112.713	112.084	101.967	96.7966	105.427	91.4635	139.805	100.913	104.209	6.4067e-05	1	1	1	1	1	1	1	1	0.00776851	0.996927	0.928271	0.298195	0.00491736	8.5	249.202	325.2
Xetro.C00547|eif3j	15.2127	109.774	107.431	118.504	121.848	106.634	116.034	105.286	114.565	187.556	124.577	130.211	1.53215e-06	1	1	1	1	1	1	1	1	4.10839e-08	0.222825	0.00168959	0.381085	0.00498515	8.5	305.854	457.998
Xetro.C00552|morf4l1	42.49	104.5	100.321	117.646	97.3877	106.296	103.427	104.2	100.158	154.149	107.598	116.891	0.00088036	1	1	1	1	1	1	1	1	3.94342e-05	0.83962	0.0241597	0.461469	-0.165167	8.5	262.49	287.304
Xetro.C00558|anp32a	35.0038	106.07	102.062	110.233	131.428	112.402	121.441	109.393	112.852	186.212	128.014	128.804	1.10936e-09	1	1	1	1	1	1	1	1	2.48115e-10	0.00706219	0.0209297	1.28013	0.286063	0	10.8936	21.6252
Xetro.C00562|cln6	27.1513	94.8534	110.689	118.94	154.515	89.5004	108.381	90.6848	171.011	216.958	101.644	157.96	6.89012e-05	1	1	1	1	1	1	1	1	1.83579e-05	0.407696	0.0389392	0.00384212	-0.0107443	0	47.2535	39.3534
Xetro.C00565|skor1	27.4278	107.938	102.81	62.6245	75.2734	74.3292	73.7687	57.5267	72.2689	169.753	114.557	109.667	1.8372e-14	1	1	1	1	1	1	0.941057	1	3.04154e-05	0.574123	0.633403	-1.39851	0.890703	0	9.79476	11.3494
Xetro.C00568|iqch	40.1089	117.531	103.856	26.0672	14.2913	31.9274	21.1017	4.67155	13.7515	195.345	61.475	73.7258	0.00426332	1	1	0.00256442	0.000236815	0.024988	0.00628587	2.8157e-08	4.04078e-05	0.000780934	0.178875	0.00430531	-3.05195	0.447321	0	3.15338	3.58706
Xetro.C00570|aagab	30.8019	106.066	108.868	96.8366	106.989	93.037	93.8961	80.2093	77.8826	186.552	108.132	113.158	1.08931e-08	1	1	1	1	1	1	1	1	5.19257e-06	0.904986	0.812311	-0.0186574	0.133848	11	56.3183	37.2236
Xetro.C00579|sema6d	24.9898	105.306	105.561	94.0032	118.008	96.678	91.5369	89.0397	95.4606	23.1534	120.605	89.5626	0.00336425	1	1	1	1	1	1	1	1	3.8146e-17	0.112804	0.00134195	0.959813	0.522139	8.5	13.5694	54.0645
Xetro.C00581|slc24a5	29.935	114.216	91.5786	84.6691	70.4739	125.485	86.6611	87.8735	77.3694	62.0473	107.708	143.6	9.53292e-05	1	1	1	0.564426	1	1	1	0.908154	2.6703e-07	0.843651	0.000331669	-0.00578561	0.195614	8.5	18.2832	62.8623
Xetro.C00582|myef2	47.1289	106.071	96.7155	86.8215	93.5584	96.4883	77.5184	86.0149	85.7827	60.993	117.074	93.4691	0.000336863	1	1	1	1	1	1	1	1	0.000893742	0.344683	0.25715	0.836391	0.104085	8	19.9597	130.559
Xetro.C00598|slc30a4	46.6815	109.991	110.389	112.521	122.83	118.038	125.718	129.812	138.628	256.613	116.136	96.6861	8.6677e-05	1	1	1	1	1	1	1	0.900043	8.84058e-17	0.250095	0.953534	-0.401508	-0.0537601	0	52.0491	24.9623
Xetro.C00602|itgb1bp3	48.4244	98.497	102.465	107.197	99.5516	108.468	100.525	95.5285	101.37	195.303	109.785	91.7539	0.000344536	1	1	1	1	1	1	1	1	4.42346e-12	0.34171	0.506968	-0.0160012	0.0901999	0	181.956	268.786
Xetro.C00612|	20.8949	115.753	97.6129	80.5287	126.047	98.9655	80.7668	118.394	132.754	51.8266	159.56	82.4197	1.7682e-05	1	1	1	1	1	1	1	1	0.200677	0.123565	0.501222	6.79762	-0.228162	8.5	162.012	165.543
Xetro.C00617|slc27a2	6.09643	108.541	84.4099	74.1716	100.281	145.891	89.6717	131.384	100.088	6.98913	247.391	80.4933	0.000102957	1	1	1	1	1	1	1	1	2.36347e-24	1.49605e-05	0.109353	1.73092	-0.515769	0	0.373166	6.30786
Xetro.C00618|gatm	5.22977	100.173	83.9924	43.1209	59.3462	109.994	58.3859	64.4502	52.4364	0.849508	92.906	92.8188	2.97109e-08	1	1	0.615176	1	1	1	1	0.679923	5.58421e-18	0.940409	0.344933	0.141288	0.185355	8.5	0.243019	554.97
Xetro.C00623|fam103a1	32.921	110.782	127.453	112.391	154.559	114.514	139.481	131.311	94.6414	173.256	97.2468	65.3418	2.49078e-07	1	1	1	1	1	1	1	1	0.207785	1	0.000672389	0.586373	-0.0412674	8.5	166.243	211.477
Xetro.C00636|mex3b	11.4227	99.0922	107.875	75.0743	75.1589	112.089	76.8539	78.0618	57.7165	23.0784	93.9542	133.432	2.2888e-05	1	1	1	1	1	0.854452	1	0.00197867	4.71438e-46	0.679535	1.91268e-09	1.15621	-0.25732	8	46.7568	233.369
Xetro.C00638|	16.662	101.635	76.6543	100.891	102.152	107.178	127.18	89.121	95.6806	299.239	77.9942	108.977	1.89011e-19	1	1	1	1	1	1	1	1	4.80044e-22	0.341137	0.84528	-0.295985	0.0565023	0	67.6619	41.8516
Xetro.C00642|crtc3	21.3495	106.156	110.167	102.153	117.632	117.531	102.092	88.8248	106.655	24.6285	117.649	203.596	3.17938e-14	1	1	1	1	1	1	1	1	1.60676e-36	0.463376	1.83239e-09	2.42529	0.0677238	8.5	4.47076	9.42335
Xetro.C00661|serf1a	19.9832	98.8786	99.248	90.0634	111.127	108.941	67.5764	80.1974	102.189	90.6297	122.826	98.5026	7.17533e-11	1	1	1	1	1	1	1	1	0.329692	0.692963	0.977027	0.373226	-0.0506806	8	114.575	90.5704
Xetro.C00666|mfap1	35.4104	110.372	105.848	99.1111	128.328	101.2	114.163	90.1479	110.311	135.549	134.705	86.9535	0.00770665	1	1	1	1	1	1	1	1	0.00537872	0.711011	0.0898643	0.355401	-0.170201	8.5	32.0901	57.0706
Xetro.C00667|rpl37a	22.6963	116.658	102.072	98.0997	98.0651	113.37	107.608	97.7696	92.003	125.572	131.152	82.6368	2.55992e-08	1	1	1	1	1	1	1	1	0.294817	0.610402	0.00539758	0.354652	0.403428	8.5	356.842	356.931
Xetro.C00668|	44.2701	107.963	89.6588	94.2832	113.072	108.519	93.3664	93.4998	79.5525	121.501	75.3072	114.311	0.000353505	1	1	1	1	1	1	1	1	0.204965	0.631025	0.721687	-0.102099	-0.0917648	11	89.7038	115.687
Xetro.C00670|fes	14.6711	97.1355	76.3928	105.894	88.7432	105.24	83.0566	77.622	62.6887	23.228	145.46	265.226	0.0401797	1	1	1	1	1	1	1	1	0.00423594	0.0884395	2.35347e-20	0.896315	-0.128448	0	5.44905	7.70089
Xetro.C00677|prc1	22.1025	108.769	99.9669	113.165	118.528	103.592	122.823	105.438	112.877	103.831	132.177	117.767	1.9899e-20	1	1	1	1	1	1	1	1	0.792644	0.0959388	0.0356279	0.373447	0.0190242	8	133.944	174.242
Xetro.C00684|znf710	22.3028	98.8735	107.888	110.944	116.344	81.5124	83.5561	81.1566	74.5628	68.0991	108.391	168.412	0.00194415	1	1	1	1	1	1	1	1	0.440723	1	0.113897	-0.692515	0.377456	12.5	16.0935	8.66842
Xetro.C00686|ap3s2	23.3429	110.847	84.3905	85.4698	70.2297	95.2689	71.9403	96.4593	70.6917	180.582	75.9977	87.6052	9.79256e-05	1	1	1	1	1	1	1	1	5.27425e-07	0.927727	0.726103	-0.758	-0.088087	0	48.911	36.7817
Xetro.C00693|fam108c1	23.7975	104.502	91.5429	82.1907	103.118	98.3554	93.778	77.8353	85.8315	124.042	106.196	66.9252	1.3432e-09	1	1	1	1	1	1	1	1	0.26626	0.92036	0.000491208	1.19374	0.0581752	8.5	116.587	112.273
Xetro.C00695|mespb	1.0922	101.504	72.0645	3.3964	13.0161	64.9194	34.0291	1.78003	2.0196	14.6178	75.3472	68.7354	1.29582e-07	1	1	0.000124419	0.0106537	1	0.59574	1.01032e-09	2.33692e-09	1.33253e-05	0.14744	1.17321e-08	-5.51042	-1.83652	8.5	0	58.4148
Xetro.C00697|mespa	0.798075	114.99	83.3734	7.33104	22.8231	85.7936	97.7488	8.24849	10.3652	87.1801	119.876	116.38	2.04085e-11	1	1	0.000512972	0.0552304	1	1	3.65273e-06	2.04325e-05	0.337345	0.749132	0.686943	-5.83132	-1.28502	8.5	0	15.5015
Xetro.C00699|wdr93	3.07378	109.842	121.631	133.304	170.213	153.39	295.3	240.249	259.997	9.28794	100.805	162.345	1.33195e-08	1	1	1	1	1	0.999655	1	1	2.00946e-19	1	4.8108e-05	2.04884	0.620072	NA	0.0258255	1.40433
Xetro.C00713|mfge8	20.1339	94.3171	75.7251	56.3654	55.6347	108.346	60.329	62.1102	51.6852	40.532	78.363	130.957	1.88535e-05	1	1	1	1	1	1	1	0.855305	5.3804e-12	0.587525	0.00221858	-1.03842	-0.252117	8.5	11.0414	14.1873
Xetro.C00714|hapln3	47.2606	111.552	106.313	128.845	150.391	125.233	145.253	146.78	161.976	19.1848	136.654	110.663	0.0057171	1	1	0.46185	0.000649904	1	0.00173542	0.000712637	2.4169e-06	2.96242e-15	0.042238	0.325516	3.25123	-0.0388395	0	10.7786	20.3607
Xetro.C00724|	0.0898005	107.066	63.7482	63.0651	82.3612	69.5132	26.633	27.9553	23.5145	6.37733	75.4591	84.9651	1.83571e-78	1	1	1	1	0.897212	0.0584578	0.0683553	0.0153803	2.67518e-21	0.208156	0.162459	-0.423366	-1.37174	NA	0	1.82325
Xetro.C00726|klhl25	14.2809	118.054	91.8606	47.9322	43.1735	52.1975	51.7062	48.577	80.1266	90.9072	61.5259	134.262	2.20341e-05	1	1	1	1	0.89405	1	1	1	0.993362	0.00926601	0.134676	-0.806985	-0.0250788	0	7.50644	5.69855
Xetro.C00732|fam174b	43.888	107.732	95.7351	97.6868	102.07	120.316	77.2492	105.664	77.6118	82.4374	100.694	106.679	0.0042895	1	1	1	1	1	1	1	1	0.780455	1	0.793026	3.22101	-0.0294523	11	21.8441	16.1691
Xetro.C00733|chd2	29.6683	118.087	89.2215	89.8255	101.445	94.883	87.9034	91.834	90.87	90.3245	123.819	105.683	0.00110238	1	1	1	1	1	1	1	1	1	0.486707	0.885379	2.2016	0.173679	11	2.97524	5.56519
Xetro.C00734|rgma	24.418	105.809	137.062	166.831	216.983	69.5874	91.8506	73.6633	123.746	17.565	111.923	174.633	8.49149e-08	1	1	0.153424	8.31493e-05	0.285143	1	0.895899	1	5.33356e-09	0.879059	6.53815e-11	3.80164	1.68441	8.5	49.5226	57.9182
Xetro.C00748|	38.739	112.58	110.464	96.8969	103.343	109.861	91.005	88.4343	92.5261	96.5514	101.767	78.3769	0.000868364	1	1	1	1	1	1	1	1	1	1	0.048102	0.582637	-0.101753	12.5	7.97564	10.867
Xetro.C00750|snrpa1	39.4173	112.516	96.1078	92.0932	102.319	107.971	92.923	90.4797	92.7579	118.295	130.064	105.69	1.67157e-06	1	1	1	1	1	1	1	1	0.442987	0.175071	0.777524	0.452754	0.182625	8	374.886	571.105
Xetro.C00755|asb7	22.0893	108.789	103.808	115.117	95.4154	121.859	97.7467	94.0948	98.179	151.21	113.73	92.0571	6.89546e-08	1	1	1	1	1	1	1	1	0.00139862	0.863748	0.318589	0.555891	0.279594	8.5	65.4896	42.9509
Xetro.C00759|adamts17	43.0533	128.358	104.059	85.7407	109.659	123.888	103.892	113.76	105.688	125.918	100.296	114.694	0.0319629	1	1	1	1	1	1	1	1	0.0583156	1	0.850874	0.0727938	-0.262878	NA	0.373652	0.201645
Xetro.C00766|smad6	9.86261	117.331	79.8254	81.2938	80.4008	100.629	71.5919	72.7107	66.0203	100.928	121.982	152.63	5.4176e-06	1	1	1	1	1	1	1	1	0.621113	0.599852	0.0022447	-0.0460913	-0.0310951	8.5	102.157	66.5826
Xetro.C00776|rab11a	41.1305	108.623	101.813	105.47	105.902	111.9	144.706	137.512	153.673	185.202	106.335	85.3786	4.23481e-06	1	1	1	1	1	1	1	1	6.82124e-09	0.937547	0.0847751	1.62767	0.209934	0	101.207	59.7947
Xetro.C00809|tmod3	30.8617	94.949	103.52	103.498	91.917	106.261	72.0644	77.7639	86.3007	51.042	76.2627	132.28	5.75734e-05	1	1	1	1	1	1	1	1	0.00396031	0.871936	0.00147806	1.96169	0.216061	8.5	23.0237	56.4119
Xetro.C00818|arpp19	27.4134	114.565	93.3383	111.281	88.2168	122.813	97.3333	97.7778	80.1505	187.049	100.031	74.6429	5.34287e-09	1	1	1	1	1	1	1	1	9.97112e-06	1	0.00050093	0.394474	0.197966	8.5	317.045	429.204
Xetro.C00819|kiaa1370	35.6112	112.148	93.7922	112.262	77.7275	92.6003	91.9426	75.6074	73.0291	65.8717	112.471	119.001	0.000381443	1	1	1	1	1	1	1	1	6.76282e-05	0.460313	0.237802	-0.81191	-0.154112	0	42.5892	30.1544
Xetro.C00825|rsl24d1	22.5627	106.65	103.728	117.648	128.614	112.139	118.872	95.6884	112.289	182.667	118.156	93.7116	8.55294e-11	1	1	1	1	1	1	1	1	7.91105e-06	0.696851	0.703908	0.524663	0.19496	8.5	87.2113	137.408
Xetro.C00843|znf280d	41.3085	102.905	103.115	112.526	113.561	116.173	108.409	109.729	116.439	137.503	107.82	106.963	6.98042e-07	1	1	1	1	1	1	1	1	2.29181e-06	0.487206	0.683217	-0.728472	-0.16233	0	13.1148	8.77494
Xetro.C00863|mrpl51	17.7039	112.031	114.136	107.886	139.094	98.5049	150.28	128.807	139.257	126.571	122.931	79.8805	4.49104e-09	1	1	1	1	1	1	1	1	0.28006	0.873927	0.0476455	2.03169	0.106377	0	100.291	86.959
Xetro.C00865|aldh18a1	46.429	100.246	108.868	128.393	96.0306	104.729	113.329	106.4	97.5888	127.835	109.198	85.273	0.0273021	1	1	1	1	1	1	1	1	0.025313	0.856528	0.186102	-0.6794	-0.471105	0	50.7586	46.3685
Xetro.C00890|wnt5b	0.968667	104.597	89.1401	41.509	64.6652	95.3991	43.0329	51.7256	33.3642	24.4818	86.3835	86.3793	1.35646e-05	1	1	0.845408	1	1	0.201436	0.699253	0.0147885	4.00471e-06	0.172503	0.0527909	0.513707	-0.518086	8.5	0.129667	22.9353
Xetro.C00909|maml1	18.4646	113.079	94.59	101.25	108.266	112.436	91.0281	97.2703	94.5016	145.014	117.537	259.619	3.35453e-07	1	1	1	1	1	1	1	1	0.0165397	0.590374	4.23514e-14	0.541079	0.0453439	8.5	27.1321	25.9176
Xetro.C00927|pwwp2a	29.0604	122.156	101.35	95.1498	90.9154	118.854	92.2166	93.4409	97.2153	114.033	117.758	144.223	0.000216255	1	1	1	1	1	1	1	1	0.627949	0.742831	0.118656	0.757354	0.0450849	11	10.9398	17.3856
Xetro.C00928|ttc1	9.74737	96.6719	96.4862	95.1708	99.5518	107.118	90.5549	94.8424	91.9882	181.706	118.02	91.7567	1.61808e-07	1	1	1	1	1	1	1	1	0.000306069	0.35233	0.485962	0.287625	-0.148649	12.5	118.971	87.1542
Xetro.C00931|ccnd2	18.0995	84.6572	124.715	154.696	166.563	117.392	161.514	154.45	217.842	13.119	90.666	203.029	7.4717e-06	1	1	1	0.717243	1	0.765573	1	0.0222008	6.81714e-21	1	1.57089e-06	3.1763	0.00915743	0	62.7233	78.8065
Xetro.C00942|wdr55	35.7355	105.185	96.5632	97.9869	122.21	109.159	124.906	110.796	114.918	123.031	122.681	91.7725	9.59487e-06	1	1	1	1	1	1	1	1	0.254619	0.763697	0.436928	-0.010929	-0.0687337	12.5	46.6254	49.5853
Xetro.C00943|ugdh.2	34.0343	132.362	80.4866	33.3553	46.9627	125.205	62.4268	66.1453	49.0842	39.2766	119.228	71.0887	0.0121515	1	1	0.9285	1	1	1	1	1	0.00272769	0.668924	0.00193597	-2.93074	0.0174584	8.5	5.575	52.4226
Xetro.C00947|apbb3	1.56643	124.809	103.855	90.1735	100.009	111.499	116.873	116.373	123.014	630.674	86.8979	76.3463	3.5271e-11	1	1	1	1	1	1	1	1	6.09489e-11	1	0.608687	-0.203695	-0.267649	NA	0.129937	0.143022
Xetro.C00959|clint1	33.3261	102.973	104.084	129.793	110.807	89.412	80.5121	77.2791	96.5202	35.2071	109.664	100.512	0.00293841	1	1	1	1	1	1	1	1	1.20814e-10	0.870975	1	2.0959	-0.189627	11	73.3537	76.3647
Xetro.C00962|nipal4	19.0179	100.83	98.8839	112.09	93.1784	66.9417	59.4484	65.1678	61.7106	124.111	101.527	128.193	1.06404e-07	1	1	1	1	0.0323091	0.237429	0.577525	0.243533	0.156578	1	0.00449824	0.384458	0.57965	8	257.877	265.632
Xetro.C00965|med7	19.8663	117.098	92.4087	99.5945	132.205	122.559	126.562	105.114	129.328	174.79	107.452	102.9	1.79704e-06	1	1	1	1	1	1	1	1	1.35732e-05	0.860925	0.988987	0.34968	0.0135109	8.5	112.964	69.4449
Xetro.C00970|cdx1	5.55102	114.387	31.532	91.7603	58.655	187.086	42.9475	143.471	65.3461	3.76973	59.0493	77.2243	0.0149954	1	1	1	1	1	0.845563	1	1	1.10585e-09	0.00210367	0.0225861	-2.87282	-3.09252	11	0.108519	25.1937
Xetro.C00977|tcof1	37.8549	110.762	84.1851	98.7075	108.232	112.381	109.632	107.316	115.439	188.928	105.545	100.304	0.00452564	1	1	1	1	1	1	1	1	1.00827e-08	0.879823	0.981852	1.72107	0.304244	8.5	14.2284	22.9966
Xetro.C00980|etf1	24.6963	111.304	97.9267	107.157	118.5	112.171	116.764	111.237	113.886	112.446	124.007	172.464	5.81224e-08	1	1	1	1	1	1	1	1	0.132643	0.401695	1.63616e-16	0.277519	0.086474	8.5	275.349	407.745
Xetro.C00996|slc7a2.2	0.217944	107.497	80.5749	14.7018	12.3427	40.9082	16.0946	4.12737	4.85993	121.373	25.38	75.3099	2.08101e-26	1	1	0.00503363	0.000181476	0.123033	0.000921486	1.15408e-08	8.91119e-09	0.995252	8.13208e-17	0.382304	-5.83869	0.758125	NA	0	0.144916
Xetro.C01006|ndst1	34.8795	108.67	128.628	131.624	140.055	87.4872	116.549	86.878	107.253	64.9776	107.68	105.805	0.000411991	1	1	1	1	1	1	1	1	0.000873544	0.959216	0.981749	1.33277	0.287834	8.5	13.7528	22.7285
Xetro.C01008|rps14	22.7914	107.157	92.8249	78.2098	91.988	91.0489	75.584	65.4754	73.2776	161.691	121.386	82.3875	1.27117e-10	1	1	1	1	1	0.99423	0.266898	0.783625	0.00485127	0.567257	0.00148615	0.0926794	0.291642	8.5	404.318	448.634
Xetro.C01030|ccng1	22.365	186.703	116.047	102.713	58.0354	153.871	138.256	107.731	67.7387	410.531	158.974	165.006	0.000398058	1	1	1	1	1	1	1	1	8.20823e-05	0.844737	0.200744	1.58605	-0.16433	8.5	42.9609	47.1645
Xetro.C01045|diaph1	36.2618	104.316	102.193	95.5459	124.311	96.9907	101.345	86.3306	96.624	72.0724	92.4855	65.6851	0.00127454	1	1	1	1	1	1	1	1	2.2188e-05	1	3.64572e-07	0.0395521	-0.0748779	0	3.40811	4.20096
Xetro.C01109|pcdha13	41.1647	100.5	91.655	129.706	73.9197	121.581	88.1033	115.786	94.4791	329.827	124.289	94.8234	0.0716704	1	1	1	1	1	1	1	1	8.35105e-30	0.657005	0.852813	0.607669	-0.481859	NA	0.0535156	0.466612
Xetro.C01110|zmat2	48.4183	108.595	93.5017	99.9353	85.3747	106.385	79.2772	75.4899	78.7299	164.736	99.5899	104.819	0.00098925	1	1	1	1	1	1	0.846387	0.943724	2.62387e-06	0.971799	0.874213	0.26206	0.124601	8.5	194.543	259.374
Xetro.C01115|tcf7	33.6196	105.909	99.196	28.5972	33.4704	41.2933	22.1404	28.3923	29.2568	148.495	116.202	82.3291	0.0135697	1	1	0.12293	0.261773	0.0954826	0.0191823	0.0714079	0.0651044	0.0109909	0.957207	0.24992	-0.86398	0.289302	0	12.8519	4.3059
Xetro.C01118|ppp2ca	42.0564	108.411	106.709	117.852	125.74	111.479	122.18	101.154	113.639	276.404	120.378	108.74	0.000644276	1	1	1	1	1	1	1	1	2.98899e-20	0.178875	0.555849	0.129993	0.0126121	8	363.34	474.411
Xetro.C01121|cdkn2aipnl	18.5452	119.89	113.684	95.4317	138.038	109.944	131.385	100.037	99.5972	125.04	126.967	122.271	1.78532e-10	1	1	1	1	1	1	1	1	0.527623	0.524372	0.0407398	0.295968	0.349903	8	147.283	252.428
Xetro.C01126|camlg	37.686	127.66	86.1472	108.648	105.302	139.784	187.911	166.466	129.88	58.5716	130.76	109.981	3.77626e-05	1	1	1	1	1	1	1	1	0.000572751	0.338631	0.8068	0.125363	-0.249111	8	118.807	81.5493
Xetro.C01133|mrpl22	40.1883	125.282	94.5566	83.0552	112.965	116.852	77.6302	62.3854	81.1364	126.818	126.862	88.5518	0.00701809	1	1	1	1	1	1	0.712732	1	0.0811137	0.695744	0.278336	-0.0467813	-0.0384647	0	55.8875	14.8478
Xetro.C01142|	23.3057	111.138	145.62	161.528	308.058	84.8465	116.639	87.6777	164.584	12.7434	148.288	65.4784	7.23896e-06	1	1	1	0.0190631	1	1	1	1	2.1034e-24	0.0448985	1.65465e-05	3.13621	0.885894	8	2.70202	22.0936
Xetro.C01143|mtrr	29.3486	92.5296	94.032	82.378	81.4278	90.1982	65.2541	68.9108	86.8944	183.155	59.7604	80.5883	9.2328e-11	1	1	1	1	1	1	1	1	4.10344e-07	0.00115848	0.0971866	-2.81594	0.0400935	0	45.4241	26.1221
Xetro.C01161|larp1	47.715	100.366	101.802	111.055	112.483	100.566	99.2765	93.1224	111.16	154.739	118.39	113.815	0.00225944	1	1	1	1	1	1	1	1	0.000345891	0.338631	0.0785136	0.748552	0.0122225	8.5	62.514	70.3814
Xetro.C01162|	26.7416	105.844	97.4703	84.0634	107.822	94.1152	74.96	80.7379	89.2685	78.7038	114.528	86.1369	0.0680212	1	1	1	1	1	1	1	1	0.747553	0.661983	0.000118283	1.66749	0.593374	NA	0.322311	5.7072
Xetro.C01165|canx	38.3059	105.753	110.198	122.655	131.102	101.058	112.461	111.65	122.003	174.196	118.405	135.632	0.00164844	1	1	1	1	1	1	1	1	7.10387e-07	0.169856	0.000406915	1.64861	0.000278021	8.5	171.424	274.062
Xetro.C01173|npm1	36.1636	107.319	104.851	118.936	128.095	100.267	118.559	94.8297	109.82	201.319	130.843	99.8701	2.05127e-09	1	1	1	1	1	1	1	1	2.65632e-06	0.337632	1	0.489374	0.126587	8	715.806	980.148
Xetro.C01184|g3bp1	22.8957	122.291	95.3737	95.1399	116.299	115.462	94.7168	90.1448	105.445	131.07	132.256	102.298	1.79645e-05	1	1	1	1	1	1	1	1	0.00926101	0.204569	0.944724	1.49644	0.00496	8.5	646.281	854.595
Xetro.C01234|hnrnpab	12.2266	111.015	95.2521	101.045	103.888	116.798	105.787	104.649	103.679	139.229	125.127	134.983	2.28409e-18	1	1	1	1	1	1	1	1	0.0298459	0.469425	8.82217e-05	0.615688	0.133257	8	879.963	1811.53
Xetro.C01237|adamts2	24.4804	93.7743	81.8793	25.6382	37.999	42.5229	34.7718	26.0725	26.0819	275.508	88.7085	115.213	0.00547343	1	1	0.11689	0.714074	0.491402	0.465494	0.0915514	0.0733968	0.000117384	0.909513	0.825698	0.384917	-0.266237	NA	0.207162	0.187203
Xetro.C01241|fam13b	12.0746	96.7066	85.856	102.635	96.6778	111.72	96.1155	107.014	110.909	165.371	107.352	68.1642	0.00392136	1	1	1	1	1	1	1	1	0.142153	0.741468	0.000104999	1.4467	-0.555152	0	0.135796	1.16131
Xetro.C01242|wnt8a	0.0615733	104.338	84.9129	66.3847	54.972	136.415	70.1502	77.5799	61.4473	39.4016	42.2995	68.3947	1.05725e-81	1	1	0.0932759	0.0680296	1	0.776302	1	0.153534	1.60481e-05	4.09262e-13	0.000120758	-5.30421	-3.86466	8	0	208.472
Xetro.C01252|hnrnph1	20.4827	110.205	94.0333	99.8727	85.472	128.558	89.2663	93.9043	80.6455	157.769	111.805	92.6621	1.3572e-10	1	1	1	1	1	1	1	1	0.0095868	0.690399	0.419499	0.75112	0.0868159	8	381.84	865.181
Xetro.C01254|	39.639	121.633	114.457	93.1932	170.437	118.936	160.606	135.146	156.723	277.901	181.148	88.7679	0.0418778	1	1	1	1	1	1	1	1	3.87315e-06	0.485172	0.988759	-1.3626	-0.192508	0	57.7269	28.2249
Xetro.C01264|foxi1	0.755184	112.837	70.6617	118.412	185.367	241.33	158.835	218.654	220.565	3.68618	209.965	86.1901	2.6989e-14	1	1	1	1	1	1	1	1	3.18591e-14	0.153431	0.368239	6.64053	-2.49093	8	0.0408876	11.4797
Xetro.C01279|atp10b	45.2246	94.451	104.423	118.057	154.959	124.557	133.934	126.214	135.084	10.1811	168.584	192.707	0.0105317	1	1	1	1	1	1	1	1	2.91521e-30	5.04262e-09	2.40897e-13	3.32998	-0.301466	0	112.745	56.4147
Xetro.C01327|unnamed	29.3534	101.855	100.443	105.81	104.655	109.101	94.8806	82.6199	86.5729	182.224	127.71	96.4601	1.28425e-10	1	1	1	1	1	1	1	1	8.26488e-08	0.0876134	0.749984	1.03653	0.257012	8.5	27.4132	38.5882
Xetro.C01332|uqcrq	8.15109	98.7804	105.44	95.6788	125.591	116.88	98.7454	103.366	109.764	116.126	91.9059	88.8937	1.37374e-05	1	1	1	1	1	1	1	1	0.402462	1	0.279946	0.260188	0.3004	8.5	118.955	93.4055
Xetro.C01336|zcchc10	32.4518	114.145	113.999	110.933	123.788	105.891	115.556	96.3081	94.4932	105.792	107.769	121.58	0.000295446	1	1	1	1	1	1	1	1	0.206194	0.989079	0.146338	0.155061	-0.121517	8.5	238.792	248.114
Xetro.C01349|spry4	26.5518	111.865	90.4688	37.5259	14.1961	71.9967	14.8983	9.92993	5.10529	47.7438	59.3132	52.1113	0.000336866	1	1	0.236729	0.0533167	1	0.0322517	0.00260494	3.73346e-05	0.00511097	0.00835306	7.23632e-08	-5.74534	-0.246754	8.5	7.31616	22.0022
Xetro.C01350|ndfip1	34.6925	107.442	80.7681	58.532	49.6669	96.7232	54.6002	56.4172	45.7583	84.0489	93.1905	89.1131	0.00308885	1	1	0.190909	0.347009	1	0.585524	0.696267	0.104726	0.835677	0.989653	0.707857	-1.41517	0.0470367	11	59.1906	44.1201
Xetro.C01353|pdlim4	18.3843	98.2117	94.8707	27.273	31.067	40.4149	12.506	10.6363	10.9406	294.53	67.3237	119.724	0.00221058	1	1	1	1	0.578916	0.109297	0.0408053	0.0388099	1.13867e-08	0.00951906	0.348186	0.299062	0.196972	0	0.982498	5.79701
Xetro.C01354|unnamed	0.228984	101.635	88.0029	15.3328	28.1877	42.6301	23.4118	12.7264	10.3527	221.901	69.2767	54.3791	6.32549e-64	1	1	0.561129	0.983092	1	0.320422	0.0213817	0.00653826	0.000456939	0.678879	0.00576209	-4.30299	1.19257	8	0	4.50304
Xetro.C01367|grpel2	25.1615	107.238	94.7588	82.8782	79.289	102.508	84.3736	71.3616	81.9844	161.116	85.8951	126.192	1.03063e-10	1	1	0.935304	1	1	1	0.946191	1	0.000200397	0.431813	0.0385931	-1.16058	0.275409	8.5	131.46	68.8789
Xetro.C01370|	24.9497	119.543	95.2895	91.651	94.9367	115.933	87.9908	93.4544	83.6319	108.266	125.651	72.212	2.03826e-07	1	1	1	1	1	1	1	1	0.987276	0.44567	3.52318e-16	0.75614	0.192186	NA	78.096	143.513
Xetro.C01371|csnk1a1	23.8169	108.933	97.1209	100.182	106.116	113.296	87.7758	95.9856	97.4815	169.782	116.252	88.9014	6.78481e-09	1	1	1	1	1	1	1	1	0.000124111	0.501742	3.36825e-06	-0.00837562	0.0774214	8.5	245.578	459.208
Xetro.C01377|ubtd2	41.012	102.977	96.2878	82.9013	65.8876	101.568	69.5245	88.1528	88	172.597	94.8922	72.5666	7.91805e-05	1	1	1	1	1	1	1	1	0.0144733	0.443858	0.0707035	-0.458384	-0.15999	0	76.701	69.7038
Xetro.C01378|stk10	29.1786	110.196	97.6645	59.7257	59.2129	88.4726	53.5786	36.4789	31.3265	308.112	127.138	140.528	1.88803e-09	1	1	1	0.794596	1	0.373584	0.00259792	0.000173364	1.19985e-13	0.739686	0.00604752	-0.325695	-0.0853293	8.5	80.2202	84.5181
Xetro.C01381|neurl1b	29.4476	78.3551	104.999	127.75	118.184	92.675	96.4809	89.6422	110.73	19.424	54.0977	135.942	0.0844158	1	1	1	1	1	1	1	1	1.27104e-07	0.0149717	0.0403539	2.78475	0.241873	0	34.1369	27.7434
Xetro.C01382|dusp1	32.2367	92.8017	128.783	106.427	138.643	64.5164	130.289	91.0705	114.202	22.0063	95.6527	102.433	0.00126118	1	1	1	1	1	1	1	1	3.01062e-23	1	0.854529	3.7355	0.529662	8	94.9048	84.98
Xetro.C01387|msx2	1.66932	133.094	85.33	50.1179	36.0214	70.6293	24.0576	12.5619	8.74894	179.679	81.3369	73.5089	7.97573e-22	1	1	1	1	1	0.177862	0.0042933	0.000335478	0.0670697	0.342365	0.0225701	-3.58648	-3.50793	11	0.0529838	19.2143
Xetro.C01398|rpl26	34.7818	106.829	100.706	100.853	128.237	111.644	114.591	104.769	114.754	170.496	112.136	78.8963	8.31395e-08	1	1	1	0.835117	1	1	1	1	6.94902e-07	0.913216	1.48928e-05	0.493218	0.330576	8	206.627	170.637
Xetro.C01434|cplx2	7.5503	114.179	107.392	98.324	106.726	118.717	85.3071	89.9291	98.2043	201.737	141.194	117.976	1.97664e-09	1	1	1	1	1	1	1	1	3.79516e-05	0.376433	0.493717	0.289289	0.0951049	NA	1.81326	1.26612
Xetro.C01436|thoc3	35.1218	106.141	101.888	112.264	109.122	108.895	115.161	121.376	116.967	189.695	109.77	132.578	1.44596e-08	1	1	1	1	1	1	1	1	1.10541e-06	0.879823	0.00144371	0.282158	0.159801	8	142.564	210.152
Xetro.C01439|kiaa1191	23.4208	106.899	101.12	102.693	105.452	97.2876	77.0779	81.2433	82.4536	120.866	86.622	82.4174	7.5871e-06	1	1	1	1	1	1	1	1	0.34327	0.990459	0.0517722	1.59937	-0.0146589	11	132.968	128.367
Xetro.C01442|nop16	33.8601	105.908	88.3702	98.8569	107.585	112.487	118.772	114.241	131.33	163.498	119.59	96.6016	0.0020922	1	1	1	1	1	1	1	1	1.26375e-05	0.736462	0.799174	0.134301	0.335163	8.5	60.6593	60.7704
Xetro.C01452|hk2	12.7779	104.524	115.98	98.786	108.501	112.145	140.295	94.2508	110.803	116.544	110.866	186.645	7.85071e-12	1	1	1	1	1	1	1	1	0.680833	0.802985	1.02698e-05	1.21975	0.197193	0	0.126212	14.5507
Xetro.C01454|	47.429	106.506	104.619	127.72	123.364	124.003	145.738	128.596	151.094	209.363	98.237	108.769	5.80218e-05	1	1	1	1	1	0.947088	1	0.756494	3.17842e-09	0.8065	0.579057	-0.343539	-0.268935	0	43.9607	35.2787
Xetro.C01455|znf346	33.2482	100.726	94.2339	112.251	86.1537	109.349	91.801	92.9692	86.7944	140.004	121.964	132.321	8.51495e-06	1	1	1	1	1	1	1	1	0.000903225	0.3189	1.23401e-06	0.390276	0.215777	8.5	142.611	134.962
Xetro.C01456|fgfr4	19.7561	107.662	90.9785	92.2548	99.7822	115.289	93.0232	110.03	110.087	66.0963	124.137	85.9542	0.000667761	1	1	1	1	1	1	1	1	7.55746e-10	0.00319489	0.00068585	0.0182066	0.118676	8	151.775	232.605
Xetro.C01487|rnf44	17.9273	104.633	96.0695	96.3862	120.873	102.813	100.265	97.1693	103.514	120.304	116.859	108.254	1.31712e-15	1	1	1	1	1	1	1	1	0.0815196	0.753839	0.733327	1.4382	0.228378	8	4.67094	5.94382
Xetro.C01489|cltb	31.1425	123.178	83.53	73.6188	62.2364	91.7793	80.0303	62.4682	46.9431	159.926	111.301	69.2458	2.26749e-06	1	1	1	1	1	1	1	0.786144	0.110869	1	0.0203428	-0.358266	0.120629	0	84.4588	93.3259
Xetro.C01491|higd2a	11.0074	92.3019	103.395	22.9178	63.0799	115.904	81.4462	45.5247	32.3731	17.2822	83.5857	149.755	1.12106e-11	1	1	0.138088	1	1	1	0.503645	0.0332168	3.23628e-17	0.807083	0.287682	-0.692679	0.469783	8.5	197.99	47.5245
Xetro.C01494|tmed9	24.6479	112.761	102.535	84.5595	159.881	100.734	153.762	97.1592	144.892	98.1289	116.332	91.3291	1.97151e-05	1	1	1	1	1	1	1	1	0.839186	0.949752	0.636303	0.135006	0.0228746	8.5	180.894	257.241
Xetro.C01495|b4galt7	37.1209	114.057	116.015	102.006	136.346	97.2963	97.9699	126.696	134.956	122.208	136.31	77.0479	0.00167968	1	1	1	1	1	1	1	1	0.152352	0.674902	0.00794346	-0.333234	-0.238376	8.5	232.91	204.287
Xetro.C01497|emx1	1.03239	99.6702	93.1621	50.3208	41.6692	93.1123	80.372	51.724	32.542	47.5779	84.6702	97.5895	4.66487e-34	1	1	1	1	1	1	1	0.696943	0.000760651	0.845242	0.976369	-0.72965	-0.158146	0	0.0100685	1.37645
Xetro.C01499|n4bp3	26.4027	111.985	115.276	109.956	117.149	111.873	124.428	97.7228	110.76	79.9628	138.356	86.9058	0.00041466	1	1	1	1	1	1	1	1	0.11973	0.351147	0.39733	-0.141593	0.18795	12.5	89.5006	28.5674
Xetro.C01500|nhp2	27.8056	117.477	105.235	102.376	118.943	106.496	121.937	96.992	78.7193	164.796	131.023	109.275	0.00173746	1	1	1	1	1	1	1	1	9.17992e-05	0.374273	0.669886	0.361823	0.153805	8	91.3355	145.194
Xetro.C01501|brd8	38.4629	110.825	94.8255	97.6014	104.348	100.885	80.7442	82.678	99.3229	128.521	125.952	93.6503	0.00284907	1	1	1	1	1	1	1	1	0.123186	0.390796	0.53401	1.96717	0.153176	8.5	98.9225	59.8832
Xetro.C01509|	21.176	113.701	99.0277	106.853	92.8234	109.737	82.732	88.9513	74.8467	136.349	120.065	95.7335	1.18569e-06	1	1	1	1	1	1	1	0.626933	0.0069277	0.363493	0.73823	0.623946	0.284393	8.5	61.9236	115.126
Xetro.C01512|egr1	16.5162	118.621	81.7738	30.7125	57.6928	74.3153	57.7338	15.7374	17.4587	308.661	90.8046	70.8925	0.00147856	1	1	1	1	1	1	0.00683855	0.0109538	0.00874596	0.960173	0.0190061	-1.17732	0.218133	NA	0.355214	0.455256
Xetro.C01529|slc5a8	3.00637	92.5329	118.696	19.2188	5.24428	15.5783	3.55106	3.12401	2.86803	17.5223	49.6126	53.4556	0.00129276	1	1	0.038729	0.010911	0.0221176	0.00120248	0.000467922	0.000264242	1.23407e-07	8.69994e-06	5.81249e-08	-4.30102	3.54157	11	0.0852208	12.3669
Xetro.C01531|arl1	19.9083	101.68	93.3455	105.901	88.5331	130.917	102.381	112.18	111.115	107.47	129.743	74.1683	0.000159106	1	1	1	1	1	1	1	1	0.57526	0.38869	0.00059006	2.49234	0.0936834	0	121.156	158.977
Xetro.C01533|mybpc1	30.2713	101.462	77.4026	71.1758	69.6085	131.003	75.3987	76.7692	86.1827	75.5618	104.618	300.421	5.94724e-05	1	1	1	1	1	1	1	1	0.0316644	1	2.11772e-08	-0.671079	-0.181039	NA	0.487651	0.226378
Xetro.C01534|chpt1	33.0632	123.284	118.604	108.755	74.9491	113.749	87.182	71.8666	65.8091	123.645	120.822	91.3753	0.00199679	1	1	1	1	1	1	1	0.441997	0.274107	0.65124	0.70477	-1.09322	-0.0218827	0	106.184	58.6106
Xetro.C01555|tdg	41.0565	117.785	99.0596	87.1549	114.951	96.8011	78.4622	83.8	87.025	70.7622	113.084	62.4457	0.0179916	1	1	1	1	1	1	1	1	0.301026	0.768449	9.47345e-08	1.14044	0.786037	8.5	11.0331	57.5538
Xetro.C01559|nfyb	37.2113	104.403	105.355	104.266	112.746	102.558	106.056	120.109	101.818	197.274	127.532	139.816	1.60249e-06	1	1	1	1	1	1	1	1	9.12282e-19	0.0450612	0.00121734	0.754386	0.195017	8.5	195.638	283.049
Xetro.C01566|actr6	41.503	102.592	104.968	94.7769	164.33	95.5443	96.7738	104.418	107.785	149.088	142.493	123.535	0.0269181	1	1	1	1	1	1	1	1	0.00149763	0.333493	0.135486	-1.42897	-0.224043	12.5	124.482	45.0009
Xetro.C01569|appl2	20.4486	93.6437	70.8928	65.1624	50.5841	146.702	56.2886	78.7661	50.2106	29.405	90.5434	80.9432	6.58458e-08	1	1	1	1	1	1	1	1	0.0537526	1	0.396844	0.825876	-0.0709443	0	26.7255	22.4512
Xetro.C01587|	0	134.348	91.6212	99.8107	122.666	123.061	93.9383	91.3141	107.83	0.774357	128.533	58.2853	2.97237e-23	1	1	1	1	1	1	1	1	1.01271e-42	0.683991	1.90086e-06	-1.46878	0.281726	NA	0	0
Xetro.C01590|tmpo	29.8421	117.153	88.9222	97.4172	70.584	115.886	84.0892	87.3174	70.8489	135.096	123.558	82.9812	5.33525e-08	1	1	1	0.636985	1	1	1	0.461086	0.0121963	0.0451091	0.0334722	0.286206	0.137729	8	226.49	422.783
Xetro.C01591|slc25a3	44.7997	116.428	104.151	108.689	121.802	103.124	128.278	107.623	133.714	154.084	149.06	88.7346	1.96653e-05	1	1	1	1	1	1	1	0.70913	0.000212235	0.127547	0.0724436	0.112152	0.0954417	8	842.417	857.811
Xetro.C01597|rps16	16.8137	112.312	98.6288	99.2062	112.925	105.381	118.952	94.7406	104.406	140.947	133.089	92.5214	8.94243e-23	1	1	1	1	1	1	1	1	0.00997477	0.382134	0.412294	0.667991	0.371842	8	140.426	177.092
Xetro.C01605|ccdc59	42.1102	108.683	87.454	76.4858	67.3786	96.3785	88.5153	76.1855	67.4137	143.13	118.474	85.8918	0.00478323	1	1	1	0.900297	1	1	1	0.700913	0.000133759	0.651543	0.181861	-0.180772	-0.283449	8.5	66.7836	33.6587
Xetro.C01627|kitlg	3.88016	103.208	93.821	94.0106	95.2598	115.94	69.5259	78.5188	60.8829	2.25135	106.791	94.5062	0.000132127	1	1	1	1	1	1	1	1	1.38028e-22	1	0.701077	4.93178	-0.141121	8.5	2.46057	28.368
Xetro.C01629|dusp6	4.3479	102.11	103.987	87.9539	96.4357	75.9284	67.0421	62.6231	61.5189	61.5231	110.985	96.6837	3.0439e-62	1	1	1	1	0.191084	0.0968845	0.0159125	0.00838796	1.49822e-06	0.784917	0.759461	-0.634828	0.00804573	8	15.0291	74.9626
Xetro.C01640|btg1	40.1083	107.972	91.0371	73.3596	97.6351	96.7573	82.1595	85.9204	81.7858	64.9601	113.715	68.1973	0.00422933	1	1	1	1	1	1	1	1	3.6026e-05	0.801799	9.53636e-07	1.25001	-0.0475347	8	280.384	771.676
Xetro.C01641|plekhg7	47.4782	108.447	112.306	111.457	111.088	84.6562	102.685	88.6964	94.9782	27.0747	138.347	77.0656	0.0825676	1	1	1	1	1	1	1	1	1.20724e-10	0.277192	0.018553	0.56662	0.808547	0	1.77516	3.28714
Xetro.C01643|nudt4	22.3551	106.927	104.086	87.2074	123.335	104.124	135.769	106.388	119.444	95.3283	110.454	126.571	7.16578e-08	1	1	1	1	1	1	1	1	0.942364	0.549485	0.227377	0.238863	-0.104464	8.5	80.5778	116.044
Xetro.C01644|ube2n	22.5633	117.736	97.3406	96.5126	101.48	114.714	100.271	94.833	90.6028	124.924	119.274	75.3591	3.00557e-12	1	1	1	1	1	1	1	1	0.0374928	0.295023	0.000256589	0.715229	0.25391	8	157.764	117.336
Xetro.C01646|angpt4	17.4007	81.9649	127.595	162.085	75.7928	67.9749	34.8873	48.1926	49.9099	2.12227	110.811	202.803	2.35826e-05	1	1	1	1	1	0.187301	0.96998	0.920621	8.04606e-36	1	0.00842972	6.39018	1.03656	8.5	1.03074	36.346
Xetro.C01647|unnamed	0.0614189	106.887	115.656	122.666	117.169	101.245	80.6092	86.5817	96.2904	0.340355	111.914	137.048	7.18179e-55	1	1	1	1	1	1	1	1	1.05597e-35	0.987799	8.84622e-05	6.84145	1.10471	8.5	0.061323	308.627
Xetro.C01653|tmcc3	10.0531	112.592	86.1882	39.8508	40.8518	89.9527	31.7242	25.7755	22.86	168.279	91.6647	92.2954	3.03617e-14	1	1	1	1	1	0.915764	0.672348	0.40844	0.00321217	0.81224	0.800053	0.0382652	0.0597893	8	92.1799	70.4748
Xetro.C01663|	33.6819	105.41	100.147	70.0218	75.8623	94.3642	71.0835	92.9964	99.1494	184.645	106.732	198.631	0.00037494	1	1	1	1	1	1	1	1	0.036444	0.793842	0.22055	-0.370901	0.190901	0	47.5565	41.0306
Xetro.C01665|snrpf	36.6006	109.211	107.286	121.172	61.9616	104.12	93.586	86.4058	78.0045	133.58	129.036	105.539	3.98312e-07	1	1	1	0.849947	1	1	1	1	0.041998	0.525028	0.812954	0.297843	0.100163	8	146.349	322.411
Xetro.C01666|	25.8257	128.261	101.739	86.4733	133.531	124.198	190.399	190.56	162.994	126.32	108.519	160.617	0.000169403	1	1	1	1	1	1	1	1	0.752086	0.695796	0.000203915	1.31647	0.038876	NA	0	0.374647
Xetro.C01671|hal.1	10.2074	121.2	102.155	74.8567	81.4406	97.511	55.4673	58.5953	65.542	20.2104	128.712	108.306	1.47381e-08	1	1	1	1	1	1	1	1	0.000144733	0.0295521	0.814159	0.347441	0.443101	8	0.470322	202.425
Xetro.C01675|rpl18a	33.4675	105.01	97.1643	99.8569	104.551	102.693	94.0445	96.2206	97.2741	123.509	159.318	84.0917	1.71835e-05	1	1	1	1	1	1	1	1	0.0202918	0.010338	0.0732	0.69523	0.46524	8.5	296.759	202.301
Xetro.C01679|tmbim4	19.9898	119.197	97.9031	124.786	84.8077	119.094	80.2486	82.9369	70.9571	224.33	120.827	119.682	1.25172e-10	1	1	1	1	1	1	1	1	1.00877e-05	0.243857	0.0517051	-0.0530231	0.233153	11	187.301	145.38
Xetro.C01681|hmga2	27.978	110.437	91.645	78.8369	120.42	99.751	102.98	90.7271	85.3428	74.8316	96.193	56.3954	0.000106573	1	1	1	1	1	1	1	1	0.150501	1	3.81047e-08	1.3719	0.061117	0	156.876	202.033
Xetro.C01684|lemd3	27.3483	98.5173	97.7881	107.802	110.684	107.829	107.963	94.9918	105.068	200.641	123.485	110.135	1.63397e-07	1	1	1	1	1	1	1	1	5.03135e-13	0.354104	0.335051	-0.139023	-0.129274	8	178.328	170.11
Xetro.C01689|rassf3	35.6681	129.56	112.196	78.7391	97.6411	104.953	121.399	103.737	86.9233	352.883	82.5747	123.054	1.81446e-06	1	1	1	1	1	1	1	1	1.4465e-18	0.678999	0.417286	-1.67166	-0.593842	12.5	139.429	67.3724
Xetro.C01696|dyrk2	20.3719	104.273	106.635	105.07	130.207	118.999	131.816	119.227	136.935	23.6596	126.866	94.6328	3.50387e-14	1	1	1	1	1	1	1	1	1.24336e-66	0.303227	0.474333	3.12932	0.243646	8	10.6731	42.7104
Xetro.C01702|rap1b	39.4856	101.609	101.547	108.661	111.792	99.3243	126.465	107.591	114.815	191.951	95.0009	89.704	1.1189e-06	1	1	1	1	1	1	1	1	5.77548e-12	1	0.280706	0.017459	0.132932	8.5	103.086	121.183
Xetro.C01706|cpsf6	9.38861	103.509	95.8866	96.0094	102.948	98.8901	73.4439	78.2584	78.3521	125.868	114.035	103.652	1.58699e-05	1	1	1	1	1	0.777762	1	1	0.199975	0.899857	0.89468	1.68661	0.00765418	8.5	70.4422	94.9912
Xetro.C01709|mdm2	48.2022	124.659	82.5644	85.6605	75.1943	117.364	100.603	93.4461	68.6061	113.657	120.019	80.5296	0.00209842	1	1	1	1	1	1	1	1	0.472118	0.920047	0.018667	1.50982	-0.00862561	8	58.9824	65.2903
Xetro.C01711|frs2	21.0783	124.991	101.163	94.8163	108.919	118.914	91.8533	93.3093	94.9996	128.121	98.7336	92.6963	0.000125949	1	1	1	1	1	1	1	1	0.105915	1	0.454924	0.225122	0.0796393	8.5	81.3286	70.0895
Xetro.C01719|cnot2	38.1023	108.446	96.6349	104.855	108.91	107.175	94.6931	107.594	101.09	151.037	111.277	93.1268	0.00182272	1	1	1	1	1	1	1	1	0.00131134	0.653798	0.40752	0.284074	0.0628857	11	227.303	271.889
Xetro.C01728|tmem19	48.1092	110.341	95.4281	103.622	101.133	105.943	105.445	92.408	101.529	148.055	116.29	126.394	0.00299864	1	1	1	1	1	1	1	1	3.95575e-05	0.745407	0.0136622	-1.67588	-0.222624	12.5	193.048	72.6086
Xetro.C01746|bbs10	22.1979	116.469	98.8401	38.3329	37.0835	57.5141	36.885	24.5915	19.9619	246.277	86.9249	62.6817	1.39714e-09	1	1	0.167258	0.571336	1	0.494962	0.0431563	0.00806929	5.6709e-06	0.955661	0.000377211	-1.77934	-0.0803443	0	95.216	57.418
Xetro.C01747|osbpl8	17.4495	85.18	75.7815	48.3705	46.4113	43.6763	20.3681	26.0674	18.6877	233.701	76.1133	94.5816	1.28202e-05	1	1	0.00148195	0.0148844	0.00018711	4.75919e-11	1.74551e-08	4.16854e-13	4.42227e-06	0.492177	0.531976	-6.00291	0.117432	0	31.4865	30.4334
Xetro.C01751|e2f7	13.3027	108.136	84.2761	80.2464	93.617	118.406	95.6298	98.4253	79.7425	116.259	136.067	102.567	1.45012e-07	1	1	1	1	1	1	1	1	0.399129	0.0818928	0.98711	1.24081	-0.381207	8	17.5866	105.622
Xetro.C01765|lrig3	22.0184	105.507	99.4669	32.535	52.4772	16.4357	17.7101	7.78241	13.8297	89.7461	90.6323	89.9503	8.0387e-06	1	1	0.0138204	0.873602	2.01594e-11	5.1923e-07	1.08384e-14	2.31147e-09	0.886225	0.780191	0.052513	-0.817307	3.42987	8	4.10508	49.7454
Xetro.C01774|arid2	33.1312	109.389	91.3801	92.2868	85.8187	110.034	78.2561	71.2568	75.647	204.768	106.87	129.349	5.90654e-10	1	1	1	1	1	1	1	1	1.97695e-15	0.773882	0.017792	-0.186195	0.240866	8.5	14.9132	26.4748
Xetro.C01785|prickle1	25.8021	106.322	96.7136	58.9818	79.5811	87.3998	70.2935	47.3368	43.3222	25.9229	84.793	64.1607	0.00542247	1	1	1	1	1	0.886197	0.00237962	0.00028417	4.21955e-22	0.173413	2.77851e-13	-0.957429	0.119939	8.5	128.445	154.077
Xetro.C01788|zcrb1	35.4546	104.217	105.661	105.488	74.413	103.261	90.6483	87.0351	100.746	165.165	104.863	70.567	3.77241e-09	1	1	1	1	1	1	1	1	9.6284e-05	1	0.000963655	-0.100172	0.133849	0	137.53	135.439
Xetro.C01789|yaf2	29.773	109.464	100.655	98.8487	126.278	105.898	112.894	92.0403	111.913	106.894	128.47	101.303	0.000123298	1	1	1	1	1	1	1	1	0.397942	0.465784	0.999464	-0.178165	0.147938	8.5	86.3109	92.0686
Xetro.C01790|gxylt1	37.7622	116.359	99.4218	92.4585	119.558	93.3131	73.9739	68.272	74.6598	157.252	97.5826	68.9928	0.000184998	1	1	1	1	1	1	0.820399	1	3.34522e-05	1	7.14945e-06	-0.193919	0.104752	8.5	116.314	108.251
Xetro.C01794|pnpla8	40.9302	71.4016	119.96	108.863	95.6148	83.2149	100.129	95.7383	99.7126	100.934	84.6632	113.277	0.0275581	0.868396	1	1	1	1	1	1	1	0.984568	0.498347	0.581458	0.78918	0.67304	0	6.24343	3.45808
Xetro.C01811|c7orf60	45.5254	138.605	115.037	113.867	142.374	162.692	240.221	196.221	236.043	111.258	164.688	80.5644	7.76258e-05	1	1	1	1	1	0.663535	1	0.611017	0.827788	0.0831321	0.156445	-0.636846	-0.116456	0	90.1317	72.9801
Xetro.C01813|unnamed	18.45	140.106	85.3932	81.2326	67.3556	92.1523	80.9618	81.5704	89.4471	139.771	80.3854	84.9321	7.72492e-06	1	1	1	1	1	1	1	1	0.0406341	0.843006	0.1546	0.347066	0.309008	0	167.99	185.178
Xetro.C01817|mdfic	39.9845	108.234	92.838	73.7989	91.8911	52.1908	46.9009	42.4814	46.998	83.3901	150.06	256.293	0.00109057	1	1	1	1	0.178524	0.147557	0.0368146	0.0907509	0.36037	0.600395	5.12065e-06	-0.2087	-0.0724761	0	15.7721	8.48434
Xetro.C01818|	0.0763449	112.696	88.6078	36.9225	44.798	29.8917	17.4189	9.90504	11.9946	42.4441	40.8816	34.3239	1.96108e-39	1	1	0.030044	0.363781	1.10514e-06	2.06352e-06	9.82975e-11	1.50981e-09	6.27012e-05	3.82917e-14	1.72033e-13	-3.27539	1.27133	8	0.0821202	6.27518
Xetro.C01821|cav2	43.9199	122.893	118.292	114.496	138.286	115.015	102.116	121.999	109.841	35.9805	99.524	50.4537	0.000299411	1	1	1	1	1	1	1	1	0.0290317	1	4.18471e-08	-0.00244656	-0.00840115	0	6.06243	2.71736
Xetro.C01831|naa38	38.3591	111.94	93.3297	92.7691	118.123	129.677	96.4469	96.9088	101.153	139.041	141.838	113.74	2.44882e-05	1	1	1	1	1	1	1	1	0.00418835	0.00157055	0.251302	0.183433	0.110838	11	166.624	165.582
Xetro.C01838|ing3	48.634	112.205	94.6121	105.648	117.975	110.437	105.725	88.5506	100.559	188.297	140.775	100.291	0.000178773	1	1	1	1	1	1	1	1	1.11363e-08	0.00106145	1	1.42617	0.345374	8.5	92.5894	48.8222
Xetro.C01842|fam3c	35.7815	119.865	93.4715	85.576	97.3149	106.572	75.6971	77.5807	82.8842	109.298	85.3474	65.9194	0.00203861	1	1	1	1	1	1	1	1	0.44189	1	6.82365e-06	-0.610882	-0.111441	0	166.911	104.208
Xetro.C01856|wasl	30.4889	102.524	99.5751	114.564	143.696	131.187	128.88	109.513	121.79	67.9422	123.868	143.503	3.69363e-05	1	1	1	1	1	1	1	1	3.74171e-05	0.0180476	2.74329e-06	2.82813	0.0931441	8.5	15.9205	17.7607
Xetro.C01864|znf800	28.6541	116.627	111.758	131.385	114.121	132.946	152.602	113.607	146.382	127.293	114.383	156.137	3.21775e-06	1	1	1	1	1	1	1	1	0.143312	0.582584	1.16257e-05	-0.241617	-0.111794	0	129.572	116.466
Xetro.C01867|mapk11	46.3826	113.7	104.072	98.4314	138.952	116.448	123.311	116.289	129.122	94.6536	138.134	80.6806	0.0048472	1	1	1	1	1	1	1	1	0.99742	0.270939	0.0720038	2.6127	0.231612	12.5	206.436	224.835
Xetro.C01868|mapk12	24.1657	141.326	133.905	129.082	152.423	157.184	129.436	148.129	152.862	24.4764	204.713	118.033	0.00101537	1	1	1	1	1	1	1	1	1.21536e-07	0.000670561	0.467616	2.9567	0.0550286	0	61.8032	65.8156
Xetro.C01869|szl	1.69818	114.884	35.4008	79.1786	85.2048	526.878	241.525	571.262	249.785	3.92079	116.414	107.863	1.30957e-13	1	1	1	1	0.00353291	0.742539	0.00397424	0.608389	5.34578e-37	0.99339	1	0.665158	-6.96343	8.5	0.567901	31.108
Xetro.C01883|pim3	48.3915	104.789	105.351	125.025	181.65	122.614	197.77	149.746	161.363	160.088	137.867	150.294	7.2188e-05	1	1	1	0.673647	1	0.341432	1	0.909263	0.0370724	0.170931	0.000413918	0.702301	-0.120827	7	663.096	349.066
Xetro.C01897|gramd4	22.9612	115.956	112.639	105.688	128.595	91.8391	103.225	88.7975	95.3796	40.7961	111.954	71.6122	2.91761e-06	1	1	1	1	1	1	1	1	1.08987e-18	0.146503	0.00372231	1.89547	-0.113536	0	36.6913	30.6184
Xetro.C01899|	26.2468	112.948	106.745	94.9325	107.075	108.244	84.5634	97.9771	91.3967	44.0955	116.621	89.644	5.03628e-06	1	1	1	1	1	1	1	1	1.04025e-20	0.55565	0.169028	2.25634	0.172394	8	7.78579	48.1718
Xetro.C01902|gtse1	47.5743	109.719	99.4752	102.579	101.66	104.575	94.6331	101.669	86.9908	143.275	110.906	101.859	0.00200865	1	1	1	1	1	1	1	1	0.00104639	0.846486	1	1.27549	0.105682	8.5	363.652	220.724
Xetro.C01908|abcd2	41.1033	136.996	111.075	112.119	132.314	146.159	123.927	105.301	109.551	55.0459	179.787	60.6795	0.0929146	1	1	1	1	1	1	1	1	0.0266428	0.0304794	1.18664e-05	0.484391	0.65115	0	0.460208	3.14897
Xetro.C01925|cbll1	42.9458	118.296	105.666	109.196	115.312	130.073	109.094	97.6463	106.846	175.626	112.134	75.2704	7.96344e-06	1	1	1	1	1	1	1	1	6.28921e-06	0.729933	3.68167e-06	-0.404908	-0.0272046	8.5	5.53454	5.22402
Xetro.C01936|prkar2b	4.80884	99.1258	89.3649	92.7356	94.4806	131.946	153.498	98.9471	76.6167	68.1018	104.464	104.245	1.79691e-30	1	1	1	1	1	1	1	1	0.0105415	1	1	0.934432	0.0720828	0	1.10339	4.03073
Xetro.C01938|flj36031	39.254	126.049	109.524	100.334	109.112	121.247	108.888	106.911	105.413	115.677	107.783	97.976	0.0117326	1	1	1	1	1	1	1	1	0.330252	1	0.934737	0.379497	0.0152887	8	161.426	73.0748
Xetro.C01943|atxn7l1	16.6043	113.377	112.402	107.725	107.831	99.855	75.0789	68.136	76.076	29.1245	113.188	104.922	2.456e-06	1	1	1	1	1	1	1	1	3.48093e-26	0.980082	0.869454	-0.892988	0.22136	0	3.69253	1.54988
Xetro.C01961|armc10	21.8915	101.533	115.791	120.858	112.604	92.1839	136.371	126.119	142.066	72.5217	136.3	95.3576	2.52738e-08	1	1	1	1	1	1	1	1	0.1309	0.547687	0.921024	-0.102693	0.156814	0	23.3965	19.465
Xetro.C01972|ptpn12	49.6603	107.94	95.8233	102.104	102.186	144.819	156.459	114.76	122.145	121.713	101.797	122.907	0.00149648	1	1	1	1	1	0.646136	1	1	0.176791	0.975927	0.140228	-0.888416	-0.324936	0	56.7776	46.9556
Xetro.C01973|rsbn1l	30.0271	103.112	104.862	131.696	114.642	117.09	124.654	103.269	112.934	228.608	96.3852	121.103	3.0054e-07	1	1	1	1	1	1	1	1	8.45995e-13	1	0.0201925	-0.945277	-0.00379642	8.5	216.108	84.465
Xetro.C01978|gnai1	36.0946	103.978	102.557	116.645	114.866	104.86	124.481	97.0816	113.62	100.515	88.7977	102.954	4.5269e-09	1	1	1	1	1	1	1	1	0.999321	0.555539	0.918565	0.270568	0.231601	8.5	249.086	322.307
Xetro.C01982|hgf	0.81471	145.073	152.623	162.063	197.553	133.75	199.761	150.215	177.391	0	115.494	129.482	7.64671e-15	1	1	1	1	1	1	1	1	3.86578e-22	0.635062	0.876249	3.81727	-0.0606077	0	0	1.41758
Xetro.C01993|kiaa1324l	0.583697	122.899	82.5416	65.9537	95.2597	139.776	82.426	92.7588	76.6495	3.27044	120.3	93.0821	2.47436e-10	1	1	1	1	1	1	1	1	2.86049e-06	0.969925	0.469883	5.4626	0.0411567	11	0.0307364	12.8245
Xetro.C01995|c7orf23	48.3383	181.742	106.068	104.885	117.16	101.539	109.69	105.263	137.396	166.322	120.938	75.2213	7.04288e-08	0.422723	1	1	1	1	1	1	1	0.0110642	0.81224	0.00103297	-1.45607	-0.17274	11	54.5085	31.7243
Xetro.C02000|suv39h2	29.3335	112.577	98.4073	114.933	99.0766	96.1421	94.4655	94.8583	102.794	169.97	109.962	141.867	3.82596e-06	1	1	1	1	1	1	1	1	1.73448e-06	0.524974	2.76393e-05	-0.192615	-0.149473	8.5	134.483	106.322
Xetro.C02006|sephs1	26.5694	100.445	94.9991	92.1004	123.216	115.026	105.944	106.566	114.9	138.14	112.701	49.582	0.00150007	1	1	1	1	1	1	1	1	0.155897	0.735368	1.4106e-13	1.94747	0.27365	0	8.60624	9.04554
Xetro.C02032|gata3	2.43551	125.453	63.2311	12.6331	14.0667	183.043	69.4672	69.1112	45.5614	326.395	116.438	75.1241	6.51687e-23	1	1	0.0308974	0.0231729	1	1	1	1	0.00207105	0.303477	0.0475977	-4.6475	-0.878475	11	0	1.3892
Xetro.C02033|taf3	24.1671	111.117	92.1399	93.3997	101.557	97.2156	92.0219	85.6705	88.6077	140.658	119.42	102.413	7.68668e-08	1	1	1	1	1	1	1	1	0.00705184	0.520786	0.997802	0.303824	-0.00712317	11	19.5737	27.0746
Xetro.C02035|kin	48.0625	89.618	116.42	119.869	108.733	97.4729	96.2018	108.152	111.963	140.048	83.4622	88.2485	0.00408803	1	1	1	1	1	1	1	1	0.00416429	0.8065	0.439819	-1.29791	-0.358711	11	308.941	143.765
Xetro.C02042|pfkfb3	32.2428	102.23	102.662	91.6201	100.06	65.8048	55.882	51.5069	55.561	52.0163	100.427	128.415	1.14157e-05	1	1	1	1	1	0.14181	0.0295834	0.0761648	1.95781e-05	1	0.085058	0.531453	1.11322	8	120.273	66.3674
Xetro.C02067|	19.8967	108.374	90.0713	36.8463	44.209	87.6806	80.1897	31.5384	27.9248	313.31	86.8706	57.8031	2.80063e-11	1	1	6.44216e-05	0.0221544	1	1	2.82881e-05	1.45654e-06	4.55915e-05	0.731033	0.000875225	-2.68474	0.143442	0	42.6831	48.3402
Xetro.C02082|zc3hc1	36.3097	104.101	102.15	99.8378	111.2	107.589	102.624	82.8328	90.5831	213.67	165.609	100.044	0.00181033	1	1	1	1	1	1	1	1	2.75019e-12	0.00542028	0.99855	0.146745	-0.0878558	8.5	182.11	153.394
Xetro.C02085|nrf1	22.9342	109.425	97.2962	102.682	114.712	109.968	88.648	89.2766	96.9471	192.394	116.564	148.533	0.000235269	1	1	1	1	1	1	1	1	6.30756e-05	0.564075	0.000231576	1.32918	0.0301895	8.5	172.892	159.055
Xetro.C02088|smo	20.1291	107.512	101.568	115.783	110.83	98.8205	74.0402	89.3906	92.0257	142.72	88.3782	109.236	1.08906e-05	1	1	1	1	1	1	1	1	0.133623	0.595322	0.758888	0.310882	-0.174489	8.5	73.3665	79.5615
Xetro.C02102|tnpo3	29.6432	137.496	91.9033	91.807	97.8115	108.226	83.1829	83.7633	81.9684	119.538	123.551	84.3483	0.0011048	1	1	1	1	1	1	1	1	0.161569	0.757066	0.202039	1.51916	0.123895	8.5	154.739	142.976
Xetro.C02103|znrd1	23.5403	99.0497	102.363	111.985	127.197	96.0825	92.2487	87.3408	99.4464	173.676	98.7399	71.9435	1.13453e-09	1	1	1	1	1	1	1	1	0.000114813	1	0.000140784	-0.345729	0.150319	0	97.8537	74.6559
Xetro.C02106|snd1	37.2545	93.9335	103.569	65.1867	62.8217	40.8423	53.6422	40.6446	44.6577	134.937	89.1595	111.838	7.93452e-10	1	1	0.919058	0.385441	0.00271577	0.0422473	6.55795e-05	0.000481236	0.00892048	0.763697	0.502053	-2.25098	2.18387	8.5	210.974	255.027
Xetro.C02108|impdh1	41.7528	109.132	95.4676	93.6393	118.23	113.525	115.475	113.399	112.514	165.957	105.044	103.508	2.11561e-05	1	1	1	1	1	1	1	1	9.43964e-09	0.800083	0.744824	0.413476	0.195477	0	60.6186	95.5531
Xetro.C02126|rabl2b	34.7732	112.247	140.89	147.414	104.714	111.833	83.2078	88.6124	107.3	156.359	122.861	80.5504	2.05027e-06	1	1	1	1	1	1	1	1	1.4283e-05	0.400084	0.11771	-0.386605	-0.210115	0	42.4206	37.2773
Xetro.D00009|	15.1009	97.17	86.8172	82.0286	92.84	108.798	75.7273	93.3577	78.7462	167.544	147.462	70.1567	0.00022225	1	1	1	1	1	1	1	1	0.00741383	0.0499565	0.00015373	0.787393	-0.154515	0	0.270306	2.67341
Xetro.D00010|	48.8953	90.8626	104.603	103.236	136.526	106.13	118.887	115.392	160.23	335.548	113.77	75.8697	0.0170257	1	1	1	1	1	1	1	0.529964	3.73394e-16	0.716279	0.00835901	0.350611	-0.31681	NA	0.259639	1.12899
Xetro.D00011|unnamed	46.3807	91.2415	100.32	89.4744	91.9146	90.8472	84.3637	82.1991	95.286	150.756	121.089	70.8628	0.0124003	1	1	1	1	1	1	1	1	8.57427e-06	0.472436	0.00403794	0.425561	0.224069	8	3.73812	5.68762
Xetro.D00018|	15.5014	108.254	95.2643	84.254	99.7027	110.183	79.6605	91.751	97.4549	151.262	132.454	80.2023	3.60089e-05	1	1	1	1	1	1	1	1	0.0162092	0.196838	0.0225482	0.378807	-0.123626	NA	0.0185175	0.149287
Xetro.D00022|rps13	25.0459	102.472	94.7574	88.7235	104.923	107.436	104.76	96.4992	100.141	124.451	120.941	77.6978	5.65314e-05	1	1	1	1	1	1	1	1	0.295123	0.768487	0.000835049	0.855969	0.485819	8	157.787	108.908
Xetro.D00027|trim66	26.9503	98.1209	118.062	115.279	130.021	152.956	151.961	163.052	148.747	317.875	150.937	109.938	0.0378166	1	1	1	1	1	1	1	1	6.05083e-11	0.692963	0.99855	0.78475	0.155485	NA	0.233756	0.162846
Xetro.D00032|nav2	20.017	121.228	74.1552	72.6126	78.9076	189.364	129.163	133.438	90.4812	418.548	158.302	130.373	0.00198756	1	1	1	1	1	1	1	1	6.98665e-18	0.326592	0.562925	2.58272	-0.579244	11	0.290314	1.46635
Xetro.D00045|svip	35.3892	99.5913	123.885	109.734	111.924	88.5558	97.5211	81.6703	88.3793	199.103	114.866	93.8758	5.07958e-05	1	1	1	1	1	1	1	1	0.000865663	0.906868	0.904312	0.107028	0.469074	8	80.1177	95.3092
Xetro.D00071|copb1	39.1676	110.233	126.601	108.049	160.139	119.481	151.002	130.029	188.756	327.113	152.08	191.148	0.00297714	1	1	1	1	1	1	1	0.858363	4.86361e-26	0.115333	9.88183e-05	0.781514	0.114523	12.5	61.7083	50.2027
Xetro.D00073|e2f8	44.7992	104.572	90.609	98.0411	89.6906	119.047	86.5231	98.4571	111.149	236.425	99.0345	123.496	0.00223668	1	1	1	1	1	1	1	1	1.96274e-08	1	0.0649666	1.18661	0.300142	8.5	72.7311	76.5107
Xetro.D00078|	0.798339	115.161	92.0968	74.9224	110.894	95.299	92.7937	106.22	109.664	236.928	119.302	128.662	3.41603e-10	1	1	1	1	1	1	1	1	0.000360849	1	0.128686	0.251472	0.202373	NA	0	1.49373
Xetro.D00079|btbd10	9.50175	111.594	96.9693	114.524	104.271	113.907	96.2097	97.3933	98.6746	201.595	109.112	114.833	6.07034e-08	1	1	1	1	1	1	1	1	1.02734e-06	0.955193	0.0603437	-0.82482	0.235719	8.5	53.6067	42.625
Xetro.D00083|tmem41b	44.135	102.431	87.77	96.4864	131.603	120.577	125.831	111.111	163.522	130.879	92.3258	107.292	0.0018578	1	1	1	1	1	1	1	0.806332	0.00792226	1	0.786	-0.0721611	0.080053	8.5	25.871	17.7211
Xetro.D00100|ctr9	24.2295	115.265	87.5393	82.6616	89.2807	150.107	105.382	107.779	120.72	147.182	125.589	97.0398	0.00012699	1	1	1	1	1	1	1	1	0.00922029	0.290301	0.880802	1.11418	0.198501	8.5	14.7775	19.22
Xetro.D00104|	0	120.423	93.7013	19.2333	32.8313	95.717	21.4671	10.5663	11.3581	291.556	64.1127	61.6011	1.86701e-32	1	1	0.0843257	0.571903	1	0.0344738	0.000153515	0.000206554	2.57484e-09	0.43795	0.15413	-2.87746	0.98471	NA	0	0.0853962
Xetro.D00122|prr5l	36.8987	116.348	98.7351	34.9392	36.495	62.8167	29.7122	26.2155	27.1938	77.3854	80.461	74.7167	0.0479476	1	1	0.0183996	0.220087	1	0.0229605	0.00510391	0.00631557	0.750408	0.613255	9.30611e-05	-4.23024	1.18692	8.5	4.95115	10.6119
Xetro.D00136|api5	47.0564	105.626	99.2049	89.1008	104.55	102.46	83.0399	88.8147	88.3644	79.3341	114.42	92.9929	0.00650619	1	1	1	1	1	1	1	1	0.326308	0.707935	0.150358	1.93185	0.285423	8.5	108.989	220.336
Xetro.D00185|ccnd1	9.44767	88.2859	109.472	78.5162	84.1228	64.1862	54.6861	45.3884	39.1785	220.243	134.636	96.1128	0.0361963	1	1	1	1	1	1	1	0.77858	0.000121069	0.39414	0.69958	3.05443	0.641374	8.5	95.8561	147.287
Xetro.D00195|	0.761986	102.31	104.877	121.524	173.067	102.695	97.1549	112.897	140.689	0.605841	133.745	95.1365	3.79074e-18	1	1	1	1	1	1	1	1	1.72167e-42	0.010053	0.556459	5.8336	0.551863	8.5	0.00575002	25.1787
Xetro.D00196|uvs.2	0.198472	91.1271	114.689	156.325	123.241	83.426	68.049	97.1445	92.5961	1.66722	135.285	113.295	1.90007e-71	1	1	1	1	1	1	1	1	1.1029e-45	0.427659	0.60807	3.18085	0.836131	8.5	0.0379288	103.349
Xetro.D00203|cry2	44.661	94.5243	103.769	98.6768	103.804	105.769	108.865	113.474	106.729	124.673	120.548	143.751	0.0167531	1	1	1	1	1	1	1	1	0.0544038	0.715714	0.102027	1.14772	0.0761284	8.5	53.2571	51.5528
Xetro.D00233|oraov1	29.3148	93.5738	110.901	134.112	96.5005	92.0034	70.2203	96.7778	115.796	112.062	87.9055	81.2833	1.23068e-05	1	1	1	1	1	1	1	1	0.958264	0.815407	0.0243522	1.14561	0.203515	8	2.4656	3.71941
Xetro.D00245|zdhhc5	11.0762	108.283	95.0359	92.3618	99.132	118.413	95.8412	100.096	89.859	110.234	97.5892	90.4277	1.11154e-07	1	1	1	1	1	1	1	1	0.633375	1	0.219564	-0.164441	-0.274179	12.5	51.1621	40.4914
Xetro.D00246|clp1	33.0621	124.453	98.6146	109.489	107.862	110.975	105.271	116.912	109.533	158.441	104.556	78.4369	0.00111661	1	1	1	1	1	1	1	1	0.000743595	0.997063	0.000198857	-0.313361	-0.219175	8.5	106.597	90.9375
Xetro.D00262|sdhaf2	9.28398	107.775	89.6329	100.121	122.341	125.719	108.918	90.7746	107.012	142.84	161.841	118.657	5.53361e-12	1	1	1	1	1	1	1	1	0.00671857	0.00208801	0.155495	-0.0392041	0.0400457	0	61.9157	44.6591
Xetro.D00263|cpsf7	27.5807	103.291	104.656	110.311	91.1558	102.208	73.5301	78.1827	78.5715	186.735	112.853	308.348	1.88156e-09	1	1	1	1	1	1	1	1	0.000108759	0.780608	1.021e-60	1.19534	-0.0176023	8.5	67.4965	86.4037
Xetro.D00272|pkp3	32.2173	103.575	93.0428	86.3088	109.516	140.916	68.3505	79.2505	87.5167	66.5419	86.1777	109.82	0.00720829	1	1	1	1	1	1	1	1	0.023414	0.553732	0.758224	0.164783	-0.0539693	0	72.0327	70.3828
Xetro.D00312|ptdss2	33.376	106.105	99.2455	91.6124	149.158	113.437	133.216	127.573	133.612	153.614	101.894	93.9787	3.26488e-07	1	1	1	1	1	1	1	1	8.90939e-05	1	0.687941	-0.260848	-0.0684719	0	88.9845	85.4279
Xetro.D00328|ndufs8	25.8923	105.823	88.1802	43.8857	40.2038	94.4225	52.7463	32.1559	31.5664	382.595	71.8577	73.2126	1.60227e-07	1	1	0.00730088	0.00510039	1	0.189177	3.9686e-05	2.17301e-05	1.22068e-08	0.188102	1.88906e-06	-0.394505	0.0819134	8.5	316.334	309.184
Xetro.D00331|ndufv1	26.9829	105.936	109.148	102.59	116.858	117.702	111.811	109.812	117.652	209.252	124.983	75.3705	1.38999e-06	1	1	1	1	1	1	1	1	1.50091e-11	0.336947	0.0109621	1.56734	-0.0643675	0	143.831	157.738
Xetro.D00350|tp53i11	35.9488	123.128	109.209	106.183	99.0845	127.161	120.217	99.714	89.0141	238.188	119.931	84.9673	0.019521	1	1	1	1	1	1	1	1	1.68505e-09	0.85348	0.343065	1.35925	-0.0391041	0	36.372	52.6222
Xetro.D00353|celf1	42.0952	102.18	103.177	115.068	112.196	93.9101	91.9781	89.7938	96.1701	151.715	96.6098	103.879	0.000146181	1	1	1	1	1	1	1	1	0.0162553	1	0.832219	1.08022	0.171049	8.5	58.1633	68.6325
Xetro.D00371|cstf3	6.97601	112.416	99.3313	102.158	116.533	109.594	97.5533	101.556	110.717	140.979	133.051	110.065	1.63988e-07	1	1	1	1	1	1	1	1	0.0224874	0.26871	0.352751	0.471256	-0.108043	11	21.7393	30.3694
Xetro.D00375|depdc7	27.7052	117.519	90.8459	98.0389	78.89	147.042	105.511	119.455	92.5034	81.9467	112.3	108.945	5.36378e-08	1	1	1	1	1	1	1	1	0.0597608	0.429901	0.790537	-1.40453	-0.514133	8.5	335.907	167.618
Xetro.D00378|slc13a4	3.15108	132.249	71.1643	74.552	90.0382	194.778	100.494	155.978	98.7405	31.7273	204.895	52.4596	0.000632247	1	1	1	1	1	1	1	1	0.0496898	0.0761193	1.45663e-07	3.63077	-0.98836	11	0.0780957	2.73863
Xetro.D00417|	0.11792	105.73	108.188	113.241	166.882	114.227	120.955	126.765	152.567	8.55914	157.054	117.621	3.6964e-46	1	1	1	0.132424	1	1	1	0.229147	1.46309e-43	7.43728e-05	0.167245	5.4505	0.126301	8	0.0359947	517.149
Xetro.D00421|mob2.1	23.727	110.948	109.073	103.81	117.873	127.176	118.069	114.125	123.596	123.568	96.0398	119.878	4.30366e-13	1	1	1	1	1	1	1	1	0.219438	1	0.193702	0.521685	-0.0803698	8.5	161.385	100.461
Xetro.D00434|mrpl23	25.8119	95.0348	101.52	124.714	87.69	130.024	143.366	135.015	138.559	312.244	109.544	74.5625	9.99588e-13	1	1	1	1	1	1	1	1	1.1678e-19	0.963657	0.00987799	0.0888302	-0.0240742	0	53.6273	25.4224
Xetro.D00439|cd81	36.2006	111.2	111.52	84.8987	123.75	112.596	97.1576	107.075	109.121	165.299	129.803	57.5997	0.0566648	1	1	1	1	1	1	1	1	0.0184546	0.180204	1.06895e-08	1.65866	0.130397	8.5	3.07044	20.4948
Xetro.D00440|	47.1821	101.282	101.807	102.673	119.412	112.361	124.413	118.468	139.278	136.77	130.784	131.534	2.68055e-06	1	1	1	1	1	1	1	1	0.0125633	0.0671051	0.000482991	0.0378438	0.0254634	8.5	94.9415	51.7695
Xetro.D00441|	40.8971	103.988	101.857	94.0618	116.998	132.022	104.206	135.002	120.113	10.6463	126.892	94.5181	0.021745	1	1	1	1	1	1	1	1	9.61038e-05	0.998159	0.424804	5.08201	-0.665001	0	0.00854927	11.3047
Xetro.D00446|unnamed	0.136325	90.2833	81.3556	161.489	209.195	192.787	250.768	395.085	344.272	0.518703	130.312	75.6874	9.90776e-62	1	1	1	1	1	1	0.544707	0.678722	1.99159e-34	0.858152	0.182678	1.965	-0.148679	0	0.0453701	2.2437
Xetro.D00478|arl2bp	43.0695	119.922	111.598	99.7862	110.302	125.41	102.534	95.9325	102.902	126.492	104.149	114.126	2.11978e-05	1	1	1	1	1	1	1	1	0.110715	0.969321	0.663052	-0.195756	0.0858561	12.5	301.234	216.099
Xetro.D00482|sall1	16.4807	101.866	95.4476	69.0855	74.8736	80.3334	60.7882	54.0483	51.9473	5.24176	100.958	89.6428	7.67825e-08	1	1	0.759956	1	0.829612	0.285311	0.0552555	0.0244579	7.73894e-24	1	0.00604677	0.537047	0.407641	8	6.47793	76.1897
Xetro.D00487|chd9	43.9953	103.667	105.155	124.284	133.073	121.701	128.332	119.923	125.485	162.978	101.601	83.027	8.90869e-10	1	1	1	1	1	1	1	1	4.61484e-05	1	0.276145	-1.05997	0.0201432	0	3.77334	2.1653
Xetro.D00498|cfdp1	44.9402	103.092	91.3911	62.8853	57.8614	111.479	83.7894	70.3993	64.274	172.888	86.2019	72.4059	0.000210051	1	1	0.654687	0.171547	1	1	1	0.387044	7.46403e-07	0.836672	0.0227875	-0.577884	0.0152072	0	80.8847	89.066
Xetro.D00520|	0.741544	93.2625	71.782	56.958	57.3936	104.5	88.2051	77.5521	79.7903	158.883	49.4242	59.5383	3.02954e-24	1	1	1	1	1	1	1	1	0.000112393	0.000250596	0.00679203	-1.64475	0.335843	NA	0	1.04602
Xetro.D00521|irx3	1.46649	106.387	108.021	48.5917	18.4049	23.8993	4.67616	2.48926	2.67258	49.6237	66.5405	57.5928	5.00849e-19	1	1	0.0415669	0.133345	3.0465e-05	2.16623e-05	1.52519e-07	2.18857e-07	0.00404105	0.0552083	4.17548e-14	-4.14173	1.49725	8	0.0415194	27.3411
Xetro.D00531|nutf2	13.1175	103.681	101.751	111.031	98.687	106.421	107.024	106.134	84.2494	162.345	116.94	77.3425	2.10244e-07	1	1	1	1	1	1	1	1	4.1302e-06	0.691708	0.00379939	-0.231205	0.0482557	11	142.642	123.376
Xetro.D00537|ctcf	41.3133	97.986	106.383	132.927	123.451	110.534	122.377	116.341	125.778	221.994	119.787	144.14	0.000503823	1	1	1	1	1	1	1	1	1.06676e-06	0.740927	1.77947e-07	0.122581	-0.04067	8.5	640.456	783.943
Xetro.D00540|vrk3	37.115	129.043	109.973	108.678	120.65	158.393	139.559	137.715	154.73	32.6362	115.293	147.848	5.53567e-07	1	1	1	1	1	1	1	0.859603	3.76903e-10	0.834932	0.0459995	0.240942	0.260776	0	73.8651	88.4687
Xetro.D00552|sf1	37.9761	107.451	96.8297	92.891	106.421	104.02	86.1038	92.4867	95.1234	75.7836	108.366	97.2372	0.000155693	1	1	1	1	1	1	1	1	0.194234	0.852681	0.650607	1.01055	0.534315	8	31.0223	112.387
Xetro.D00553|	6.58857	103.157	100.344	125.585	105.214	109.698	103.38	108.236	108.364	232.805	115.293	375.441	5.99572e-19	1	1	1	1	1	1	1	1	1.25384e-07	0.691995	1.30272e-17	0.401694	-0.0408009	NA	0.14526	57.7857
Xetro.D00554|men1	48.9705	103.033	108.89	113.09	158.088	118.284	159.141	138.823	149.932	236.389	137.946	121.852	8.46466e-06	1	1	1	1	1	1	1	1	1.83329e-15	0.113726	0.169687	-1.65358	-0.426241	0	153.551	51.2288
Xetro.D00560|sf3b2	25.1275	108.981	97.5757	106.557	121.829	112.966	131.859	112.931	133.893	194.252	115.365	130.751	3.2414e-10	1	1	1	1	1	0.759846	1	0.547791	1.51488e-07	0.746635	9.26401e-05	0.475097	0.193992	8	82.4729	144.488
Xetro.D00568|herpud1	21.8168	106.842	106.665	103.711	90.1485	112.762	131.958	113.466	102.949	24.6699	129.534	105.841	2.11871e-14	1	1	1	1	1	1	1	1	6.77795e-97	0.40889	0.865228	-0.690798	-0.575479	8	63.821	101.154
Xetro.D00569|slc12a3	0.807978	102.072	110.841	90.2417	113.898	94.262	108.868	102.319	81.7318	33.3138	147.483	134.534	4.69796e-14	1	1	1	1	1	1	1	1	0.00720349	0.00351004	0.0220128	1.54397	0.252008	NA	0	0.530973
Xetro.D00573|nudt21	45.3744	106.306	106.019	115.931	63.6793	105.359	74.701	76.7033	72.3976	162.763	114.957	93.5731	0.000761165	1	1	1	1	1	1	1	1	0.00173903	0.819998	0.640581	-0.0310067	0.229344	8.5	207.102	291.102
Xetro.D00579|cbfb	28.0687	95.2813	103.336	138.759	125.454	106.528	116.158	128.97	124.727	152.329	63.2774	104.235	2.07971e-08	1	1	1	1	1	1	1	1	0.00119216	0.00158029	0.884901	-0.677414	0.26723	0	112.639	150.877
Xetro.D00597|bcmo1	0.660959	110.252	119.973	116.185	141.975	121.325	131.354	183.107	190.497	121.899	39.0386	81.8127	6.10333e-18	1	1	1	1	1	1	0.991475	0.652787	0.452841	3.35993e-06	0.920714	-6.81727	0.231962	NA	0.0258227	0.961038
Xetro.D00599|gcsh	47.5743	102.311	96.0176	111.063	134.804	111.649	108.108	116.493	115.722	170.237	103.161	86.5867	2.54799e-09	1	1	1	1	1	1	1	1	8.44346e-05	1	0.140261	-0.160638	0.0100383	12.5	166.105	150.381
Xetro.D00604|atmin	30.4569	116.381	95.013	109.188	122.606	108.083	157.567	107.342	123.799	162.787	128.076	109.64	2.98953e-08	1	1	1	1	1	0.823632	1	1	7.35786e-06	0.580432	0.842172	-0.865049	0.0964129	0	101.241	44.9912
Xetro.D00605|cenpn	41.4512	105.961	92.137	100.247	104.799	121.699	93.2291	94.5201	101.678	99.2883	102.495	104.433	0.00217407	1	1	1	1	1	1	1	1	0.555114	1	0.967166	-1.36831	0.0915025	8.5	99.7349	73.3393
Xetro.D00606|c16orf61	38.9898	106.733	96.437	84.3851	138.496	114.838	116.659	115.464	128.792	133.744	108.552	108.036	2.01622e-05	1	1	1	1	1	1	1	1	0.470737	0.994994	0.765493	0.198278	0.134687	0	135.573	104.767
Xetro.D00631|papd5	14.4397	99.5111	82.8092	76.5948	70.0553	97.2934	58.7372	59.0698	50.5511	173.098	83.0913	106.898	1.32006e-19	1	1	0.597529	0.532363	1	0.0249857	0.0170203	0.000204591	9.85564e-08	0.333231	0.673108	-0.4673	-0.227937	8.5	49.2494	47.5289
Xetro.D00633|heatr3	30.2978	114.502	94.8573	93.9595	104.37	106.261	83.0852	89.3517	97.1206	109.987	85.4464	87.405	0.0015458	1	1	1	1	1	1	1	1	0.424142	0.249717	0.113829	1.86729	0.297797	8.5	22.1426	24.0227
Xetro.D00634|tmem188	34.4142	111.736	107.994	78.787	90.7407	111.26	106.955	99.8498	93.1455	53.5335	116.727	80.4581	1.67987e-07	1	1	1	1	1	1	1	1	5.74988e-05	0.586473	0.122278	-0.0303252	0.0556667	0	146.563	156.65
Xetro.D00641|znf521	4.97943	93.9454	87.6758	104.306	93.8299	105.041	127.844	110.025	107.906	100.326	72.5174	91.0042	2.84428e-42	1	1	1	1	1	1	1	1	1	0.195018	0.742537	-0.0217927	0.125046	NA	22.5791	26.1366
Xetro.D00642|	7.14643	89.5373	85.5386	71.0964	70.475	95.3917	56.8091	64.9691	45.9424	60.157	76.5079	54.9674	3.711e-39	1	1	1	1	1	0.404657	1	0.0324794	9.28421e-06	0.147185	0.00302468	-0.356172	-0.41402	7	2.69657	43.9028
Xetro.D00655|	26.4547	108.605	97.2182	92.5957	130.221	115.656	118.402	106.714	138.398	128.728	103.115	111.781	2.19058e-09	1	1	1	1	1	1	1	0.760687	0.0695372	1	0.442051	-0.249055	0.238188	0	167.149	220.361
Xetro.D00656|ccne1	45.2917	105.981	102.966	89.8151	138.328	97.6306	126.898	118.682	129.433	111.345	134.502	90.9282	0.00164738	1	1	1	1	1	1	1	1	0.0605083	0.454697	0.331364	0.433448	0.125054	8	408.453	530.403
Xetro.D00657|c19orf2	45.6176	107.163	98.5582	113.556	132.144	117.768	125.111	129.307	129.727	192.097	87.9994	84.8236	3.45417e-06	1	1	1	1	1	1	1	1	8.42769e-11	0.724505	0.0525702	-0.51643	-0.390997	0	142.886	95.235
Xetro.D00663|	0.540099	100.498	83.04	64.4674	51.5966	89.1523	32.4373	38.086	21.2302	62.9075	58.583	87.6279	5.5217e-43	1	1	1	1	1	0.684482	1	0.123055	0.111582	3.72056e-06	0.8903	-0.0655332	-0.141995	0	0	28.4046
Xetro.D00678|rhpn2	38.0302	109.35	104.554	95.3739	117.527	89.7227	80.5535	80.5905	82.6732	36.8178	114.156	111.345	0.00497422	1	1	1	1	1	1	1	1	6.93914e-07	0.958788	0.136993	1.77041	0.508278	8.5	8.86661	21.8439
Xetro.D00686|pepd	11.8653	108.441	88.0053	85.367	117.632	132.508	86.7213	113.005	112.825	60.5662	135.507	97.4221	9.53584e-07	1	1	1	1	1	1	1	1	0.0118715	0.0639875	0.921024	0.0353459	0.174588	0	51.7345	58.1465
Xetro.D00698|ss18l2	21.7998	106.599	106.591	101.909	95.6701	104.731	74.7688	64.0905	74.5908	146.674	118.305	89.5578	1.412e-06	1	1	1	1	1	1	1	1	0.0229014	0.846235	0.265575	1.51459	0.0221187	11	93.7421	78.1041
Xetro.D00699|lsm14a	39.9728	115.623	101.926	115.21	117.414	117.285	120.631	103.416	117.479	232.043	121.824	169.82	0.00115957	1	1	1	1	1	1	1	1	1.06745e-20	0.572622	3.05553e-13	0.0719625	-0.0546833	8.5	252.957	305.55
Xetro.D00701|kctd15	1.71939	116.668	91.6263	82.2356	129.251	107.468	60.6986	78.7735	89.0786	0.855328	130.865	105.681	0.000471369	1	1	1	1	1	1	1	1	3.14304e-16	0.764034	0.941426	5.49005	-0.105132	8.5	0.253891	35.3329
Xetro.D00744|fam38a	29.2375	121.029	65.8438	77.2856	117.243	212.3	125.774	195.452	162.132	97.6012	176.995	61.3179	0.0144714	1	1	1	1	1	1	0.669532	1	0.946435	0.158611	0.00558532	4.16313	-0.40237	0	17.7673	18.4882
Xetro.D00745|cdt1	27.391	105.905	106.719	116.276	118.209	118.416	107.295	100.687	113.107	184.665	160.846	147.028	2.10562e-10	1	1	1	1	1	1	1	1	5.3658e-05	0.00190527	7.08977e-10	-0.0710033	-0.00953164	8	464.491	632.887
Xetro.D00746|aprt	34.5423	150.735	115.706	110.767	112.003	102.428	111.463	103.97	135.056	41.9083	140.257	87.422	0.026775	1	1	1	1	1	1	1	1	0.00157789	0.152192	0.27637	0.991091	0.164331	8.5	20.8299	32.9776
Xetro.D00775|unnamed	27.1709	99.7682	98.229	99.2463	127.786	94.6673	86.9826	94.7139	107.327	61.0098	114.851	96.6341	0.000116195	1	1	1	1	1	1	1	1	0.000149379	0.512105	0.608422	5.01646	0.465153	8	12.269	41.7456
Xetro.D00806|hsbp1	44.6997	109.304	99.0435	97.9099	115.778	105.872	79.7102	69.1602	97.5269	133.159	102.62	83.2389	0.00104535	1	1	1	1	1	1	1	1	0.0365918	1	0.078456	1.69503	0.0799296	8.5	131.114	164.547
Xetro.D00819|c9orf117	20.7519	105.38	94.802	111.519	114.488	112.506	81.5833	100.241	104.087	60.7535	106.807	88.2297	9.43794e-13	1	1	1	1	1	1	1	1	0.00138159	0.928425	0.143902	2.99365	0.635303	12.5	0.211554	2.52046
Xetro.D00822|cox4i1	49.6832	102.193	110.474	129.941	146.052	116.161	153.495	169.062	147.863	176.42	90.4093	101.27	0.000867304	1	1	1	1	1	0.964749	0.63735	1	2.4294e-07	1	1	0.217807	0.290637	11	306.057	147.873
Xetro.D00843|slc7a5	41.5903	109.025	107.954	114.56	143.03	133.615	148.487	142.604	154.708	24.3357	173.975	79.383	0.0018816	1	1	1	0.908733	1	0.323735	0.575354	0.151433	1.51406e-11	2.24589e-05	0.00383206	3.97957	-0.226126	8.5	73.5646	135.328
Xetro.D00851|zc3h18	41.5098	104.18	96.7028	123.7	111.91	113.936	137.52	111.355	120.644	249.45	108.365	114.963	4.57074e-10	1	1	1	1	1	1	1	1	1.50423e-09	0.926558	0.45776	0.386147	-0.290113	8	41.059	63.2184
Xetro.D00862|psmd7	39.4796	105.942	104.832	101.067	154.517	119.111	132.976	124.835	161.241	171.608	97.1523	81.0165	2.91863e-06	1	1	1	0.867232	1	1	1	0.45743	3.06266e-07	1	0.025014	0.199342	0.0353641	12.5	105.249	131.921
Xetro.D00880|tat	0.665769	108.899	88.8739	93.9753	122.719	164.915	138.709	167.764	160.417	2.7114	119.394	112.1	1.78199e-31	1	1	1	1	0.15573	1	0.454056	0.577356	1.08529e-32	0.0139217	0.968135	1.33721	-0.558721	8	0.306059	146.494
Xetro.D00890|marveld3	31.9336	114.992	102.925	99.9268	95.66	116.962	100.964	79.7965	69.9729	172.614	123.455	100.851	3.08409e-07	1	1	1	1	1	1	1	1	0.00156815	0.891571	0.999464	3.44264	-0.0601449	8.5	169.974	62.3628
Xetro.D00895|cirh1a	47.3111	111.094	93.2642	104.142	94.6525	104.5	100.81	84.0321	86.5801	177.247	130.22	88.6686	3.59357e-07	1	1	1	1	1	1	1	1	1.43474e-09	0.561175	0.388639	0.120767	0.0613914	0	88.1564	83.7696
Xetro.D00899|cdh1	7.4686	111.009	98.3257	84.4105	129.275	88.657	96.1296	91.9739	98.5908	68.3176	109.228	69.4584	9.98255e-06	1	1	1	1	1	1	1	1	0.179256	0.945941	0.00111605	3.18413	0.530753	12.5	1.02942	26.3139
Xetro.D00900|cdh3	18.5946	111.558	97.5103	106.928	96.6799	120.093	91.1139	95.5161	91.7802	58.3133	147.745	165.205	4.72575e-06	1	1	1	1	1	1	1	1	8.42039e-05	0.193865	2.90347e-11	1.0392	-0.109128	8.5	458.777	663.395
Xetro.D00901|	6.89609	116.675	91.1025	97.517	63.5751	123.378	77.0793	85.8267	67.7343	36.9304	98.5306	96.6157	1.1296e-05	1	1	1	1	1	1	1	1	6.20585e-06	1	0.807744	-0.406324	0.780071	8.5	0.0819109	5.49267
Xetro.D00902|foxc2	0.0878835	122.11	85.1977	66.0495	61.8565	103.759	61.113	57.7502	57.0465	61.0897	95.2035	51.5435	6.79458e-85	1	1	1	1	1	1	1	1	0.0550118	1	1.34678e-06	-3.33785	0.547236	8	0	19.3718
Xetro.D00904|zdhhc7	30.0883	100.891	91.3303	104.636	147.218	107.13	123.009	113.861	134.161	82.6995	121.717	74.5788	5.19627e-05	1	1	1	1	1	1	1	1	0.92501	0.345952	0.0150022	-0.686479	-0.22911	0	105.314	49.5689
Xetro.D00906|trmt112	37.6753	89.4826	102.53	96.8235	101.808	90.3574	115.546	96.9291	87.1521	175.526	116.692	114.839	5.96767e-07	1	1	1	1	1	1	1	1	3.22947e-05	0.818248	0.450893	0.133618	0.113651	0	50.4711	47.0204
Xetro.D00912|plcb3	7.03072	97.0305	91.0091	98.3162	94.5193	104.806	75.2973	70.693	75.6676	25.005	146.418	98.6605	1.75515e-06	1	1	1	1	1	1	1	1	3.31117e-12	2.33523e-05	0.956394	3.13168	-0.206191	12.5	13.7272	13.8237
Xetro.D00913|ppp1r14b	19.9505	104.205	96.1134	88.7182	103.126	119.925	112.957	129.209	124.025	178.022	117.685	63.4586	5.04007e-15	1	1	1	1	1	1	1	1	1.56293e-05	0.86405	5.21424e-06	-0.109243	-0.149682	0	151.723	172.217
Xetro.D00914|fkbp2	34.6158	111.818	92.5312	103.352	124.239	100.062	116.728	111.91	125.771	181.346	128.1	89.2008	4.12031e-10	1	1	1	1	1	1	1	0.76905	3.35733e-06	0.150923	0.179788	0.229313	0.144663	8.5	81.7148	69.1686
Xetro.D00916|nudt22	40.8053	96.9798	93.763	51.9932	60.774	98.4741	72.5904	64.1434	61.1839	73.3284	100.688	103.378	0.0114693	1	1	0.107872	0.366513	1	1	0.392004	0.180958	0.415857	1	0.992945	-0.669743	-0.218	8	108.855	336.416
Xetro.D00962|	31.1033	104.873	111.563	100.08	103.786	142.022	189.719	188.012	150.951	407.195	112.767	206.423	0.000662323	1	1	1	1	1	1	1	1	8.42509e-12	0.942709	0.00860845	5.51658	-0.0781839	NA	0.00156782	0.0320832
Xetro.D00977|polr2l.1	23.2649	119.182	111.883	116.821	91.4909	127.478	97.0314	109.324	79.4483	124.328	137.194	78.9493	1.27086e-07	1	1	1	1	1	1	1	1	0.305851	0.33742	0.0618372	0.365521	0.436216	8.5	187.882	281.939
Xetro.D00985|c11orf2	48.9023	115.243	93.2825	108.114	95.203	114.456	97.9162	90.2498	105.629	139.855	88.0401	89.1803	0.000895936	1	1	1	1	1	1	1	1	0.000948152	0.84968	0.394708	-0.0183601	-0.171498	0	45.1528	30.5
Xetro.D00986|ehd1	15.4911	97.4523	100.565	109.668	110.394	88.2363	98.6456	90.4123	96.6257	127.771	188.918	108.316	3.78505e-07	1	1	1	1	1	1	1	1	0.0471259	0.0138637	0.439077	0.0404431	0.187117	8.5	62.3218	85.6352
Xetro.D00992|ppp2r5b	5.86672	126.212	102.347	94.1475	92.2794	149.556	114.879	109.558	118.27	170.827	109.592	114.337	4.92057e-16	1	1	1	1	1	1	1	1	0.0160643	1	0.699621	-0.0778439	-0.178073	NA	0.418627	0.7695
Xetro.D01005|dpf2	39.7398	112.997	94.3354	105.866	91.8112	119.673	91.0659	95.2458	95.1126	156.182	116.102	104.937	0.000175183	1	1	1	1	1	1	1	1	0.000444723	0.508407	0.678152	0.341743	0.143462	8.5	58.4865	78.7905
Xetro.D01020|tmem80	34.7102	108.609	122.752	124.003	133.428	102.776	112.307	153.194	131.11	136.82	100.911	76.5581	8.43888e-06	1	1	1	1	1	1	1	1	0.0241718	0.90946	0.0404838	-0.241135	0.0488093	0	29.6923	21.7985
Xetro.D01022|cdc42ep2	10.45	102.839	76.8098	19.8885	15.6205	104.797	39.9351	18.7401	10.9497	75.7774	46.8355	108.576	9.00424e-13	1	1	5.86978e-06	6.447e-07	1	0.105044	3.08242e-06	1.86409e-10	0.446271	4.20864e-06	0.70091	-4.28656	-0.0587818	8.5	113.365	109.531
Xetro.D01028|znhit2	40.1765	94.7858	100.426	91.6494	103.201	98.8512	99.4412	98.775	102.258	87.6465	112.039	82.9259	0.00258523	1	1	1	1	1	1	1	1	0.612263	0.951708	0.000180406	1.26432	0.231226	8.5	23.5981	33.9665
Xetro.D01030|fau	33.3307	104.83	106.863	105.693	142.217	106.279	127.879	118.485	134.077	160.782	124.523	86.9607	3.05082e-09	1	1	1	0.405099	1	0.995314	1	0.621254	1.94338e-08	0.434865	0.00318201	0.139896	0.329972	8	115.39	114.233
Xetro.D01032|prpf39.2	45.3818	108.663	103.891	94.6366	111.407	98.3547	83.4524	89.5804	96.1929	68.9923	106.508	61.2991	0.00616971	1	1	1	1	1	1	1	1	0.0682136	0.753265	2.28966e-28	1.50177	0.314026	8.5	5.32001	12.1873
Xetro.D01040|	38.8022	115.735	82.2297	46.9466	49.7362	46.2908	66.9495	46.2411	59.1494	127.018	53.7429	90.6574	0.0545841	1	1	0.361732	1	1	1	0.716128	1	0.456554	0.0955054	0.878912	-2.49362	1.8264	NA	0.00353834	0.0491644
Xetro.D01046|hnrnpul2	20.7805	100.767	107.774	113.076	126.775	100.977	128.459	105.712	116.871	159.11	105.726	96.4743	2.55175e-23	1	1	1	1	1	1	1	1	1.18621e-05	0.968344	0.664348	0.717197	0.0956726	8	21.4657	55.6241
Xetro.D01047|ttc9c	46.6126	102.93	98.5975	106.236	138.84	112.286	129.46	119.247	142.986	156.943	119.234	114.763	3.56232e-07	1	1	1	1	1	1	1	0.872629	1.73757e-06	0.416155	0.323053	-0.490027	-0.0932781	8	114.703	28.5333
Xetro.D01048|	35.3533	95.8033	105.079	85.9707	101.238	65.5397	54.6169	67.3382	61.1595	61.7431	113.35	105.038	0.0021493	1	1	1	1	0.00163065	5.74088e-05	0.038372	0.00180259	3.33485e-06	0.463538	0.845138	-0.127758	0.637659	8	17.003	19.6908
Xetro.D01051|polr2g	28.0957	103.286	103.885	88.0774	103.101	91.5053	74.144	76.3866	79.8502	104.112	104.927	94.493	1.31014e-05	1	1	1	1	1	1	1	1	0.228189	1	0.628175	0.0142605	0.14292	8.5	230.812	303.834
Xetro.D01052|	9.12266	100.609	106.396	104.368	107.636	96.9897	97.9668	85.13	79.153	117.146	156.609	87.6125	0.00334474	1	1	1	1	1	1	1	1	0.683565	0.0921774	0.605353	0.672796	0.262491	NA	0	0
Xetro.D01053|irf7	35.1963	90.1264	112.881	109.316	105.169	91.9311	106.777	87.4359	118.219	120.633	126.58	82.5189	0.0505584	1	1	1	1	1	1	1	1	0.37984	0.967154	0.301871	0.0594266	0.947828	NA	0.403354	0.618672
Xetro.D01055|rassf7	13.8719	93.0552	103.037	108.54	118.956	97.9785	103.093	110.134	113.777	55.4364	117.196	105.74	4.31429e-06	1	1	1	1	1	1	1	1	1.02838e-08	0.590162	0.0498218	2.31316	0.000820599	8	14.9264	124.984
Xetro.D01057|lrrc56	30.735	118.464	101.195	87.7032	90.4304	103.528	83.1879	95.0398	76.6035	28.0134	118.993	136.643	2.26298e-07	1	1	1	1	1	1	1	1	3.91204e-41	0.597097	0.000791634	0.791791	0.390195	NA	1.08548	2.04553
Xetro.D01067|	0.112834	109.629	97.8253	83.5385	99.3339	99.2741	87.7661	85.9856	88.796	71.1079	117.681	88.1246	1.20992e-200	1	1	1	1	1	1	1	1	0.0042123	0.604196	0.0289924	0.340024	0.604472	6	0	165.263
Xetro.D01074|cdca5	47.6306	119.653	110.027	119.739	131.857	120.994	127.282	115.829	146.908	151.883	103.253	94.4336	0.00246341	1	1	1	1	1	1	1	0.689642	1.15982e-08	1	0.695253	0.697272	0.113927	8	128.066	92.8584
Xetro.D01080|chka	31.2607	93.4529	96.2366	42.5686	59.6326	60.3423	59.8509	51.205	56.8599	60.1051	81.1381	91.2506	0.0742536	1	1	0.588232	1	0.734344	0.975985	0.488838	0.751572	0.0115681	1	0.454153	-2.68462	0.711814	0	1.83109	3.59262
Xetro.D01091|mus81	44.2983	119.199	91.3725	109.516	103.89	115.29	102.688	99.3839	116.353	193.881	161.828	111.667	0.000134119	1	1	1	1	1	1	1	1	8.23317e-09	4.14458e-05	0.298314	-0.301098	-0.00666975	0	28.1033	19.2367
Xetro.D01092|cfl1	24.6472	117.773	96.3139	93.734	121.175	115.395	121.678	108.104	114.498	204.88	126.919	111.024	1.44514e-11	1	1	1	1	1	1	1	1	3.30789e-12	0.512717	0.156445	0.223707	0.181376	8	200.324	173.665
Xetro.D01094|kat5	38.3621	97.3051	95.2042	93.5838	108.141	101.052	90.2909	76.1441	96.6374	155.056	117.428	109.907	0.00328222	1	1	1	1	1	1	1	1	0.00036336	0.590374	0.398706	0.376998	0.314602	8.5	90.2786	70.5401
Xetro.D01095|rnaseh2c	19.6001	112.983	95.6788	121.491	115.722	99.7667	94.1154	100.823	108.302	123.325	140.631	97.0192	5.15046e-06	1	1	1	1	1	1	1	1	0.0339126	0.120371	0.908871	0.303871	0.269564	8.5	86.7306	72.8618
Xetro.D01100|slc29a2	17.5706	97.6884	105.398	90.9279	107.727	50.839	58.4151	47.5111	61.0814	76.9928	102.438	141.404	9.93691e-13	1	1	1	1	0.000244332	0.113912	0.00129434	0.129637	0.115317	1	3.53438e-06	-1.75259	1.62343	8.5	156.648	270.641
Xetro.D01106|foxa4	0.0232448	96.197	92.4785	12.2723	23.7256	31.8553	22.1194	1.20085	1.59811	81.8574	70.1682	80.3905	1.51824e-75	1	1	0.172046	0.790575	0.679942	0.35898	1.63482e-07	8.00268e-07	0.55305	0.00598656	6.27487e-05	-6.6594	1.89668	8	0	468.855
Xetro.D01110|	24.1076	111.939	89.4539	70.15	64.5221	73.1255	42.5594	38.2567	39.6612	282.989	97.7035	110.108	9.44521e-05	1	1	1	1	1	0.17094	0.0440513	0.0472554	1.8315e-09	1	0.671353	-0.447823	-0.0331423	0	60.0933	38.9839
Xetro.D01123|rbm14	25.8891	115.165	99.4408	100.431	112.033	126.667	112.541	105.25	121.953	113.73	229.063	106.292	6.02435e-10	1	1	1	1	1	1	1	1	0.505134	8.61216e-08	0.468108	0.583644	0.235903	8	115.957	188.552
Xetro.D01124|rbm4b	20.4756	107.716	102.287	100.495	127.504	130.599	123.504	117.649	128.473	171.808	93.6695	91.6893	2.90157e-11	1	1	1	1	1	1	1	0.9829	0.00282077	1	0.494776	0.293893	0.136739	8	29.601	42.6234
Xetro.D01125|ccs	30.7766	103.011	101.77	94.355	102.674	109.364	101.199	99.0788	133.425	208.742	95.6985	80.5122	0.00260964	1	1	1	1	1	1	1	1	1.87982e-08	0.916008	0.0342214	-0.619427	-0.164139	0	17.5068	9.19489
Xetro.D01132|banf1	22.6981	109.634	100.073	102.273	109.176	120.624	107.954	109.196	105.111	172.659	114.808	99.6935	7.00761e-09	1	1	1	1	1	1	1	1	9.05901e-06	0.502889	0.989753	1.59744	0.271523	8.5	295.622	385.523
Xetro.D01133|eif1ad	42.8571	114.29	114.327	126.078	140.586	124.818	117.656	134.997	140.95	114.872	123.844	86.3761	0.00719636	1	1	1	1	1	1	1	1	0.012631	0.438014	0.127306	0.518985	0.220468	8.5	30.0932	44.1494
Xetro.D01144|uqcrfs1	11.7372	108.173	111.448	115.374	148.188	112.234	138.305	128.745	154.168	107.836	121.831	120.89	6.68786e-17	1	1	1	1	1	1	1	0.632736	0.927102	0.591248	0.109961	0.179539	0.167161	8	646.521	780.927
Xetro.D01156|tor1aip1	46.3433	111.259	92.2445	95.0457	86.8808	137.277	112.662	102.867	110.568	240.972	106.323	91.4174	1.58176e-10	1	1	1	1	1	1	1	1	3.0978e-13	0.98003	0.73178	-0.343491	-0.0285837	0	70.5066	73.859
Xetro.D01160|rnpc3	39.8342	110.638	92.252	95.07	102.95	115.517	121.286	106.934	119.933	131.877	120.153	109.72	1.63551e-05	1	1	1	1	1	1	1	1	0.0674719	0.648709	0.458638	-0.256033	-0.00668985	8.5	31.2954	38.023
Xetro.D01162|	0.104105	126.57	92.5002	13.5046	30.9333	61.0587	15.4273	11.3512	7.19061	252.95	67.3737	77.9057	6.21013e-47	1	1	0.000220472	0.0533276	0.471149	1.20798e-05	1.07448e-07	9.42539e-11	0.00359741	0.140634	0.447373	-3.69575	1.45903	NA	0	0.100237
Xetro.D01163|ptbp2	28.9098	104.461	103.854	114.946	124.046	113.19	118.735	85.9544	112.87	127.413	77.6028	73.4844	3.43498e-14	1	1	1	1	1	1	1	1	0.0475864	0.0637068	0.0075451	0.159308	0.131339	0	14.1652	20.5288
Xetro.D01169|snx7	31.1132	100.062	109.261	111.343	106.647	127.467	151.429	138.661	126.211	88.034	110.065	142.857	1.47792e-09	1	1	1	1	1	1	1	1	0.215637	0.747237	0.0310346	1.57335	0.0527037	0	229.794	69.0659
Xetro.D01173|f3	22.6546	93.7285	142.8	148.818	207.926	78.466	172.994	117.644	201.953	1.98809	118.789	112.658	0.0633383	1	1	1	1	1	1	1	0.688247	1.14454e-13	0.725273	0.88662	6.26829	1.57109	8.5	13.2076	26.3307
Xetro.D01185|gclm	43.7615	114.984	107.709	110.388	124.263	127.185	129.591	105.355	114.45	140.974	123.872	82.1102	7.79953e-08	1	1	1	1	1	1	1	1	0.0458987	0.410713	0.00566421	1.90712	0.0757657	0	102.981	104.216
Xetro.D01186|	24.6074	115.955	118.286	95.8515	149.69	100.257	118.835	111.198	137.048	10.4251	119.208	100.669	0.00203486	1	1	1	0.429915	1	1	1	0.652833	6.00723e-17	0.109623	1	4.60085	0.491063	0	9.80116	66.8136
Xetro.D01189|fnbp1l	28.6401	105.937	105.163	122.664	121.469	110.499	118.676	106.705	113.602	248.146	144.018	118.424	6.67021e-06	1	1	1	1	1	1	1	1	4.9855e-10	0.0623976	0.276531	0.258998	-0.0341573	8.5	74.2169	79.1666
Xetro.D01190|dr1	31.244	105.991	108.495	122.692	115.473	113.517	123.625	85.2562	99.0702	189.961	120.944	124.817	1.1431e-08	1	1	1	1	1	1	1	1	9.95062e-12	0.528312	0.268896	0.396513	0.0142871	8.5	247.604	383.925
Xetro.D01193|tmed5	23.3239	118.074	95.0088	88.7585	93.8626	107.689	92.1494	86.1036	93.1766	148.397	117.386	83.8645	7.92021e-05	1	1	1	1	1	1	1	1	0.00235292	0.597763	0.152979	-0.0110187	-0.0128316	11	87.4637	96.3201
Xetro.D01194|mtf2	45.4721	107.479	111.022	116.677	122.127	109.099	95.1081	95.8491	102.233	142.94	136.396	96.0261	0.0266173	1	1	1	1	1	1	1	1	0.00203952	0.0135552	0.851348	-0.287603	-0.0864109	8.5	225.019	223.688
Xetro.D01196|fam69a	49.3211	103.942	93.7011	100.571	121.163	114.055	115.132	88.1207	149.104	131.156	111.757	66.1789	0.00104762	1	1	1	1	1	1	1	1	0.0582603	0.664176	0.0021298	-0.785878	-0.460036	0	90.5755	46.7371
Xetro.D01209|cdc7	42.8891	109.625	101.081	97.2681	93.3565	97.2699	86.2246	85.3453	95.385	154.061	101.989	132.513	0.00775072	1	1	1	1	1	1	1	1	5.65596e-08	1	0.0202793	-0.560288	0.26067	11	464.341	155.605
Xetro.D01212|gtf2b	36.8163	96.7038	104.137	119.99	135.394	113.293	165.894	123.594	153.091	280.163	111.108	84.1721	7.61262e-06	1	1	1	1	1	0.695973	1	0.910779	1.70192e-17	0.906056	0.133087	-0.13087	0.0762335	8	598.027	254.912
Xetro.D01215|	7.25041	118.727	134.203	122.649	151.703	123.672	119.152	124.814	138.842	11.9722	152.804	137.438	3.56804e-07	1	1	1	1	1	1	1	1	2.866e-27	0.00251225	2.57362e-06	3.78961	0.617515	NA	1.51361	26.6635
Xetro.D01216|lrrc8c	8.3284	117.558	112.107	105.293	160.343	117.067	121.795	119.963	145.068	11.0908	155.324	135.884	1.90948e-05	1	1	1	0.962367	1	1	1	1	4.77261e-30	2.74003e-05	1.0911e-05	3.18399	0.71658	8.5	9.37896	104.881
Xetro.D01218|znf326	28.017	113.049	97.3508	102.263	114.98	106.672	90.509	95.2128	104.373	102.706	113.838	115.276	5.55389e-07	1	1	1	1	1	1	1	1	0.898286	0.860518	0.2494	0.514962	0.0696239	8	223.536	414.943
Xetro.D01228|	24.4058	107.909	103.355	93.194	93.9597	96.4686	98.7439	87.0859	107.851	118.521	98.2495	80.5018	5.73716e-08	1	1	1	1	1	1	1	1	0.321086	1	0.231357	-0.0565071	-0.598476	0	10.3382	11.5338
Xetro.D01230|sep15	49.3636	107.417	95.4538	100.749	134.115	102.423	109.838	110.088	103.598	152.346	133.935	97.2376	0.00802225	1	1	1	1	1	1	1	1	4.86483e-05	0.41337	0.903574	-0.450572	0.114296	8.5	513.042	689.597
Xetro.D01232|unnamed	11.9878	114.049	86.5321	79.9956	115.758	120.071	101.401	128.655	129.578	55.5848	101.458	57.4699	0.00257651	1	1	1	1	1	1	1	1	0.0386691	0.862138	6.32899e-07	0.282397	-0.603536	8.5	0.855434	13.9534
Xetro.D01241|prdx6	24.2695	105.313	99.8303	96.0224	97.8226	96.3634	85.6597	51.4738	93.0952	98.6704	114.108	118.138	1.31484e-11	1	1	1	1	1	1	0.106209	1	0.961998	0.676273	0.329125	0.0619538	0.335165	8	120.757	161.456
Xetro.D01242|tada1	36.1839	114.672	106.441	90.0937	107.386	106.582	116.383	93.7952	119.141	64.0501	110.385	106.822	7.90755e-11	1	1	1	1	1	1	1	1	6.84541e-06	0.727809	0.714378	-0.384413	0.121499	0	209.673	141.867
Xetro.D01253|itpa	36.9302	97.7009	114.917	96.4392	103.877	102.287	91.1808	105.428	76.3103	104.561	104.546	81.6615	0.00104902	1	1	1	1	1	1	1	1	0.515265	0.957207	0.0693123	-0.202773	0.047831	0	225.745	147.136
Xetro.D01259|fmo3	38.7049	108.116	119.409	99.2962	119.378	130.052	156.524	159.864	177.597	15.5788	144.821	114.219	0.000377667	1	1	1	1	1	1	1	1	1.55513e-10	0.157734	0.46091	0.985571	0.0538598	NA	0.824409	1.30068
Xetro.D01260|fmo2	25.8664	105.104	102.619	100.942	115.289	161.483	194.855	160.797	149.664	28.123	119.908	141.69	0.053107	1	1	1	1	1	1	1	1	4.34113e-09	0.825257	0.0533498	0.288689	-0.231501	NA	0.403876	0.451065
Xetro.D01265|uap1	29.3353	136.89	64.7526	38.2019	28.5671	171.092	41.0082	58.0428	28.2158	31.1369	93.9218	57.3346	0.000717906	1	1	0.103268	0.263494	1	0.823632	1	0.151739	0.0159372	1	4.78904e-05	-1.376	-0.289928	11	350.345	194.569
Xetro.D01272|	19.8075	112.91	89.5224	88.1774	157.431	224.828	282.331	261.472	249.219	67.1839	87.8514	177.427	2.20863e-10	1	1	1	1	0.079699	0.0715985	0.0946805	0.116797	0.00988753	0.755773	0.0285594	-1.77637	-0.708429	11	15.8689	26.0173
Xetro.D01281|prpf38b	34.0483	111.677	100.368	99.8783	112.626	114.348	105.454	99.0185	106.279	157.091	115.304	96.7694	7.38033e-08	1	1	1	1	1	1	1	1	0.000876322	0.792641	0.704002	0.650933	-0.0895113	8.5	158.5	212.598
Xetro.D01285|	3.86458	114.923	103.838	56.0089	79.4203	67.8333	66.8868	59.7233	76.2782	12.2496	73.2226	61.4352	6.59725e-09	1	1	1	1	1	1	1	1	3.86578e-22	0.407105	0.000195712	-0.0425195	1.12034	NA	0.182344	1.12325
Xetro.D01286|	6.95801	101.85	101.576	83.6735	105.101	116.461	93.4957	100.87	99.7553	5.76221	101.497	121.45	1.74201e-09	1	1	1	1	1	1	1	1	3.25218e-11	1	0.176585	3.73111	0.00228717	NA	0.271757	1.2282
Xetro.D01287|gpsm2	25.9594	89.4758	111.733	113.632	124.521	98.4727	112.518	92.8969	108.536	48.8217	131.015	161.376	0.00027201	1	1	1	1	1	1	1	1	8.82239e-11	0.41337	1.24634e-06	2.06258	0.000481852	8.5	33.2022	56.5719
Xetro.D01298|ptprc	31.5923	101.401	96.0602	95.6491	94.9639	97.9564	97.9096	92.9853	107.236	132.448	101.62	90.5625	0.00203577	1	1	1	1	1	1	1	1	0.925242	1	0.98711	-1.09951	-0.104446	NA	0.117357	0.358976
Xetro.D01308|slc25a24	9.62359	117.282	108.607	101.249	130.543	95.3353	111.315	103.935	106.75	12.3567	159.284	81.6311	0.000184222	1	1	1	1	1	1	1	1	2.50557e-15	0.000328038	3.90028e-05	3.68502	1.2381	0	0.711581	14.9115
Xetro.D01313|unnamed	34.4822	106.723	96.2123	99.4696	108.511	118.949	105.933	104.117	96.0636	126.649	106.292	95.4123	3.61914e-09	1	1	1	1	1	1	1	1	0.658623	0.952587	0.966288	-0.193518	0.0918383	8.5	155.769	149.346
Xetro.D01314|atf4	26.3139	103.541	96.1086	94.9982	98.6528	94.2335	89.7328	94.0986	85.6712	99.6444	111.605	121.905	9.02109e-11	1	1	1	1	1	1	1	1	1	0.485321	0.0736519	0.785596	-0.105921	8	11.1439	51.0728
Xetro.D01327|ddx17	14.8718	107.647	100.058	61.9855	79.6507	95.0012	75.1106	62.3827	58.4788	85.2663	104.894	76.7337	1.1264e-05	1	1	0.167258	1	1	0.947088	0.110548	0.0274651	0.69523	1	1.95215e-06	0.440576	0.15339	8.5	90.0785	120.762
Xetro.D01331|tomm22	44.972	107.287	86.0457	108.223	97.6252	111.04	120.039	114.331	96.754	274.679	113.663	93.8053	0.000294981	1	1	1	1	1	1	1	1	8.36766e-15	0.587053	0.805129	0.260783	0.186203	8.5	112.43	152.385
Xetro.D01357|ptgs2	6.08547	101.986	79.9259	85.6118	93.1782	136.458	53.8955	87.2388	55.3614	3.52613	117.842	128.806	0.000187843	1	1	1	1	1	1	1	1	2.0927e-27	0.328538	0.23147	3.65679	-0.92539	8.5	6.70224	106.394
Xetro.D01364|uck2	30.8701	98.0647	102.197	109.196	114.598	89.392	76.1182	98.8368	89.9426	51.0624	137.44	163.464	2.20631e-05	1	1	1	1	1	1	1	1	2.99988e-11	1.89176e-05	3.5424e-13	2.78167	0.0126351	11	118.516	149.207
Xetro.D01365|tmco1	29.813	112.997	95.0332	102.716	109.042	117.347	108.885	110.251	102.494	129.864	121.687	99.4855	3.33796e-10	1	1	1	1	1	1	1	1	0.080363	0.76656	0.977027	0.155182	0.218668	8.5	112.031	137.121
Xetro.D01370|hsd17b7	15.7238	105.676	100.629	98.356	159.283	89.9863	141.621	75.5206	117.74	61.9464	96.8644	124.881	2.52225e-16	1	1	1	1	1	1	1	1	0.199934	1	0.851408	0.296289	0.305599	8	7.34572	6.91378
Xetro.D01409|cdc73	46.3578	103.651	104.529	117.559	120.695	86.9082	80.5485	73.2257	85.4745	187.383	112.734	93.6943	0.00530803	1	1	1	1	1	1	0.780034	1	4.31429e-06	0.70276	0.394558	1.31057	-0.0881306	8.5	394.572	331.759
Xetro.D01412|ivns1abp	39.174	107.477	103.506	125.153	105.505	110.529	118.581	99.4329	97.9632	233.022	126.046	102.238	1.48277e-05	1	1	1	1	1	1	1	1	6.39948e-15	0.0670622	0.977027	0.740851	-0.19577	0	277.553	298.236
Xetro.D01414|trmt1l	44.3222	98.9103	96.7455	102.317	103.241	106.225	107.449	99.6679	95.7778	186.106	107.467	87.5051	0.00623539	1	1	1	1	1	1	1	1	2.71068e-07	0.946157	0.18196	-0.391169	0.00151256	11	88.6358	58.9298
Xetro.D01419|nhp2l1	40.3228	108.488	91.6808	86.5421	124.578	105.011	98.7918	102.444	107.732	116.458	118.105	101.029	3.12549e-05	1	1	1	1	1	1	1	1	0.608256	0.752866	1	0.270577	0.411257	8	295.914	608.08
Xetro.D01420|xrcc6	42.3496	102.104	96.5436	99.8193	125.707	108.968	114.498	131.518	122.756	129.982	118.689	113.079	0.00541987	1	1	1	1	1	1	1	1	0.0202385	0.577845	0.510434	-0.580928	-0.254102	0	38.4283	24.2041
Xetro.D01421|pppde2	27.9813	103.666	106.151	118.988	156.176	113.024	99.1122	127.31	137.468	77.4066	93.7364	92.6666	1.97882e-09	1	1	1	1	1	1	1	1	0.022278	0.971279	0.604724	0.0684937	0.0392926	8.5	9.02378	10.9335
Xetro.D01422|pmm2	3.64739	112.935	83.7157	79.876	103.221	96.9993	61.1828	71.2662	82.3538	19.4375	99.2653	78.7165	3.58423e-08	1	1	1	1	1	1	1	1	2.92618e-09	0.964119	0.0299929	-0.312625	-0.596005	8.5	42.3951	56.6621
Xetro.D01436|tcf20	33.2329	101.419	106.307	110.992	123.317	105.378	110.557	100.497	117.361	135.097	118.989	168.226	1.14381e-05	1	1	1	0.898892	1	1	1	1	0.0767212	0.584598	2.99923e-05	1.38479	-0.159802	8.5	70.1961	77.5734
Xetro.D01438|	11.2792	106.385	92.355	96.9428	106.464	108.994	119.848	124.065	118.38	103.216	76.2758	118.625	3.50278e-21	1	1	1	1	1	1	1	1	0.930134	0.0487235	0.384407	0.545264	-0.281585	0	30.8428	26.9314
Xetro.D01440|rrp7a	43.8993	133.948	90.2481	89.1871	73.5243	113.781	66.84	70.2257	75.3607	92.9384	138.297	116.611	0.00859514	1	1	1	1	1	0.952188	1	1	0.991179	0.0820053	0.257294	0.16071	0.0289149	0	121.118	94.0885
Xetro.D01442|poldip3	25.8173	105.489	107.255	116.621	110.752	106.817	120.957	106.546	115.225	231.297	264.899	89.227	4.09458e-11	1	1	1	1	1	1	1	1	3.57397e-14	7.22153e-12	0.208109	0.614389	0.0839259	0	251.404	258.821
Xetro.D01443|luc7l2	47.8599	105.725	95.849	84.1319	108.8	102.303	100.029	104.47	100.291	77.2325	107.566	88.5111	0.0050661	1	1	1	1	1	1	1	1	0.232506	0.999146	0.125852	0.950528	0.121626	8.5	31.6549	96.0827
Xetro.D01451|txn2	19.8882	113.314	104.286	118.771	96.227	92.2155	89.0019	72.6161	58.3757	171.636	119.031	49.7992	5.69343e-06	1	1	1	1	1	1	1	0.950627	2.80976e-06	0.924168	1.8568e-24	2.87027	-0.0510516	8.5	28.2354	16.3525
Xetro.D01453|rab11fip4l	1.41093	100.833	102.079	108.446	110.666	110.939	115.105	111.906	126.693	12.8472	126.326	111.18	1.92642e-25	1	1	1	1	1	1	1	1	6.17905e-31	0.512809	0.631019	2.42763	-0.0108198	8.5	132.745	122.502
Xetro.D01454|	0.872336	98.8065	88.0285	91.1153	109.566	119.436	97.1665	84.5593	108.922	9.53043	136.564	112.012	3.15613e-31	1	1	1	1	1	1	1	1	7.01007e-19	0.0735428	0.573423	3.75341	0.428868	NA	0.060324	5.96737
Xetro.D01459|cebpg	24.9147	127.758	110.357	137.477	115.71	132.312	150.863	124.361	150.779	169.399	107.273	87.6274	5.24991e-10	1	1	1	1	1	1	1	1	0.000467371	0.947053	0.423408	-0.489386	-0.161793	0	96.9319	83.3865
Xetro.D01465|mkl1	28.5508	106.855	95.3146	107.15	97.1956	115.129	89.5485	89.4837	87.4281	86.3798	93.0125	97.6459	8.36308e-05	1	1	1	1	1	1	1	1	0.987925	0.966623	0.924918	1.75469	-0.106778	8.5	8.99556	11.7028
Xetro.D01466|slc25a17	12.6074	107.235	94.0944	66.0783	47.1601	73.1986	31.0834	36.3315	25.0978	60.6857	88.757	121.983	1.90094e-13	1	1	0.0317281	0.02702	0.255811	8.68688e-06	0.000118609	1.14271e-08	0.000197861	0.792954	0.107049	0.235412	0.44723	8	103.434	173.006
Xetro.D01470|ep300	41.0108	110.957	98.6484	90.2781	97.1382	110.38	83.7121	88.7407	93.1423	97.676	103.668	97.6705	0.0236025	1	1	1	1	1	1	1	1	0.989972	1	0.783051	0.217692	0.136549	8.5	18.1468	29.9763
Xetro.D01472|l3mbtl2	44.4152	110.52	99.0633	99.5569	73.2971	98.4104	75.8021	78.6324	78.4147	140.892	87.1474	78.9175	0.00272779	1	1	1	1	1	1	1	1	0.0402167	1	0.13262	0.269866	-0.163394	0	21.6112	14.1573
Xetro.D01474|hebp1	8.60354	107.171	98.8092	92.6325	109.554	132.87	220.862	149.087	157.988	24.6011	144.923	206.249	9.69295e-22	1	1	1	1	1	1	1	1	2.71353e-13	0.0500811	7.16934e-06	-0.463158	0.00984292	0	63.2191	36.5953
Xetro.D01475|gprc5a	0.397256	117.977	117.181	120.01	186.124	136.709	192.328	143.144	198.285	4.12479	145.088	229.607	1.83894e-36	1	1	1	1	1	1	1	1	4.28211e-32	0.824639	0.0404683	4.45523	1.19048	NA	0.0185857	0.84195
Xetro.D01478|	0.301721	125.048	91.1445	108.792	145.721	117.854	88.3812	105.293	115.977	0.64741	145.03	57.8775	4.0662e-24	1	1	1	1	1	1	1	1	6.21698e-34	0.371361	1.04436e-05	1.60514	0.132993	NA	0	0.116487
Xetro.D01488|	13.0656	110.582	86.2673	100.195	198.425	143.208	195.69	212.927	220.076	257.008	153.536	181.255	1.68367e-32	1	1	1	1	1	1	1	0.782831	0.000378169	0.000278145	0.00116787	1.85973	-1.37586	7	0.403897	7.79217
Xetro.D01520|	1.10431	94.636	114.571	97.2046	177.014	133.117	183.418	182.352	231.101	214.385	141.09	174.597	4.73358e-35	1	1	1	0.438481	0.964417	0.176852	0.18391	0.00235969	0.00431967	0.281422	0.0161553	1.71882	0.178834	7	1.95328	12.6802
Xetro.D01523|	43.7428	101.685	99.0662	103.767	129.841	115.708	128.16	143.263	147.429	178.066	122.887	122.693	5.04007e-15	1	1	1	0.794226	1	0.788597	0.116265	0.0473664	9.21846e-07	0.0671051	0.229647	0.106452	0.0758071	NA	63.2313	50.5144
Xetro.D01528|	17.4177	109.953	100.586	92.2637	110.675	98.8415	88.3091	89.7171	99.6156	79.6336	148.539	101.101	0.00889253	1	1	1	1	1	1	1	1	0.789628	0.00442919	0.967409	1.71616	0.418531	8.5	1.07953	13.8133
Xetro.D01541|	43.034	103.333	88.3989	103.02	93.5067	97.1068	85.3941	88.1189	87.5166	123.587	116.755	86.7698	0.000535255	1	1	1	1	1	1	1	1	0.00738936	0.992061	0.123775	-0.658127	0.0310413	0	4.06209	3.14778
Xetro.D01554|	27.8444	101.372	96.5117	96.9027	96.932	103.155	81.2608	89.7381	86.4272	93.7449	115.778	92.1741	0.00328834	1	1	1	1	1	0.891617	1	1	1	0.211068	0.116839	0.988366	0.116822	8.5	9.40043	12.7948
Xetro.D01564|znf565	46.8718	111.347	94.6117	61.0541	59.0078	41.0678	37.6166	39.8913	36.2387	128.447	116.686	102.088	0.0659799	1	1	0.17281	0.0680296	2.05715e-05	2.14867e-07	1.0522e-06	1.27605e-08	0.0188628	0.327596	0.965363	-2.09714	1.80994	NA	1.11421	1.57529
Xetro.D01568|	6.70109	108.894	91.2604	89.4431	116.809	117.096	125.856	118.502	119.822	297.15	136.811	146.901	1.85046e-21	1	1	1	1	1	1	1	1	4.93877e-05	0.0216229	0.0250915	1.33572	-0.00413142	8	0.442921	7.90738
Xetro.D01570|	0.678954	110.882	85.4559	99.0887	93.8874	151.993	142.361	166.376	128.524	38.5505	116.598	101.553	1.53904e-77	1	1	1	1	0.00184693	0.229319	0.00499592	0.856955	2.57256e-21	0.258377	0.994557	0.174886	-0.854959	7	0.0920681	107.508
Xetro.D01572|	39.8779	105.525	100.377	100.171	119.854	97.6072	83.7789	107.537	98.1944	91.8761	124.535	89.2879	0.00329034	1	1	1	1	1	1	1	1	0.538607	0.127959	0.285025	-0.87678	0.0652401	NA	1.07823	1.09926
Xetro.D01576|	33.3216	100.745	99.8467	96.5479	114.404	100.834	100.869	99.7031	104.556	113.141	152.246	111.444	0.00676225	1	1	1	1	1	1	1	1	0.591955	0.642004	0.832237	0.972742	0.281317	0	10.2822	12.0334
Xetro.D01577|	49.6051	96.4121	88.643	86.4901	84.1487	95.4927	72.471	76.9586	77.4227	69.5145	112.966	99.1119	0.00522053	1	1	1	1	1	0.135354	0.471528	0.441794	0.00123963	0.47721	0.98711	0.407177	0.205179	8.5	8.25175	7.98201
Xetro.D01580|fam83f	8.0632	93.5606	102.903	123.925	59.3517	72.84	48.7709	53.8995	39.8419	41.9653	101.629	74.1418	0.00103391	1	1	1	1	1	1	1	1	0.00654662	1	0.00547878	2.46707	0.726506	11	0.335625	2.76404
Xetro.D01588|tef	48.7121	106.9	99.714	110.113	78.7468	110.698	98.1459	85.9299	82.6848	217.775	124.219	145.238	0.000169313	1	1	1	1	1	1	1	1	2.74717e-26	0.180111	7.71065e-05	1.6211	0.013664	8.5	175.895	251.072
Xetro.D01591|tom1	31.9845	116.954	97.8399	122.211	130.067	122.973	148.087	158.666	147.391	244.231	115.553	152.543	2.89763e-05	1	1	1	1	1	1	0.842716	0.981862	1.63685e-16	0.201437	0.0119689	0.000974364	-0.0567893	0	32.7268	27.6327
Xetro.D01598|polr2f	22.3049	109.571	87.5992	88.8257	96.7703	96.2398	99.403	74.6054	86.7166	107.81	101.338	85.8316	1.99852e-11	1	1	1	1	1	1	0.862398	1	0.807516	1	0.0629831	0.631987	0.139421	8	185.146	210.968
Xetro.D01602|maff	41.614	115.063	97.963	93.1021	111.711	130.902	127.109	127.221	113.053	136.578	124.368	85.3169	2.03281e-06	1	1	1	1	1	1	1	1	2.00991e-10	0.00599835	0.0850616	1.46682	0.254059	12.5	2.52831	8.93298
Xetro.D01613|nol12	34.3616	119.786	97.3752	127.665	119.173	115.228	129.184	107.717	129.218	140.618	126.155	180.185	2.45085e-08	1	1	1	1	1	1	1	1	0.00392931	0.378248	1.92367e-10	2.60698	-0.238307	11	93.3895	96.2362
Xetro.D01614|adap1	0.816695	114.831	82.0258	92.3705	86.7005	147.649	86.5871	115.187	66.9779	41.4379	143.351	94.0554	1.08831e-13	1	1	1	1	1	1	1	1	0.0288021	0.147185	0.200773	4.93348	0.193771	11	0	9.31533
Xetro.D01615|unnamed	0.278223	114.848	58.1028	91.7336	68.9191	135.626	57.9806	103.876	44.2227	46.3127	185.256	71.4975	9.63348e-12	1	1	1	1	1	1	1	1	0.0405752	0.0135419	0.00089913	5.19938	-0.0600196	NA	0	5.91478
Xetro.D01648|pfkfb4	37.7158	102.954	90.5559	80.1391	60.5492	89.9823	60.7389	62.553	60.607	147.642	75.5757	102.832	0.0106668	1	1	1	0.714074	1	0.646136	0.777849	0.512231	0.0131652	0.00264137	0.967166	0.0653585	-0.0309022	11	55.2419	71.6556
Xetro.D01653|unnamed	47.5017	95.9053	106.436	104.784	127.714	106.385	114.456	120.838	127.566	35.1315	127.841	103.259	0.00348956	1	1	1	1	1	1	1	1	1.37225e-21	0.215512	0.950567	2.04908	0.177089	8	269.27	779.565
Xetro.D01662|	19.3585	120.059	97.496	78.2685	106.628	129.699	115.084	122.56	98.316	8.049	109.065	53.7292	0.0281033	1	1	1	1	1	1	1	1	6.17654e-10	1	2.23245e-07	2.3256	-1.07916	11	3.87867	27.3101
Xetro.D01685|wdr82	49.861	108.223	101.34	91.636	119.115	111.421	112.036	100.576	114.897	208.373	127.807	181.223	0.0113153	1	1	1	1	1	1	1	1	3.85313e-09	0.396134	9.51575e-20	-0.102672	-0.101464	8.5	319.827	365.112
Xetro.D01688|bap1	41.8915	111.267	93.0764	108.513	94.7251	110.468	104.505	98.6658	96.4853	138.332	131.032	121.796	0.000494784	1	1	1	1	1	1	1	1	0.00812728	0.490954	0.0253557	0.229653	0.039541	8.5	129.571	153.858
Xetro.D01696|c22orf28	25.3753	104.921	93.3588	107.485	111.838	118.301	103.137	116.761	122.216	192.452	99.4097	76.422	2.43892e-10	1	1	1	1	1	1	1	1	3.2931e-05	1	0.0699497	0.66325	0.16472	0	31.3526	25.8759
Xetro.D01709|syde2	28.6542	99.8711	112.742	135.132	151.813	131.729	161.079	139.169	159.015	269.455	150.753	121.068	2.21798e-07	1	1	0.96685	0.865695	1	0.508151	1	0.442443	2.29562e-15	0.23266	0.18205	0.466417	0.235316	12.5	23.4229	16.1421
Xetro.D01722|gng5	14.1572	114.691	79.8962	84.6463	71.6253	161.587	88.7183	119.293	84.1984	72.0472	119.912	108.931	4.11504e-10	1	1	1	1	1	1	1	1	0.0293617	0.64964	0.631646	2.48149	0.295433	8.5	431.295	602.128
Xetro.D01739|fubp1	40.8877	93.6332	115.262	150.373	127.624	113.14	146.962	124.68	148.274	204.842	117.2	135.232	0.000266284	1	1	1	1	1	0.885051	1	0.789955	1.50223e-06	0.356996	5.1586e-05	0.597001	0.216928	8	343.791	577.554
Xetro.D01740|nexn	26.22	100.855	102.469	107.047	109.422	103.454	97.5537	95.1962	115.058	136.466	121.85	79.7685	0.0235793	1	1	1	1	1	1	1	1	0.815125	0.935943	0.231772	2.83645	-0.598342	NA	0.127728	0.596255
Xetro.D01757|slc44a5	45.8495	141.318	113.535	131.207	157.613	142.484	158.113	119.092	133.575	78.0952	108.031	136.912	0.000533684	1	1	1	1	1	1	1	1	0.0801414	0.595999	0.679871	-1.96759	0.210444	0	20.0527	11.8336
Xetro.D01765|tnni3k	1.325	88.2118	85.0947	101.417	73.6115	109.205	128.313	103.59	115.121	89.1616	39.6747	81.0757	2.84565e-16	1	1	1	1	1	1	1	1	0.807009	0.0344408	0.744779	-5.224	0.277675	NA	0.198193	2.10889
Xetro.D01773|zranb2	19.9908	118.037	96.1054	96.1772	98.4173	112.16	88.0046	85.2268	86.2207	119.948	120.76	86.3317	1.36642e-06	1	1	1	1	1	1	1	1	0.0640902	0.466125	0.00414041	0.12543	0.0157602	8.5	72.1407	106.781
Xetro.D01775|cth	36.29	105.553	100.372	103.623	135.283	137.282	168.397	163.785	149.489	222	104.87	116.302	1.92738e-05	1	1	1	1	1	1	1	1	2.00758e-08	0.994162	0.598901	-0.125639	0.0588636	8	80.0102	97.2685
Xetro.D01779|srsf11	23.9474	123.828	98.2996	96.3307	105.176	74.3504	52.6252	51.585	58.4702	107.853	129.015	79.2091	0.000970377	1	1	1	1	0.971839	0.101048	0.0516186	0.225403	0.602358	0.0477374	0.00565105	0.501827	0.130567	8.5	114.884	211.297
Xetro.D01780|	27.9459	91.1438	93.1632	121.291	125.466	112.198	89.5906	98.7875	101.179	167.912	115.003	128.139	0.00459305	1	1	1	1	1	1	1	1	0.00937684	0.686258	0.148969	1.91119	0.232528	8.5	0.515197	19.1925
Xetro.D01784|depdc1	47.7373	114.305	98.4509	66.3244	91.021	98.8896	72.3104	47.7653	53.8851	72.4262	104.769	56.1028	0.00827537	1	1	1	1	1	1	0.422993	0.647881	0.062558	0.959261	3.08308e-09	0.238946	0.0226961	8.5	350.441	330.988
Xetro.D01785|rpe65	1.53654	134.325	132.758	62.2505	85.5374	98.0291	109.824	25.0568	47.1853	1.82777	160.102	83.0154	5.25724e-05	1	1	1	1	1	1	0.329209	1	1.09245e-19	0.00490684	0.126653	3.80451	0.510704	0	0.0186316	3.11873
Xetro.D01792|	16.7115	102.989	76.3431	66.5476	40.8084	101.079	67.2781	81.2159	50.7175	79.7262	98.7875	106.03	5.5947e-12	1	1	1	0.119475	1	1	1	0.317505	0.0852094	1	0.731615	-0.764846	0.186636	8	0	10.2761
Xetro.D01793|gadd45a	7.79344	101.058	82.848	56.3032	42.4756	91.169	52.1138	72.3973	36.8241	46.1056	140.102	91.2188	5.62682e-19	1	1	1	0.506963	1	0.821721	1	0.0811283	8.92231e-10	0.00579146	0.157872	-0.709254	0.0775672	8	6.17866	45.6529
Xetro.D01794|serbp1	25.2053	109.767	96.4347	105.568	108.284	118.369	103.044	97.8572	100.283	540.819	102.096	106.81	9.2632e-06	1	1	1	1	1	1	1	1	3.08547e-16	0.866761	0.363235	0.702989	0.126799	8.5	145.588	199.811
Xetro.D01800|mier1	28.8516	92.0337	113.741	129.211	136.779	120.369	137.171	123.239	141.581	226.471	123.341	189.056	1.2695e-05	1	1	0.70896	0.0632282	1	0.062218	0.696757	0.00976416	5.7186e-16	0.593268	1.97049e-39	1.39081	0.0751626	8.5	33.5565	27.0428
Xetro.D01801|wdr78	22.6499	118.428	104.362	124.001	132.331	112.663	130.818	140.551	168.122	209.274	117.172	109.05	1.58911e-07	1	1	1	1	1	1	1	0.903261	5.29521e-10	0.782496	0.593171	0.330937	0.222534	0	4.11969	6.08393
Xetro.D01817|	18.7176	104.028	100.67	88.7124	109.394	101.51	94.9263	96.0219	93.6916	31.026	102.665	63.3578	0.000548403	1	1	1	1	1	1	1	1	9.82969e-23	1	2.97355e-10	2.44051	0.218833	8	9.55289	33.2799
Xetro.D01825|foxd3	0.320139	92.4146	123.527	45.3124	90.6477	11.2876	13.0027	5.69224	5.44193	23.6455	99.4778	82.2496	1.44077e-34	1	1	1	1	0.000243024	0.0116504	5.26368e-05	2.99052e-05	2.58139e-09	1	0.0276593	2.00047	4.04939	8	0.029132	13.8899
Xetro.D01837|psma4	44.9723	116.94	99.9869	117.341	143.611	95.0254	137.472	106.744	129.058	145.168	107.239	71.3778	2.08347e-05	1	1	1	1	1	1	1	1	0.0145089	0.989806	0.00279182	-0.175567	0.0496372	0	224.306	195.209
Xetro.D01841|jun	29.5244	101.663	88.1634	98.206	57.9012	117.095	56.4849	74.3129	52.3776	180.928	93.6903	156.392	5.20632e-18	1	1	1	1	1	1	1	0.722878	2.81061e-05	1	0.00960669	1.0548	0.0843105	8	0.933624	1.67075
Xetro.D01851|ppap2b	8.35387	102.36	102.064	106.385	129.211	114.291	108.844	96.877	120.011	20.9259	116.656	89.5704	5.49529e-07	1	1	1	1	1	1	1	1	5.21608e-25	0.58904	0.0731028	0.369024	-0.141841	8.5	4.69884	28.132
Xetro.D01857|ebna1bp2	49.851	108.355	92.6889	112.124	99.942	105.107	99.862	113.24	102.885	159.513	132.206	102.098	0.00734336	1	1	1	1	1	1	1	1	2.07592e-05	0.310632	0.998727	0.112086	0.103258	8.5	87.4885	110.217
Xetro.D01865|elovl1	42.5657	102.362	98.6142	69.1804	55.0501	76.5794	63.6502	65.7637	75.238	104.291	84.3953	111.219	3.11192e-05	1	1	1	1	1	1	1	1	0.65894	1	0.893251	-0.53046	-0.0673393	11	55.7948	58.0556
Xetro.D01866|med8	44.9826	98.1522	104.505	106.859	97.1788	103.465	105.825	77.0514	117.722	129.304	83.7764	100.642	0.0153225	1	1	1	1	1	1	1	1	0.0184751	0.787693	0.953674	-0.732794	-0.0761204	12.5	152.715	72.5019
Xetro.D01897|eri3	38.4803	120.706	101.032	96.1703	129.893	98.0684	103.12	114.382	121.284	50.885	114.37	118.897	3.12169e-08	1	1	1	1	1	1	1	1	3.6709e-10	0.777075	0.366849	0.693539	0.0297541	0	14.84	17.7032
Xetro.D01898|dmap1	35.2469	105.582	100.042	113.927	102.773	118.172	105.516	103.945	94.6588	155.118	110.677	137.398	1.05756e-08	1	1	1	1	1	1	1	1	0.0013536	0.916187	0.0027767	0.388761	-0.0583082	8.5	103.252	84.5191
Xetro.D01899|klf17	1.42396	102.477	67.6268	122.006	113.306	173.214	106.779	204.665	145.661	17.7574	124.515	108.512	5.70304e-61	1	1	1	1	0.0829759	1	0.0411241	1	8.75961e-29	0.0274984	0.416028	2.70022	-2.32417	7	1.08989	116.389
Xetro.D01926|zswim5	7.97121	112.763	92.4822	79.6555	101.179	111.092	87.2512	91.6208	90.038	53.9699	117.073	79.5178	0.000145708	1	1	1	1	1	1	1	1	0.0152701	0.655991	5.53894e-06	1.56702	0.157054	8.5	7.78706	37.1105
Xetro.D01927|unnamed	2.55979	109.532	85.5111	87.3727	99.6458	144.344	113.141	129.519	109.408	5.68843	111.953	140.364	6.04468e-35	1	1	1	1	1	1	1	1	2.66505e-20	0.661441	0.0301747	0.0213951	-0.0742543	0	0.14778	7.6712
Xetro.D01928|hpdl	7.33647	104.724	87.1492	75.095	86.0168	125.171	84.2509	100.796	90.3923	6.5499	126.807	127.778	5.17552e-06	1	1	1	1	1	1	1	1	1.02973e-15	0.0104034	0.770484	1.74678	-0.0990091	8	14.4373	175.592
Xetro.D01930|toe1	48.3307	108.86	101.247	101.831	108.893	126.554	137.746	141.009	116.837	108.015	161.114	115.146	0.0246553	1	1	1	1	1	1	1	1	0.941769	0.104928	0.390363	-0.0254783	-0.0177718	0	48.9306	49.5241
Xetro.D01933|ptch2	18.031	107.537	110.145	68.1661	91.43	63.2205	37.7637	48.8192	44.0978	15.7303	106.382	82.0237	3.98173e-06	1	1	1	1	1	0.249494	0.955412	0.4952	1.5579e-09	0.958846	0.0132596	1.24796	1.59166	11	0.0457315	1.86257
Xetro.D01936|plk3	44.3651	106.099	89.9981	32.5937	38.3153	71.4192	42.619	23.3952	31.3795	56.85	83.1453	107.111	0.000244927	1	1	8.15089e-08	0.000612838	1	0.00419549	5.13848e-09	2.45465e-06	0.000241173	0.303031	0.832712	-2.28874	0.754573	8	268.191	145.998
Xetro.D01940|	26.4249	104.614	93.6151	82.5689	110.897	97.2403	90.6605	93.5789	96.4271	86.5966	114.689	74.2057	7.746e-06	1	1	1	1	1	1	1	1	0.738668	0.718852	1.6897e-07	0.94074	0.330594	8.5	0.925209	4.60527
Xetro.D01947|ccnb1.2	42.0315	105.225	101.08	110.291	120.387	95.1309	104.866	104.325	115.039	196.912	132.724	124.043	0.00192793	1	1	1	1	1	1	1	1	1.41821e-09	0.413145	0.0203041	0.340101	-0.0297665	8	2651.17	3469.88
Xetro.D01948|kiaa0494	29.6002	110.604	98.3783	105.2	108.373	119.549	165.947	112.379	132.715	214.283	97.0674	108.41	8.26578e-11	1	1	1	1	1	0.832244	1	1	4.83044e-11	1	0.663932	-1.29261	-0.149301	12.5	200.972	111.202
Xetro.D01972|rnf11	18.6762	101.587	98.779	108.734	107.964	113.802	102.204	109.686	107.985	189.931	116.62	237.439	4.89592e-14	1	1	1	1	1	1	1	1	4.7579e-05	0.668866	0.000444002	-0.091314	-0.146035	8	262.346	181.541
Xetro.D01973|ttc39a	33.4691	112.757	113.195	121.245	131.307	102.644	137.842	106.488	120.517	123.665	101.326	154.181	1.24884e-06	1	1	1	1	1	1	1	1	0.324471	1	1.9913e-05	-0.473037	-0.207359	0	15.6707	6.88522
Xetro.D01979|rab3b	7.46853	90.7482	102.882	126.834	70.6781	101.122	116.562	92.3734	92.3679	116.016	74.6852	101.797	1.39307e-05	1	1	1	1	1	1	1	1	0.817695	0.746635	0.853815	0.272332	0.580593	0	10.8878	11.9482
Xetro.D01980|txndc12	36.8138	117.798	109.892	118.833	92.9274	116.353	107.956	90.7356	104.858	176.313	110.373	112.708	9.05071e-09	1	1	1	1	1	1	1	1	2.70665e-09	0.90419	0.412051	-0.0777811	-0.122596	0	86.509	94.9489
Xetro.D01985|prpf38a	24.3187	113.524	91.022	100.194	74.6025	116.016	79.327	75.9472	66.7432	120.685	93.2997	114.458	0.000392415	1	1	1	0.978536	1	1	1	0.186318	0.020055	1	0.504147	0.123385	-0.0116667	8.5	340.457	425.705
Xetro.D01986|zcchc11	31.7774	117.659	87.6972	91.0282	131.121	103.612	86.6848	95.7171	101.464	17.994	118.749	147.103	3.86981e-07	1	1	1	0.779128	1	1	1	1	1.79502e-19	0.384641	0.00103841	0.677152	0.277809	8.5	23.3862	38.8671
Xetro.D01997|magoh	23.7261	110.05	82.3881	103.885	75.2529	106.994	90.4771	85.6853	83.8549	140.886	120.489	84.9305	1.45936e-07	1	1	1	0.914361	1	1	1	1	0.0205217	0.297013	0.0311417	0.606356	0.314827	8	635.604	1008.59
Xetro.D02013|ssbp3	18.4889	113.894	94.6435	108.742	101.09	118.188	89.4719	87.3799	86.6726	106.22	141.931	106.24	4.73994e-05	1	1	1	1	1	1	1	1	0.851673	0.0977214	0.79825	0.726898	0.197273	8.5	85.4572	152.104
Xetro.D02014|	6.86732	88.0633	120.075	146.459	151.019	89.5213	121.921	131.568	134.727	143.174	87.3303	119.387	1.40151e-17	1	1	1	1	1	1	1	1	0.867334	1	0.456301	0.259637	-0.0784721	NA	0	1.03851
Xetro.D02018|ttc4	42.0693	102.752	105.704	109.971	139.197	102.489	129.752	100.821	129.098	147.562	103.687	109.698	2.06937e-05	1	1	1	1	1	1	1	1	0.0213168	1	0.788541	0.410992	0.00721296	0	12.2552	10.0567
Xetro.D02025|pcsk9	0.239912	117.135	84.8141	10.5595	18.1189	26.5141	25.5248	7.08356	14.573	52.5	83.8606	174.089	3.94818e-32	1	1	0.00201165	0.0264545	0.00612654	0.0982226	1.57585e-05	0.00161496	1.57813e-05	1	6.23108e-05	-1.7889	2.30587	0	0.0112203	4.53696
Xetro.D02029|rabgap1l	26.44	98.0662	95.2242	102.012	100.933	108.072	84.2146	98.9508	88.6871	46.1989	112.373	139.915	2.6627e-09	1	1	1	1	1	1	1	1	2.85038e-09	0.682534	0.00010789	3.80732	0.0717901	0	32.6903	46.4331
Xetro.D02034|cacybp	39.335	111.104	95.9682	119.963	113.857	110.575	140.65	122.121	142.441	216.156	154.908	236.118	0.00243863	1	1	1	1	1	1	1	0.97803	2.7794e-11	0.00836664	1.18041e-17	0.10066	0.115343	0	94.0541	84.509
Xetro.D02039|rfwd2	38.1442	105.831	94.6557	93.2153	92.6688	102.047	92.4245	82.8227	78.9872	179.789	81.5447	112.534	2.17471e-07	1	1	1	1	1	1	1	0.751461	5.49003e-06	0.537795	0.669264	-0.806859	-0.402977	0	178.225	174.647
Xetro.D02046|sec16b	25.4069	115.842	106.75	59.0849	66.71	32.9532	63.4846	42.8394	35.4721	26.8503	121.058	116.162	4.80596e-09	1	1	1	1	1	1	1	0.918446	6.98969e-13	0.860851	0.992216	0.312263	0.402288	NA	1.19793	1.37576
Xetro.D02054|abl2	46.3466	123.695	91.9867	96.2599	117.34	110.529	99.689	111.471	118.572	185.935	110.218	95.9278	0.00279323	1	1	1	1	1	1	1	1	1.8062e-07	0.745407	0.860344	-0.454401	-0.0949506	8.5	82.7022	69.1718
Xetro.D02065|rgs16	4.84405	113.547	89.2947	32.6554	32.7944	22.8699	14.6014	12.3784	9.76287	5.63593	105.412	92.9325	0.000478027	1	1	0.211265	0.259747	0.00310423	0.000194422	2.20113e-05	1.46628e-06	2.7194e-17	1	0.488957	-4.1753	1.44436	8.5	8.35524	41.633
Xetro.D02066|unnamed	11.6812	105.082	86.6948	33.1375	23.5681	39.7732	28.8481	9.74103	7.64637	98.0945	110.879	183.673	3.79922e-13	1	1	0.206712	0.175997	1	0.377215	0.000465795	6.79562e-05	0.948314	0.897896	1.64927e-08	-3.80679	0.639764	8	162.357	163.749
Xetro.D02069|ier5	15.4842	98.0487	107.438	108.126	101.752	98.7239	83.0795	95.7232	82.8138	86.8156	123.445	111.191	1.26914e-17	1	1	1	1	1	1	1	1	0.185974	0.00774893	0.188077	1.6824	-0.184203	8.5	63.6127	107.097
Xetro.D02070|stx6	36.7712	100.778	95.466	89.4582	104.623	80.3642	73.5504	76.3173	77.9327	45.7942	104.917	71.4784	0.0031341	1	1	1	1	1	0.689569	1	1	8.3737e-08	1	1.86406e-11	1.23388	0.0678984	8.5	42.7546	110.391
Xetro.D02071|kiaa1614	49.7263	96.8529	94.4463	80.9297	113.959	69.1506	71.4244	77.1526	67.3409	46.9323	83.6948	42.1486	0.0542024	1	1	1	1	1	0.63604	1	0.255766	0.000420461	0.727062	1.23078e-35	-0.698694	0.683255	0	1.41625	5.78321
Xetro.D02084|usp1	45.6981	108.075	92.2934	126.372	97.8287	114.104	111.323	100.565	102.032	257.098	246.161	143.816	0.00267771	1	1	1	1	1	1	1	1	1.34849e-21	1.3149e-05	5.97325e-10	0.687379	-0.076504	8.5	313.509	127.024
Xetro.D02103|kifc3	19.5473	105.367	95.1511	119.726	113.712	105.563	87.4066	101.631	89.2481	210.746	125.601	122.178	0.00012699	1	1	1	1	1	1	1	1	6.02538e-10	0.700872	0.0101515	2.70885	0.0529435	8.5	37.3094	29.0657
Xetro.D02126|exosc6	23.6539	144.56	114.282	98.1432	121.882	112.861	93.3096	109.661	116.6	115.601	122.245	88.2519	0.00241645	1	1	1	1	1	1	1	1	0.22084	0.756329	0.426623	0.452792	-0.105707	8.5	129.797	68.5566
Xetro.D02137|znrf1	44.0309	107.294	91.0799	88.4605	107.705	104.648	102.957	97.0881	101.907	117.117	93.0357	65.5578	0.000409529	1	1	1	1	1	1	1	1	0.588582	1	3.91316e-06	-0.49174	-0.410969	0	178.73	109.883
Xetro.D02139|fhod1	43.9587	118.27	81.1432	90.0172	87.561	124.782	92.0207	112.538	100.834	84.7138	98.708	54.4569	1.96529e-05	1	1	1	1	1	1	1	1	0.339376	1	9.35444e-07	-0.166656	-0.159412	0	8.01309	5.41605
Xetro.D02140|slc9a5	32.5943	107.334	80.2116	59.8874	45.3378	91.2713	27.0088	28.8793	41.8028	74.2563	76.6242	44.0647	8.3952e-05	1	1	0.448531	0.684492	1	0.0269284	0.0303671	0.301621	0.325838	0.350647	3.34824e-06	-1.16819	0.782513	0	10.416	9.26643
Xetro.D02145|siah1	12.8556	111.188	101.055	115.887	111.862	115.718	113.701	107.137	112.636	194.433	112.057	115.96	5.78486e-23	1	1	1	1	1	1	1	1	2.30336e-09	0.769505	0.160759	0.344014	0.0503039	8	234.694	195.072
Xetro.D02146|n4bp1	46.7337	97.1575	116.017	142.904	103.963	80.9732	74.0558	82.2667	89.7093	184.22	117.478	142.918	0.00563557	1	1	1	1	1	0.947088	1	1	5.60077e-06	0.402375	1.12754e-05	1.49229	-0.294337	12.5	165.663	95.3057
Xetro.D02153|mcoln2	9.60041	116.829	136.507	115.935	201.601	103.018	158.008	102.496	179.047	21.6732	138.711	84.5105	3.76896e-15	1	1	1	0.875603	1	1	1	0.974444	1.45288e-26	0.400927	0.333397	3.14011	-0.0374271	0	88.7078	52.9013
Xetro.D02154|dnaja2	20.7869	113.952	113.509	126.529	123.763	110.465	142.296	116.167	124.609	110.689	122.619	119.039	1.06885e-15	1	1	1	1	1	0.832755	1	1	0.466133	0.0752864	0.0539572	0.182893	0.0964718	8	571.177	842.861
Xetro.D02189|manf	30.7458	105.786	90.7741	89.6253	193.339	116.837	181.325	126.248	155.16	114.73	126.087	112.581	4.41675e-06	1	1	1	0.904913	1	0.947088	1	1	0.892599	0.794944	0.489965	0.723197	0.0217133	8.5	351.575	468.178
Xetro.D02199|hyal2	20.3702	104.312	85.4152	94.4747	93.7468	123.819	91.4333	109.286	91.1624	79.2622	113.23	177.218	2.79119e-10	1	1	1	1	1	1	1	1	0.0923294	0.989079	0.00502688	0.0445785	-0.466359	8.5	88.0118	88.1355
Xetro.D02202|ifrd2	33.5777	103.83	93.4053	119.535	105.252	124.772	111.498	166.704	91.6314	392.23	84.1125	251.977	0.00660537	1	1	1	1	1	1	1	1	4.73382e-14	1	5.81979e-18	3.66225	-0.0326651	0	102.329	116.24
Xetro.D02205|slc30a1	7.37902	108.257	93.092	87.2945	114.563	135.36	165.764	142.469	141.302	138.471	136.795	116.689	4.78983e-48	1	1	1	1	1	0.640917	1	1	0.00772717	0.564966	0.517185	2.06665	-0.0334864	8	130.286	126.206
Xetro.D02216|diexf	49.5288	114.691	92.4743	93.0699	91.9133	118.913	115.054	92.1388	107.406	172.21	132.217	147.124	9.01377e-07	1	1	1	1	1	1	1	1	4.15503e-05	0.302798	6.79986e-06	0.331286	0.0164484	8	62.7557	63.8952
Xetro.D02227|chst13	39.2101	119.669	96.1066	108.787	117.238	107.806	81.7096	95.5314	85.8789	60.1916	127.269	81.8092	0.00320305	1	1	1	1	1	1	1	1	0.0244298	0.303775	0.294639	1.99772	-0.32581	12.5	290.856	151.742
Xetro.D02236|abtb1	41.0108	133.878	103.418	126.589	95.196	157.964	123.707	131.63	129.011	375.579	130.168	86.2658	0.00167127	1	1	1	1	1	1	1	1	2.59397e-39	0.193194	0.334373	0.411176	-0.0222736	0	16.9899	14.9777
Xetro.D02239|sec61a1	41.87	109.741	82.8993	94.7373	93.1261	112.881	117.657	114.567	94.7128	122.05	123.059	114.434	0.00736179	1	1	1	1	1	1	1	1	0.18349	0.67563	0.697517	1.62163	0.157216	8.5	122.085	230.019
Xetro.D02240|ruvbl1	46.7009	103.14	102.354	105.369	134.661	112.512	116.472	128.531	128.756	153.518	141.368	87.243	0.00632439	1	1	1	1	1	1	1	1	4.81551e-05	0.221109	0.181035	-0.0162839	0.0338098	8.5	159.073	157.13
Xetro.D02243|gata2	0.966948	110.248	74.2082	7.58201	13.1007	87.9625	33.0326	32.2727	15.746	85.0903	71.8103	82.8592	0.00111492	1	1	0.0796336	0.118458	1	0.969975	1	0.0932638	0.718577	0.0338857	0.00873765	-2.33064	0.669786	8.5	0.029329	19.6045
Xetro.D02245|	13.5857	85.5232	94.2766	125.381	136.839	122.22	135.209	147.493	186.665	158.489	102.803	226.756	3.48817e-07	1	1	1	1	1	1	1	0.764362	0.00981181	0.958184	2.84464e-13	-0.032346	-0.0453676	12.5	22.2398	12.5649
Xetro.D02249|unnamed	0.514338	104.975	102.132	97.1638	112.914	120.061	95.0866	110.826	105.369	40.5699	143.866	92.9413	2.20254e-58	1	1	1	1	1	1	1	1	1.98357e-06	0.00039823	0.290276	2.30519	-0.0388747	8	0.424444	431.628
Xetro.D02250|h1fx	29.9973	93.8208	109.625	103.055	126.623	116.121	114.296	141.376	118.384	63.976	139.945	107.855	7.88044e-08	1	1	1	1	1	1	1	1	0.0413418	1.12521e-05	0.765833	3.09097	-0.0942888	8	91.3777	185.603
Xetro.D02263|nckipsd	45.8861	112.716	100.909	93.285	107.718	116.746	106.437	113.075	103.051	171.991	105.62	97.4318	0.00183516	1	1	1	1	1	1	1	1	0.015019	0.90849	0.977027	0.16717	0.0439783	0	6.50394	8.14137
Xetro.D02264|ip6k2	18.3603	84.9891	113.922	115.702	124.644	93.3793	95.8772	86.896	107.131	58.2941	96.5394	153.359	7.90444e-11	1	1	1	1	1	1	1	1	3.43482e-06	0.977491	7.35922e-14	1.58988	0.751012	8.5	97.718	43.5975
Xetro.D02266|prkar2a	36.0311	116.41	96.2312	99.2693	93.9142	102.691	104.93	103.062	80.6707	169.426	102.307	76.0048	0.00167496	1	1	1	1	1	1	1	1	1.31279e-07	0.885162	0.0980105	0.181416	-0.114912	12.5	169.665	188.885
Xetro.D02269|frzb2	1.07053	104.611	97.2526	3.28468	3.88312	1.07133	0	0.0499872	0.116828	112.884	46.4677	62.8984	0.0715908	1	1	0.00336712	0.00276272	3.30678e-10	6.63188e-11	3.2284e-10	9.5003e-10	1	0.00663379	7.41564e-06	-7.3473	8.12242	8.5	0	14.5435
Xetro.D02278|impdh2	35.4597	111.921	96.9814	92.2863	128.653	108.286	90.3853	98.1286	105.858	140.645	153.225	93.4089	0.000554905	1	1	1	1	1	1	1	1	0.000680888	0.0443704	0.569647	0.54712	0.0243403	8.5	112.708	143.18
Xetro.D02279|qrich1.1	42.3505	97.8078	103.534	109.818	124.736	94.0009	98.9254	92.7781	110.077	188.783	125.765	175.676	0.00349941	1	1	1	0.835117	1	1	1	1	0.000146075	0.522178	2.81839e-11	-0.300487	-0.0540865	8.5	59.1562	44.3913
Xetro.D02282|pim1	4.5149	101.467	101.143	116.515	159.006	125.56	120.338	151.061	152.715	33.4129	148.078	112.65	6.14821e-26	1	1	1	0.374904	1	1	0.404712	0.294724	4.55364e-27	0.000165484	0.075148	3.48487	-0.0483642	8	18.6801	131.759
Xetro.D02291|ccdc71	25.3727	109.636	94.0016	93.6838	87.6186	123.143	87.8816	101.539	74.5885	177.259	104.416	87.9598	0.00164049	1	1	1	1	1	1	1	0.739869	5.45919e-05	1	0.22989	-2.10919	-0.0879187	8.5	164.561	87.4481
Xetro.D02297|	38.0378	93.8473	85.1261	30.5012	45.456	121.522	66.8031	49.2244	36.8109	51.9958	102.661	146.305	0.0190318	1	1	0.398257	0.825604	1	1	0.769093	0.0980673	0.0292431	1	0.002376	-0.262341	-0.0467296	0	5.00451	15.1064
Xetro.D02318|	14.3485	95.1089	96.1841	109.331	137.018	122.823	101.026	107.157	120.765	144.431	146.75	145.329	4.91249e-12	1	1	1	0.493113	1	1	1	1	0.00428962	2.62806e-06	0.00618982	1.68317	-0.202002	NA	0.347853	0.648261
Xetro.D02319|	26.7743	123.174	120.057	118.087	160.44	131.836	126.275	109.377	147.412	103.969	116.989	111.407	5.99518e-07	1	1	1	0.371555	1	1	1	0.60408	0.539062	0.781641	0.526289	0.803028	0.21765	8.5	39.3555	45.8633
Xetro.D02329|ogg1	35.4562	117.682	79.2352	87.5914	92.1092	132.968	114.965	93.0636	111.731	201.803	102.267	120.102	0.0228728	1	1	1	1	1	1	1	1	1.5107e-06	1	0.256641	0.383908	-0.167161	0	6.05533	6.41514
Xetro.D02346|mrps25	28.696	110.482	90.3564	98.0033	124.962	111.036	165.145	108.463	127.058	162.694	133.323	79.4446	0.00133686	1	1	1	1	1	1	1	1	0.00472436	0.20841	0.0712969	0.102854	0.0995271	12.5	140.077	33.9198
Xetro.D02350|	36.7073	89.9699	119.93	115.866	130.792	109.466	154.755	128.873	141.16	292.629	117.667	73.8234	7.09967e-05	1	1	1	1	1	1	1	1	1.1345e-15	0.907426	0.384905	-1.93426	-0.20465	0	52.9379	31.6021
Xetro.D02351|tmcc1	41.531	90.6503	93.3374	16.4111	16.1563	65.3	30.4704	14.7922	12.1029	85.6757	76.8191	179.127	0.0397001	1	1	0.000492918	6.04688e-05	0.470747	0.028031	5.43759e-06	3.23324e-07	0.579367	0.016786	7.13698e-07	-2.75738	0.943011	8.5	55.766	100.964
Xetro.D02359|unnamed	35.2125	111.578	103.473	101.76	120.237	112.577	104.044	100.129	112.8	153.522	120.525	80.9366	1.63445e-07	1	1	1	1	1	1	1	1	0.0036462	0.707707	0.000515358	0.566622	0.778231	8.5	7.89279	4.9064
Xetro.D02360|	8.54756	109.216	91.0117	102.634	105.927	104.993	93.8339	88.0026	100.838	175.422	120.559	81.7071	0.000542269	1	1	1	1	1	1	1	1	0.0141211	0.207815	0.0929122	0.777471	1.63521	NA	0	0.636221
Xetro.D02362|sec13	33.7492	106.627	101.816	106.556	116.274	116.143	126.933	106.934	107.221	168.969	114.189	154.583	2.99946e-06	1	1	1	1	1	1	1	1	0.000787444	0.764374	7.76289e-06	0.45404	0.113725	8.5	91.2608	135.415
Xetro.D02390|	12.8163	98.0673	99.9046	80.0282	137.498	96.7384	134.157	159.541	144.092	35.163	111.399	71.2119	8.98466e-12	1	1	1	1	1	1	1	1	3.10421e-07	0.774846	2.20017e-05	-0.398975	0.384378	0	0.0925136	3.09589
Xetro.D02408|brk1	21.7637	94.4167	115.222	126.76	103.108	110.381	105.87	98.0815	112.058	148.467	110.588	84.0885	9.90532e-06	1	1	1	1	1	1	1	1	0.000512189	0.962676	0.113872	0.158766	0.290109	12.5	107.225	146.7
Xetro.D02411|poc1a	44.6966	115.029	106.957	108.967	133.231	154.036	188.48	144.572	142.144	170.656	131.446	98.0809	1.99952e-06	1	1	1	1	1	0.575032	1	1	2.46275e-06	0.223846	0.927866	0.261572	0.265559	0	52.8568	14.0341
Xetro.D02413|rpl29	17.0463	114.651	89.4014	91.6759	87.8339	102.706	80.6713	78.0272	84.4696	133.429	108.204	104.985	2.57534e-07	1	1	1	1	1	1	1	1	0.0076966	0.702014	0.781553	0.676592	0.587817	8.5	150.884	86.5215
Xetro.D02419|	1.87988	104.377	96.6719	80.7013	111.28	110.828	110.082	99.2388	109.255	8.32255	147.616	169.574	7.61036e-19	1	1	1	1	1	1	1	1	5.74379e-52	0.000112964	5.00314e-12	2.71819	0.420288	8.5	0.205894	80.2622
Xetro.D02426|ppp4r2	44.5333	102.133	101.224	115.764	119.679	107.867	120.34	114.879	123.241	138.524	131.624	101.18	0.00166922	1	1	1	1	1	1	1	1	9.05613e-06	0.142319	0.999921	0.232264	0.058008	8.5	101.934	85.2785
Xetro.D02442|frmd4b	31.1658	108.14	102.795	43.9127	56.5824	88.4166	76.8404	48.26	51.5738	115.038	73.751	118.1	2.12464e-05	1	1	0.00380426	0.540169	1	1	0.107278	0.141	0.149318	0.546483	0.179126	-3.3902	0.108961	0	21.4975	13.8714
Xetro.D02445|	46.0695	109.038	115.919	133.252	105.967	118.783	95.9103	110.033	114.16	54.6658	109.04	94.8869	0.0180155	1	1	1	1	1	1	1	1	0.00581247	1	0.704839	1.18664	-0.0205746	11	8.68544	13.3994
Xetro.D02456|kbtbd8	33.2029	99.6603	103.591	123.231	160.644	145.224	119.477	120.232	130.009	177.534	138.842	113.215	4.3424e-05	1	1	1	0.934709	1	1	1	1	8.00655e-11	0.121351	0.729811	-0.715705	-0.0188794	8.5	108.138	86.9578
Xetro.D02469|prickle2	22.2248	101.223	100.481	90.194	75.7024	82.1732	64.5072	64.7322	63.6507	177.461	81.4917	98.6648	5.51671e-05	1	1	1	1	1	0.875748	0.98301	0.763604	0.392949	0.674479	0.9969	-1.43807	0.260733	11	8.25927	6.69613
Xetro.D02500|lsm3	23.5631	110.707	102.587	109.906	133.46	125.443	138.869	121.806	131.474	163.925	109.435	102.432	1.03639e-16	1	1	1	0.83627	1	0.493152	1	0.748446	4.63504e-06	0.933113	0.999632	1.20171	0.298553	8	149.928	303.091
Xetro.D02501|xpc	44.261	121.441	89.7121	95.2422	113.863	124.452	96.3439	114.822	118.693	189.261	106.517	153.729	0.000489076	1	1	1	1	1	1	1	1	0.000151124	1	5.96489e-05	0.677433	0.0327927	8.5	24.6446	27.5427
Xetro.D02503|chchd4	35.7625	115.657	111.258	104.554	149.116	120.406	151.949	128.41	170.057	141.974	130.764	70.9195	1.59499e-06	1	1	1	1	1	1	1	0.468713	0.0159742	0.552889	3.95876e-05	0.0135001	0.0598714	8.5	155.865	132.466
Xetro.D02509|aldh1l1	0.208933	121.184	58.7915	84.1702	64.1943	149.691	47.3912	104.687	65.6405	0.438211	144.922	79.3639	2.07318e-09	1	1	1	1	1	1	1	1	1.52159e-30	0.00136114	0.052205	5.37338	-0.923759	11	0.0136121	18.928
Xetro.D02529|c3orf63	29.2353	102.094	95.28	97.8598	125.221	117.067	121.443	127.616	125.099	197.85	138.97	103.314	1.99518e-09	1	1	1	1	1	1	1	1	2.36279e-08	0.0459718	0.935346	-0.25735	-0.221326	12.5	23.5573	18.4078
Xetro.D02553|susd3	5.02213	105.475	112.521	132.618	99.884	118.597	87.9337	93.6909	111.754	40.0377	122.979	138.503	7.823e-08	1	1	1	1	1	1	1	1	3.02411e-05	0.739686	0.0100009	2.55168	-0.0318468	0	30.087	10.4845
Xetro.D02558|bicd1	38.5173	108.642	100.264	97.4848	113.55	124.094	103.437	104.21	99.2339	179.122	116.165	62.4089	0.00315659	1	1	1	1	1	1	1	1	1.63348e-05	0.668175	0.0101949	0.119807	-0.0298556	12.5	12.0841	10.8329
Xetro.D02561|slc27a4	46.6294	109.323	100.339	121.676	141.498	130.469	173.634	172.521	153.779	104.726	133.697	241.731	0.000883761	1	1	1	1	1	0.665733	0.677575	0.978516	0.834056	0.168427	3.49544e-10	1.27288	0.1971	0	16.9576	30.8627
Xetro.D02563|sephs2	39.4136	102.182	102.631	113.939	114.613	105.797	116.518	101.407	115.463	196.15	101.349	111.369	6.92623e-10	1	1	1	1	1	1	1	1	2.92618e-09	1	0.284108	0.0911778	0.0668509	8	164.546	221.755
Xetro.D02566|unnamed	8.83197	103.856	70.7241	10.1611	27.1526	36.353	19.6623	5.25508	3.66241	72.4052	78.7424	55.1297	0.00115101	1	1	0.135963	0.754489	1	0.131669	0.000100325	9.13123e-06	0.413859	0.363821	2.46601e-06	-3.05319	0.677262	11	0.110042	12.8427
Xetro.D02573|tsr2	36.5958	117.512	83.9204	68.5034	76.5662	93.8743	63.0603	65.2267	65.1982	99.6434	118.169	79.1948	0.000202479	1	1	1	1	0.964223	0.451368	0.596067	0.465379	0.985402	0.724956	0.00398202	-0.0303652	-0.0609577	8.5	88.8891	50.4511
Xetro.E00012|chst2	21.6381	107.345	90.7111	90.7766	83.5334	109.456	70.5252	95.9785	82.9225	56.4429	139.646	78.1679	3.22996e-08	1	1	1	1	1	1	1	1	1.65144e-06	0.14744	0.0146202	1.47829	-0.601971	8.5	1.06448	28.0889
Xetro.E00019|c3orf58	26.5878	104.165	100.534	105.761	116.01	100.068	120.604	103.568	105.991	145.07	102.383	78.981	2.26432e-19	1	1	1	1	1	1	1	1	0.00112866	1	0.00386418	-0.680708	-0.185852	8	98.0629	74.2478
Xetro.E00020|plod2	31.4394	115.593	112.352	276.119	382.465	138.727	195.042	218.967	285.389	28.6003	39.284	26.1779	0.00227745	1	1	0.0165411	2.6318e-20	0.969623	6.87944e-05	3.90873e-07	5.92455e-13	0.0346973	0.0178907	7.875e-14	-4.3842	1.73118	11	10.4879	34.483
Xetro.E00023|plscr1	21.0909	110.859	103.736	116.022	115.59	103.116	108.434	99.0761	95.7629	112.434	124.836	124.312	4.07676e-07	1	1	1	1	1	1	1	1	0.1282	0.051152	3.8443e-05	2.26564	0.19611	8.5	179.321	264.106
Xetro.E00025|zic4	0.884322	105.558	128.248	94.3446	151.019	35.2989	57.0982	35.8211	52.4359	4.18693	124.961	94.9876	1.46784e-14	1	1	1	1	8.53356e-05	1	0.0631663	0.710621	4.01013e-142	0.345813	0.755562	1.90999	2.9042	8	0	3.10261
Xetro.E00026|	1.0576	111.288	128.807	87.8568	157.886	63.9	72.2762	28.7709	71.572	4.88655	130.609	103.261	9.68266e-16	1	1	1	1	1	1	0.156195	1	1.78046e-82	0.040114	0.98711	1.46947	2.82938	NA	0	14.5804
Xetro.E00027|zic1	0.241721	100.694	137.596	98.3157	155.367	45.0873	59.4249	30.7734	69.3612	6.64019	117.307	116.859	8.57936e-27	1	1	1	1	0.000413065	0.823439	0.000572684	1	1.57192e-127	0.113468	0.0192285	2.16142	2.52347	8	0	116.89
Xetro.E00055|eif4a2	7.64977	108.783	97.238	90.9068	120.057	101.458	89.0123	96.1245	99.2304	116.772	150.475	91.7785	5.53198e-18	1	1	1	1	1	1	1	1	0.735071	0.00650578	0.293531	1.43195	0.426967	8	28.8041	137.462
Xetro.E00060|senp5	43.853	105.177	92.0611	104.046	118.478	122.934	113.795	107.141	112.523	124.131	149.168	127.39	0.000376602	1	1	1	1	1	1	1	1	0.0515538	0.101347	0.00732305	-0.257908	-0.197373	11	139.072	119.107
Xetro.E00061|ncbp2	34.6276	116.613	126.224	122.129	184.552	144	161	158.421	225.556	98.7279	122.275	79.7546	2.28804e-05	1	1	1	0.787551	1	1	1	0.100762	0.543762	0.486707	0.016889	0.251693	0.105015	12.5	227.059	318.52
Xetro.E00084|ccdc50	33.5213	119.129	139.828	121.278	107.895	118.31	125.207	109.027	133.409	117.819	107.017	180.632	4.47366e-05	1	1	1	1	1	1	1	1	0.303131	1	1.65496e-12	-0.583944	-0.0978081	0	40.027	36.6161
Xetro.E00087|gemc1	12.5875	97.6164	71.896	118.296	170.832	170.961	100.636	193.849	148.7	3.06939	169.648	172.396	6.29163e-06	1	1	1	1	1	1	1	1	3.31869e-28	0.00923731	0.697313	7.39793	-1.51029	0	0.167497	2.35101
Xetro.E00090|cldn1	14.775	180.62	89.71	84.8798	56.4088	127.917	82.7687	116.564	55.2385	43.558	322.101	55.4095	0.00163314	1	1	1	1	1	1	1	1	0.0114293	0.231443	0.113979	2.18301	0.236849	0	0	0.530513
Xetro.E00102|ostalpha	28.0807	116.941	104.918	111.947	121.319	117.256	128.802	129.086	128.716	48.5323	127.955	117.62	4.86673e-06	1	1	1	1	1	1	1	1	0.462599	0.918915	0.846722	1.0613	0.892152	0	3.18899	1.96976
Xetro.E00127|	22.5279	123.712	108.499	85.5923	85.3484	102.955	132.974	130.149	107.34	106.803	106.511	66.3564	0.000138167	1	1	1	1	1	1	1	1	0.817486	0.958184	0.00394292	0.532915	0.273508	8	4.18495	4.59752
Xetro.E00128|psmd1	43.9065	111.108	104.811	103.5	114.136	112.708	145.181	121.683	133.173	110.915	74.7723	75.0597	0.00104709	1	1	1	1	1	1	1	1	0.207284	0.665932	0.00217254	0.600208	0.169114	0	118.462	127.541
Xetro.E00133|ncl	31.0217	122.592	103.678	109.831	125.788	111.398	123.31	112.388	122.384	184.754	133.043	146.814	1.62328e-07	1	1	1	0.543072	1	0.659998	1	0.630087	8.44363e-07	0.175014	3.83011e-24	0.680228	0.153978	8	319.435	647.827
Xetro.E00134|ptma	29.9541	90.7306	105.153	100.657	120.471	117.409	114.048	113.743	114.388	172.676	132.788	112.927	1.43461e-12	1	1	1	1	1	1	1	1	2.19599e-07	0.00846633	0.159157	0.751949	-0.472185	8	253.063	614.766
Xetro.E00135|	43.8205	122.008	103.438	114.622	120.435	121.595	88.7942	90.304	90.5972	47.2623	122.023	89.2799	1.85354e-05	1	1	1	1	1	1	1	1	2.31324e-07	0.258531	0.206809	3.13752	0.783951	11	5.45689	7.82415
Xetro.E00162|dvl3	18.9423	126.5	71.7809	103.776	84.8857	159.95	100.638	136.486	99.2992	178.002	165.973	114.65	6.97469e-05	1	1	1	1	1	1	1	1	1.76149e-05	0.157264	0.364354	4.62543	-0.618637	0	34.1243	36.184
Xetro.E00180|clcn2	17.3514	113.312	109.035	125.621	120.756	98.1434	121.131	121.106	142.366	42.2214	95.9583	104.773	7.57359e-14	1	1	1	1	1	1	1	1	1.32789e-09	1	0.952576	0.20959	-0.28839	0	7.34702	7.57888
Xetro.E00181|chrd	0.117719	91.1679	94.7323	25.1995	20.49	0.257033	0.0619125	0.0432423	0.502671	102.13	100.071	74.46	1.11637e-47	1	1	0.942099	1	2.84282e-08	9.776e-09	1.54489e-09	5.84129e-06	0.995252	1	0.000224028	-5.69021	6.94805	8	0.0441486	89.8432
Xetro.E00184|polr2h	16.4231	100.825	97.8463	85.3134	118.849	107.621	111.567	92.5828	98.9085	153.123	130.524	78.8243	8.1263e-13	1	1	1	1	1	1	1	1	0.0460436	0.672296	0.0632918	-0.36825	0.103197	8	189.541	79.2059
Xetro.E00187|ephb3	35.0123	105.143	94.7658	52.4164	53.0133	74.7675	45.1053	44.8035	39.8329	32.4383	79.8939	103.868	0.0132619	1	1	0.00217097	0.00589397	0.579228	3.38373e-05	1.48613e-05	2.40972e-07	7.83491e-10	0.312576	0.882891	-1.20363	0.158291	8.5	80.4265	97.6233
Xetro.E00190|c8orf42	31.1316	113.106	69.3522	26.946	20.1668	53.2819	13.5731	19.9511	17.1383	22.1495	43.5367	166.305	0.0155049	1	1	0.0105317	0.00213843	0.807724	4.31094e-05	0.00108701	0.000143564	8.23412e-06	0.000193555	0.00230134	-0.885708	0.13874	8.5	68.6771	73.7409
Xetro.E00196|atp13a4	31.1348	128.386	88.0386	72.4719	54.0711	123.167	121.033	86.3939	84.149	55.1425	127.668	100.238	6.02117e-05	1	1	1	1	1	1	1	1	7.0265e-05	0.446704	0.966639	0.712923	0.143934	0	105.246	35.9563
Xetro.E00199|atp13a-like	28.3951	108.458	108.313	116.807	122.739	129.513	118.311	110.735	107.617	9.38799	111.461	168.961	9.18371e-08	1	1	1	1	1	1	1	1	1.3119e-33	0.953419	0.00140872	3.73646	-0.0188288	12.5	84.6428	22.9021
Xetro.E00204|dcun1d1	31.4939	138.076	119.541	135.081	122.235	119.357	100.508	109.927	119.298	167.986	123.644	88.2004	0.00514435	1	1	1	1	1	1	1	1	2.35978e-05	0.739686	0.373935	0.0743976	0.0299888	11	48.0369	43.8894
Xetro.E00206|sox2	0.533821	93.8779	123.621	121.525	197.885	76.679	102.372	112.679	141.751	14.1138	117.027	102.86	2.17971e-25	1	1	1	0.748944	1	1	1	1	2.27211e-23	0.517589	1	4.65686	1.22218	8	0.530524	231.156
Xetro.E00209|ttc14	28.2008	112.399	99.6582	113.757	103.678	97.7866	80.696	91.6515	84.0205	90.6729	101.749	66.5492	0.000374719	1	1	1	1	1	1	1	1	0.963235	1	3.47496e-09	-0.20453	-0.0785962	8.5	80.9637	84.6514
Xetro.E00213|mrpl47	41.9197	118.797	93.7225	105.902	122.292	86.9706	81.0901	106.935	101.983	117.117	128.308	120.295	0.000438423	1	1	1	1	1	1	1	1	0.353593	0.628178	0.0575294	-0.619778	0.148573	8.5	51.8732	22.5905
Xetro.E00238|	0.192067	116.674	106.237	90.0578	114.079	100.622	68.9023	84.5184	92.1441	64.4629	127.744	118.936	3.89572e-23	1	1	1	1	1	1	1	1	0.108416	0.905942	0.0627283	2.79618	-0.138308	8.5	0	6.93628
Xetro.E00239|pld1	5.54221	113.382	103.385	74.7317	104.785	98.1819	81.2588	71.4421	74.3004	152.057	138.756	105.624	4.58176e-09	1	1	1	1	1	1	1	1	0.014393	0.740927	0.655818	1.66089	0.186548	12.5	7.15293	9.95545
Xetro.E00241|slc2a2	0.397758	119.719	93.332	89.3989	117.92	113.444	76.9409	100.723	97.7132	27.0912	143.724	71.7447	0.000177712	1	1	1	1	1	1	1	1	0.000242752	0.337214	0.00246072	1.64983	-0.0823059	8.5	0.0692099	88.3926
Xetro.E00242|eif5a	34.7975	117.013	95.5199	96.1992	113.545	133.395	139.085	125.265	126.18	178.357	135.541	82.1615	4.28476e-07	1	1	1	1	1	1	1	1	2.03582e-05	0.172656	0.00760398	0.114444	0.020563	8	1210.24	1522.2
Xetro.E00246|skil	30.6288	104.578	100.371	54.0238	68.6332	109.083	66.7232	57.809	52.6707	60.5019	103.647	129.072	0.000220735	1	1	0.602054	1	1	0.996483	0.407126	0.127123	0.000716468	1	0.000233725	0.0680739	-0.0889308	8.5	11.6798	27.8213
Xetro.E00247|prkci	39.451	106.557	110.494	108.411	120.798	95.8961	104.585	95.8109	112.352	182.494	109.691	146.23	1.13801e-05	1	1	1	1	1	1	1	1	3.36964e-07	0.708998	0.00115326	0.576925	0.040373	12.5	43.4423	52.1628
Xetro.E00250|sec62	37.0391	124.68	97.6321	95.0604	92.3807	101.002	86.5977	89.7594	82.1219	85.9335	111.805	82.1411	0.00168731	1	1	1	1	1	1	1	1	0.932831	0.873927	0.134751	-0.138227	-0.132322	12.5	42.9443	56.608
Xetro.E00277|sptssb	8.27328	108.909	96.4547	94.8558	120.512	116.925	117.504	97.795	99.7196	25.8564	126.772	120.669	5.93699e-08	1	1	1	1	1	1	1	1	3.89579e-16	0.444863	0.0431268	5.4326	0.28967	8.5	210.035	131.279
Xetro.E00282|kpna4	21.5068	121.579	108.975	106.136	145.865	110.402	139.052	115.015	135.122	169.584	129.19	89.8421	1.10528e-07	1	1	1	1	1	1	1	1	2.56292e-06	0.605508	0.401839	0.0806611	-0.022149	8.5	332.232	324.757
Xetro.E00306|ccnl1	26.0156	122.686	99.3207	104.447	110.978	123.867	105.803	104.173	109.969	130.716	115.617	129.521	3.21377e-06	1	1	1	1	1	1	1	1	0.0201251	0.697618	0.0022716	1.55115	-0.172088	8.5	150.059	96.5311
Xetro.E00310|tiparp	16.99	102.786	104.196	98.6256	96.9572	71.0364	75.9389	85.0191	87.8597	39.4311	87.3215	69.3037	0.00660633	1	1	1	1	1	1	1	1	8.663e-06	0.509533	8.07669e-05	0.218025	0.698919	11	3.09064	13.2217
Xetro.E00311|ssr3	18.3301	107.895	94.5034	105.41	215.722	115.812	146.357	142.25	142.04	110.682	137.497	80.1733	1.50935e-09	1	1	1	0.817705	1	1	1	1	0.879538	0.550255	0.106821	0.227792	0.1982	8	293.873	345.99
Xetro.E00324|rap2b	19.1801	122.733	100.99	28.8715	33.9739	74.8539	49.4551	23.457	21.6943	98.2906	83.7422	79.0234	0.00015334	1	1	0.000117215	0.000635296	0.268628	0.09004	6.82302e-08	8.91119e-09	1	0.14744	0.000240019	-3.46669	0.288572	8	92.9343	286.584
Xetro.E00325|p2ry1	37.1335	126.353	108.944	123.759	87.8274	109.651	118.383	98.9794	90.6988	66.9349	118.984	58.1287	2.72791e-05	1	1	1	1	1	1	1	1	0.136588	1	2.13081e-07	-0.782789	0.0995788	0	3.07893	4.35748
Xetro.E00335|serp1	17.2777	114.972	84.8581	96.2955	122.252	115.146	132.807	121.499	149.569	68.9875	111.569	74.4148	1.96653e-05	1	1	1	1	1	1	1	1	0.326885	0.791667	0.0213311	0.609584	0.0532932	8	253.717	373.901
Xetro.E00337|selt	42.4392	110.536	105.128	124.109	117.95	93.3078	131.945	92.7186	101.209	147.906	137.27	168.347	6.16116e-06	1	1	1	1	1	1	1	1	0.00241293	0.38458	6.23714e-15	0.368197	0.251345	8.5	345.183	521.356
Xetro.E00343|fam49a	25.9322	99.2462	104.365	102.554	103.074	113.019	117.033	99.5509	113.145	177.109	111.569	84.0593	4.11149e-08	1	1	1	1	1	1	1	1	7.96398e-06	0.73496	0.0747176	0.148117	0.0650703	0	117.123	65.6512
Xetro.E00349|fam84a	14.7488	85.1174	94.4459	123.883	125.936	114.588	135.913	145.051	113.455	432.065	144.15	105.026	4.0251e-16	1	1	1	1	1	1	1	1	1.38527e-16	0.124486	0.977027	-0.781383	-0.434521	0	12.8183	8.98297
Xetro.E00351|trib2	22.966	114.741	106.856	97.5706	93.0809	107.61	76.0903	68.4768	82.9943	73.1625	127.703	122.946	3.10198e-16	1	1	1	1	1	1	1	1	0.0447593	0.258416	0.273086	-0.100426	0.031728	8.5	8.84894	11.8157
Xetro.E00359|pqlc3	41.4002	106.614	98.9141	97.8472	128.161	105.584	122.348	133.756	128.718	127.946	157.642	97.8502	0.000362804	1	1	1	1	1	1	0.557323	0.77186	0.00703531	0.00126466	0.927278	1.65137	0.526342	8.5	2.7292	16.9457
Xetro.E00370|odc1	24.5278	103.32	103.38	116.542	107.858	139.961	160.454	141.175	120.431	222.847	132.738	103.638	1.07688e-15	1	1	1	1	1	1	1	1	7.87218e-12	0.203066	0.932293	0.33616	0.106141	8	1539.8	2297.86
Xetro.E00378|klf11	36.7226	123.406	123.368	116.056	100.571	118.15	106.534	103.777	113.344	144.194	141.842	106.571	3.33811e-08	1	1	1	1	1	1	1	1	0.00377828	0.0175675	0.859801	2.07298	0.16267	8	9.58955	9.75491
Xetro.E00379|grhl1	22.8239	103.363	61.8399	117.402	66.8454	168.458	83.3828	153.14	75.2961	82.1379	123.371	157.092	1.57516e-05	1	1	1	1	0.858459	1	1	1	0.287175	0.717883	8.88698e-09	3.1866	-1.78347	8.5	211.838	106.915
Xetro.E00391|id2	22.4285	119.497	45.9272	82.7193	43.6778	205.099	66.5692	161.7	74.793	353.633	115.57	80.6792	1.39542e-09	1	1	1	0.704205	1	1	1	1	2.94518e-11	0.432124	0.0770873	-0.810873	-1.3154	8	183.618	118.64
Xetro.E00398|sox11	28.34	97.8217	136.423	134.37	190.027	74.0721	116.558	94.7325	132.646	42.3095	137.833	129.308	0.000276139	1	1	1	0.0717369	1	1	1	1	2.05068e-26	0.00292731	1.23987e-08	2.15436	1.30677	8	248.396	509.19
Xetro.E00404|rps7	37.6974	111.046	98.4448	99.7586	106.723	110.463	116.696	106.35	109.278	146.38	128.038	97.5046	0.00385136	1	1	1	1	1	0.924272	1	1	6.77327e-10	0.271761	0.831175	0.652255	0.363066	8.5	172.405	129.106
Xetro.E00414|cep19	1.42903	116.623	91.3809	83.846	84.85	138.081	98.9951	117.158	109.451	27.4293	111.35	102.203	1.74308e-07	1	1	1	1	1	1	1	1	2.03855e-06	1	0.970874	1.60008	-0.515285	8.5	0.0581321	19.9184
Xetro.E00420|fam110c	2.77503	106.202	77.1445	72.5883	55.0773	175.743	114.827	176.988	109.501	11.5691	132.63	114.604	1.28712e-36	1	1	1	1	1	1	0.786423	1	1.4705e-76	0.000318822	0.105903	-0.0506825	-0.0772544	8	6.99717	46.1628
Xetro.E00427|cln8	40.1509	108.678	110.941	99.4736	98.3184	93.3984	97.4322	88.005	81.4146	93.7761	86.6331	76.198	0.00321241	1	1	1	1	1	1	1	1	0.624848	0.77719	0.0113672	-0.157269	0.968956	0	6.67889	4.08311
Xetro.E00429|kbtbd11	24.0047	109.544	117.318	103.959	123.544	85.834	89.121	90.319	87.9943	35.4251	117.518	74.8911	0.00580337	1	1	1	1	1	1	1	1	4.27193e-12	0.687407	1.22058e-05	1.60395	0.263331	8	5.05292	21.7984
Xetro.E00440|fbxo9	43.4379	112.44	97.2171	97.129	98.7137	117.541	95.7836	94.0924	94.4719	135.119	114.042	104.82	0.00733568	1	1	1	1	1	1	1	1	0.00319621	0.466932	0.830823	1.54639	0.129668	8.5	75.485	96.0694
Xetro.E00446|lrrc1	21.8345	112.917	91.6552	100.389	122.759	131.7	130.021	126.96	137.512	39.2265	121.923	137.96	1.0028e-07	1	1	1	1	1	1	1	0.758241	1.57725e-14	0.0662426	0.0269924	1.39207	-0.0623308	8.5	174.806	186.592
Xetro.E00462|rab23	27.6851	109.598	97.8825	110.014	113.351	103.741	121.499	91.5093	88.6884	192.676	97.2703	103.426	2.43869e-07	1	1	1	1	1	1	1	1	6.95826e-06	1	0.933467	0.554911	0.0286978	8.5	55.5199	44.4819
Xetro.E00470|ptp4a1	48.3262	112.673	101.988	111.044	92.2238	116.512	118.894	125.596	105.341	183.144	102.731	85.983	2.58191e-07	1	1	1	1	1	1	1	1	9.31419e-06	1	0.10905	-0.0399516	0.0994295	8	255.649	297.995
Xetro.E00499|eef1a1	8.93729	109.824	90.2746	90.8392	81.3034	96.2609	67.6994	75.7875	64.888	82.6244	130.893	117.525	1.76673e-14	1	1	1	1	1	1	1	1	0.210354	0.705616	0.334145	0.52844	0.286538	8.5	488.828	1917.62
Xetro.E00505|	6.33775	111.314	100.824	84.3611	78.0114	98.0466	90.2968	89.3372	78.4632	57.1944	109.481	104.1	2.38284e-24	1	1	1	1	1	1	1	1	0.195603	1	1	-2.14972	1.13013	NA	0.41774	0.993713
Xetro.E00509|cox7a2	30.6645	110.144	104.139	96.5976	111.61	107.37	133.641	92.5803	121.269	153.791	123.39	94.0471	1.04111e-06	1	1	1	1	1	1	1	1	0.00608375	0.413956	0.699082	-0.107591	0.109566	8.5	674.55	616.722
Xetro.E00510|tmem30a	17.6876	95.8402	105.276	101.736	103.474	110.05	96.4999	101.471	98.6819	150.029	102.644	114.923	9.91086e-06	1	1	1	1	1	1	1	1	1.23535e-05	1	0.154224	-0.682634	0.130641	8.5	239.241	213.502
Xetro.E00511|filip1	10.7067	139.952	101.673	117.699	134.72	118.277	118.611	139.508	183.003	22.8846	187.447	114.341	4.22448e-07	1	1	1	1	1	1	1	1	0.00332958	0.041229	0.896195	2.11689	-0.263804	0	34.7641	21.76
Xetro.E00532|hmgn3	19.1807	115.437	106.456	106.741	143.995	134.66	160.158	153.515	155.163	116.917	163.838	103.193	2.27795e-15	1	1	1	0.342291	0.641891	0.0467341	0.0813208	0.049963	0.474285	2.37031e-05	0.98973	2.2711	0.346586	8	164.146	363.132
Xetro.E00538|fam46a	27.0459	116.602	98.8929	100.2	114.26	169.51	188.716	179.342	164.004	98.9816	128.378	125.927	9.78192e-08	1	1	1	1	0.148562	0.0482561	0.0873737	0.252259	1	0.471458	0.269468	1.16057	-0.236358	8	3.64136	4.56414
Xetro.E00541|irf6.2	36.7405	131.775	99.2212	94.612	73.7259	107.31	72.2276	67.7065	76.3915	41.7358	95.8409	66.5254	7.68668e-08	1	1	1	1	1	1	1	1	4.81734e-10	1	5.71088e-05	-1.23516	-0.420929	0	44.2721	40.0324
Xetro.E00542|irf6	27.2125	109.018	97.7654	93.8442	106.483	89.7792	75.2889	77.5847	78.1627	18.7985	184.673	118.054	1.51859e-07	1	1	1	1	1	0.883562	1	1	1.84712e-38	0.000700425	0.00519761	-0.152276	-0.19101	8.5	40.7643	79.5981
Xetro.E00564|znf292	48.6475	99.0109	108.882	133.901	108.04	106.272	111.732	104.909	116.546	206.279	109.025	103.533	0.0016635	1	1	1	1	1	1	1	1	7.7027e-09	0.743466	0.95748	0.498201	0.108104	8.5	62.1923	50.7711
Xetro.E00567|slc35a1	38.0829	113.294	106.321	96.2511	103.525	104.898	89.2356	100.132	129.978	118.519	91.6824	98.0226	2.94907e-07	1	1	1	1	1	1	1	1	0.605323	0.972756	0.977027	-1.58909	-0.241277	12.5	39.9327	20.3643
Xetro.E00570|akirin2	21.2265	110.649	95.4291	95.5115	110.239	109.458	86.5948	89.8938	88.7381	140.219	126.01	107.907	1.90952e-09	1	1	1	1	1	1	1	1	0.0731369	0.205786	0.417093	1.19112	0.107948	8.5	335.189	433.436
Xetro.E00601|pou3f2	2.1389	109.687	109.443	89.3628	83.1197	76.7959	106.817	75.9108	51.4183	137.312	105.589	116.093	2.84717e-50	1	1	1	1	1	1	1	1	0.27822	1	0.844772	-1.995	1.33879	8	0	1.10985
Xetro.E00604|pnisr	13.7823	115.057	93.9804	109.678	97.0875	115.017	91.9377	90.5439	85.8749	200.224	119.026	86.6372	6.53847e-05	1	1	1	1	1	1	1	1	3.43843e-06	0.564075	0.0301371	2.20956	0.115488	8.5	40.0583	46.7399
Xetro.E00626|lin28b	31.2771	113.466	102.605	78.9434	96.9256	85.0579	77.4183	66.5656	76.1754	79.119	105.779	67.3066	1.13675e-08	1	1	1	1	1	1	0.689286	1	0.17187	0.841789	1.75788e-06	-0.337976	-0.0836149	11	81.3648	85.1094
Xetro.E00631|prdm1	0.62237	104.202	85.9167	50.2109	56.3725	71.4649	46.4297	59.4317	60.1176	62.9233	86.5573	100.672	3.29238e-17	1	1	0.759956	1	1	0.316398	1	1	0.392213	0.520377	0.797656	-0.247005	1.16393	8.5	0.797232	56.1857
Xetro.E00633|atg5	36.7284	93.3574	105.063	90.605	101.164	105.179	108.935	102.664	109.978	127.555	74.6602	114.274	6.78376e-07	1	1	1	1	1	1	1	1	0.0291153	0.139705	0.439149	-0.171869	0.0874508	0	53.9684	42.7643
Xetro.E00642|bend3	37.2623	117.154	99.3728	88.6145	114.589	99.1888	98.7385	96.3302	99.8343	79.4561	117.53	78.713	0.00162038	1	1	1	1	1	1	1	1	0.221874	0.807385	0.000750049	1.30076	0.553281	8.5	6.50986	18.5426
Xetro.E00650|snx3	38.2415	89.9566	113.771	129.981	127.386	95.8361	116.413	102.734	85.3547	88.7068	103.395	135.559	0.000411179	1	1	1	1	1	1	1	1	0.406302	0.490329	0.0101105	-0.0737951	0.0717232	0	151.915	185.24
Xetro.E00681|rpf2	32.2225	120.77	90.0075	93.8534	88.548	121.283	91.1614	101.181	95.8912	142.491	111.29	105.227	4.29252e-05	1	1	1	1	1	1	1	1	0.00016635	1	0.734185	-0.0196499	0.208871	8.5	145.599	132.549
Xetro.E00683|kiaa1919	36.0589	97.2958	100.941	73.053	112.088	116.687	104.247	97.4596	93.5805	99.4138	127.421	87.8755	1.84108e-07	1	1	1	1	1	1	1	1	1	0.51395	0.398435	-0.292772	-0.378683	0	161.735	163.557
Xetro.E00687|wisp3	2.39212	109.196	75.6579	32.9522	32.0353	69.4	32.7752	33.9285	22.2943	68.4167	73.5603	65.436	5.41434e-14	1	1	0.00415457	0.0445357	0.502178	0.0262267	0.0282595	0.000196272	0.197926	0.266147	0.00162866	-1.65681	0.56477	8.5	0.0896467	15.2217
Xetro.E00690|marcks	10.7319	115.358	110.213	109.446	133.688	109.642	128.851	101.232	134.939	129.27	132.83	96.2416	3.00768e-19	1	1	1	1	1	1	1	1	0.803542	0.377775	0.84516	1.51007	0.150793	8	563.996	1267.36
Xetro.E00692|c6orf165	33.5629	106.838	108.703	144.211	116.017	101.746	147.878	91.1969	108.855	42.2259	72.2655	103.728	1.12811e-10	1	1	1	1	1	1	1	1	1.10216e-11	0.249773	0.911625	0.265161	-0.0564275	0	11.73	8.98864
Xetro.E00717|dcbld1	18.6671	112.742	107.064	107.344	102.523	101.04	111.325	97.4601	105.666	22.7408	101.348	117.098	2.25876e-09	1	1	1	1	1	1	1	1	2.76363e-16	1	0.0739807	-0.257763	0.408107	8.5	252.344	309.512
Xetro.E00721|c6orf204	40.2154	103.715	95.1812	83.0374	66.1301	102.17	69.8118	57.6621	61.3387	73.712	63.4021	105.557	0.00211767	1	1	1	1	1	1	1	1	0.159142	0.0114727	0.99855	-1.1522	-0.225857	0	48.6939	25.0326
Xetro.E00724|mcm9	46.1171	110.414	112.039	103.785	132.058	124.428	149.36	144.48	147.509	98.3875	116.041	100.408	0.00922359	1	1	1	1	1	1	1	0.974444	0.993951	0.441848	1	-0.329076	-0.234432	0	62.7862	50.2515
Xetro.E00726|fam184a	19.1758	106.824	108.448	125.19	172.627	172.994	199.21	176.21	228.304	99.0625	94.685	87.8654	9.47725e-13	1	1	1	0.406831	0.128129	0.0811594	0.27026	0.0054907	0.924011	0.977173	0.604892	-0.56089	-1.21641	0	2.76443	3.17443
Xetro.E00728|man1a1	49.8203	96.3382	93.8512	96.9142	85.1479	103.859	98.7481	91.1671	93.4044	146.239	96.6501	132.188	1.06892e-07	1	1	1	1	1	1	1	1	0.00231913	1	0.0474331	-0.00018202	-0.0870549	0	35.5457	30.4333
Xetro.E00737|myb	27.3287	105.947	102.615	120.993	95.1798	121.092	98.7264	77.8276	92.1538	136.515	109.634	112.044	0.00122205	1	1	1	1	1	1	1	1	0.702131	0.975678	0.617178	1.29115	-0.520961	11	0.354948	2.57716
Xetro.E00740|sgk1	7.51725	116.235	71.6384	90.5236	102.317	134.785	86.4559	138.432	102.709	73.3796	112.881	76.8204	8.98999e-29	1	1	1	1	1	1	1	1	0.17997	0.479066	0.0395089	-1.40643	-0.683865	8	8.41405	130.15
Xetro.E00742|tbpl1	43.2804	93.3741	133.141	158.773	136.481	105.646	144.925	116.302	129.829	159.662	125.014	106.799	0.000339874	1	1	1	1	1	1	1	1	3.6528e-05	0.616697	0.859265	0.568057	-0.0375813	12.5	605.8	313.714
Xetro.E00753|c6orf192	5.35823	100.286	109.794	141.878	154.749	107.086	173.498	177.031	185.002	178.492	35.1933	99.8593	3.04865e-11	1	1	1	1	1	1	1	1	0.236398	0.00436347	0.914783	-5.0898	-0.100779	0	19.1892	15.7896
Xetro.E00754|rps12	43.6919	100.531	97.8307	101.68	116.809	96.7735	107.23	106.489	113.058	111.657	121.941	87.1204	0.000795205	1	1	1	1	1	1	1	1	0.314441	0.371072	0.0521637	0.739883	0.209974	8	526.818	426.371
Xetro.E00776|rnf217	32.0634	103.51	103.346	102.964	137.748	114.226	126.207	119.489	141.482	135.757	100.723	98.4105	3.50885e-05	1	1	1	1	1	1	1	1	0.0414139	1	0.93355	-1.29538	-0.321728	0	31.4595	21.9804
Xetro.E00780|nus1	28.1636	109.149	89.4329	48.094	33.203	94.7028	66.7703	21.6581	28.038	149.217	101.556	87.2597	2.79806e-10	1	1	0.0580863	0.0208615	1	1	7.62209e-05	0.00133533	0.00377895	1	0.689824	-0.148822	-0.0964399	8	119.149	70.0582
Xetro.E00790|unnamed	2.23127	89.6212	71.7013	57.0728	29.274	80.5047	34.3929	56.4649	16.0217	86.0626	67.719	53.2638	1.04441e-13	1	1	1	1	1	1	1	1	0.70852	1	0.0923052	0.395916	0.350139	NA	0.042904	0.0304774
Xetro.E00801|c1orf124	31.5082	82.6739	119.04	131.054	80.3574	73.9511	67.6531	82.4374	62.9198	154.948	95.5344	63.6284	2.07046e-06	1	1	1	1	1	1	1	1	0.075855	0.839661	0.208686	-1.61619	-0.262564	0	133.309	60.1684
Xetro.E00803|egln1	36.2229	108.939	95.1046	129.966	105.662	135.836	158.496	165.944	126.85	43.8801	127.401	102.264	1.76222e-06	1	1	1	1	1	1	1	1	1.61966e-09	0.54883	0.974616	0.0780556	0.058714	0	76.8832	83.0592
Xetro.E00804|tsnax	19.0063	108.109	104.149	110.516	110.138	121.318	118.641	113.6	104.875	150.442	104.464	97.9895	3.31443e-16	1	1	1	1	1	1	1	1	0.000213325	1	0.909646	-0.0154427	0.159127	12.5	153.258	177.199
Xetro.E00805|exoc8	38.5568	115.2	105.779	120.946	93.0903	106.102	97.6017	97.5386	121.741	206.87	119.845	168.809	0.000193817	1	1	1	1	1	1	1	1	0.0239049	0.281399	0.599924	-0.311934	-0.212948	0	97.4096	66.329
Xetro.E00840|	6.11627	107.525	98.1821	104.666	127.122	110.176	131.677	110.616	114.262	55.0307	139.771	100.43	1.59212e-25	1	1	1	1	1	1	1	1	6.30948e-09	0.127547	0.99855	2.44543	0.365679	8	220.564	303.589
Xetro.E00843|hsf2	21.2692	105.785	102.882	107.212	117.468	112.204	119.542	104.876	104.833	154.85	101.221	82.7894	3.77948e-07	1	1	1	1	1	1	1	1	6.74587e-05	0.977861	0.220378	-0.40817	0.114429	8.5	101.375	56.0599
Xetro.E00849|adat2	28.3044	126.218	84.8072	69.1885	94.219	103.209	69.848	80.1485	68.6618	213.349	107.44	83.0089	0.000248788	1	1	1	1	1	1	1	1	1.25627e-10	1	0.0826843	2.14469	-0.205008	0	25.8334	12.7285
Xetro.E00872|	0.0845347	98.2604	73.348	53.7799	46.813	88.822	17.3085	32.4226	19.7139	1.51984	99.9363	52.7033	2.18964e-30	1	1	1	1	1	0.029066	0.535031	0.0393864	3.19391e-20	0.999586	4.73758e-06	-0.165446	-0.538886	NA	0	0.0605368
Xetro.E00874|cited2	27.5155	100.973	92.7442	109.305	71.0228	99.2345	79.8349	99.0528	59.4491	66.1007	133.444	65.3091	7.77756e-09	1	1	1	1	1	1	1	1	0.0225374	0.410312	0.000134509	-1.38499	-0.281546	8	394.387	247.508
Xetro.E00876|txlnb	13.3965	111.794	98.944	84.9182	98.0685	129.382	110.108	95.9233	101.33	345.655	101.723	115.682	0.000147873	1	1	1	1	1	1	1	1	4.36776e-19	0.894844	0.613328	-0.184669	0.159545	0	17.3805	15.9449
Xetro.E00887|ccdc28a	48.364	103.928	110.672	108.22	98.4939	109.599	119.242	95.8822	105.834	113.09	116.375	74.5471	0.0163464	1	1	1	1	1	1	1	1	0.479282	0.482039	0.00299893	0.0751991	0.0803262	0	27.8102	24.7742
Xetro.E00888|	44.7609	107.201	101.652	115.923	105.742	108.277	94.2544	99.0661	113.823	107.793	108.27	144.821	6.03463e-07	1	1	1	1	1	1	1	1	0.358363	0.800292	5.21442e-08	0.60555	0.0350246	8	61.8575	49.9281
Xetro.E00889|nhsl1	35.8944	106.578	90.0088	93.8815	93.4375	133.435	153.874	111.865	113.833	106.574	93.0476	72.0566	1.12811e-10	1	1	1	1	1	0.593341	1	1	0.910644	0.926394	0.00119446	-2.59009	-0.130962	0	32.1176	23.2975
Xetro.E00900|qki	28.1957	106.921	101.902	102.257	109.952	109.399	94.5833	96.6384	90.7881	125	113.602	66.4459	0.000111542	1	1	1	1	1	1	1	1	0.163452	0.702728	3.32193e-08	0.548396	0.0134764	8.5	70.2996	121.157
Xetro.E00905|irf2bp2	15.0493	118.504	103.114	93.9121	122.007	110.552	106.359	114.377	112.495	148.394	106.864	66.8633	2.2396e-21	1	1	1	1	1	1	1	1	0.00226994	1	0.000897127	-1.03768	-0.124769	8	89.3225	85.7807
Xetro.E00906|tomm20	47.9085	110.052	97.6324	90.1635	111.017	106.951	109.399	94.8099	85.4163	199.61	97.3023	74.1793	0.00960112	1	1	1	1	1	1	1	1	7.22374e-08	1	0.00105752	-0.00819486	0.0884209	8.5	170.089	217.589
Xetro.E00916|brp44l	29.0366	110.41	104.606	95.1918	62.703	78.4655	59.1475	40.7964	43.8112	75.9836	88.5137	80.6368	0.00201307	1	1	1	1	1	0.84509	0.0503938	0.0746921	0.57922	1	0.166373	1.80502	0.316056	11	542.373	684.309
Xetro.E00924|fmn2	4.52346	96.4361	70.7853	63.8249	58.5954	86.6328	46.9413	69.4939	49.3234	141.234	79.9812	60.8172	2.87976e-26	1	1	1	1	1	0.372874	1	0.381391	0.252209	0.904986	0.00537982	-0.11989	0.016638	0	8.9191	6.71077
Xetro.E00931|gpr137b	33.4488	92.0156	93.2251	98.3125	80.936	104.875	64.6017	69.8743	58.7844	104.513	85.3281	94.3313	7.59222e-08	1	1	1	1	1	1	1	0.700913	0.491673	1	0.74591	0.446749	-0.0693759	0	288.225	290.855
Xetro.E00941|znf238	32.3605	104.715	111.807	103.19	96.5465	92.4496	87.5491	95.6522	100.027	134.886	93.8942	77.3636	1.2841e-15	1	1	1	1	1	1	1	1	0.0305864	0.937315	0.107384	-1.16924	0.101036	12.5	18.4721	8.39613
Xetro.E00942|sdccag8	13.6555	109.667	93.818	95.0445	111.37	141.643	118.312	126.424	114.563	63.1028	130.639	143.452	2.52365e-06	1	1	1	1	1	1	1	1	0.345447	0.975291	0.639055	1.44869	-0.0163166	0	52.7574	54.3902
Xetro.E00943|	15.9329	91.4335	90.2114	87.4665	109.522	76.9584	74.5798	70.7193	67.9142	177.856	98.7298	87.6522	3.0831e-07	1	1	1	1	1	1	1	1	2.07747e-08	0.971799	0.267165	-0.237265	0.207752	0	9.95055	12.2179
Xetro.E00948|pcnxl2	26.7388	119.013	94.8383	111.068	94.6669	132.177	121.706	126.833	120.97	162.088	115.151	175.843	0.000315033	1	1	1	1	1	1	1	1	0.000791724	0.984078	2.18148e-05	0.48902	-0.934172	NA	0.397257	0.331945
Xetro.E00950|	48.6135	101.205	96.9387	80.5915	85.3021	103.07	82.4905	84.2791	73.5768	98.334	102.242	84.3326	0.00349042	1	1	1	1	1	1	1	0.263361	0.995252	1	0.0428726	-0.606162	0.210901	8	14.4991	15.8776
Xetro.E00953|	4.10402	105.752	92.7206	46.5369	57.3313	58.6669	38.2664	27.5696	28.6751	65.6853	90.933	80.2576	8.29369e-18	1	1	0.517924	1	0.266079	0.178124	0.00909892	0.0122699	0.0111112	0.393924	0.000568858	-0.912634	0.19755	8	0.106895	58.3164
Xetro.E00956|tbxt	0.0347909	102.034	83.664	18.8069	47.3088	63.5309	34.6175	17.9196	15.1818	14.2225	58.4471	98.7929	1.85845e-28	1	1	0.844811	1	1	0.535839	0.0159223	0.00464898	2.79618e-06	0.000117847	0.740613	-2.62399	-0.443526	8	0.032031	280.727
Xetro.E00966|ppp1r14c	21.2904	116.115	97.7185	88.5941	75.1946	106.756	94.0154	84.067	76.6575	84.416	111.319	132.624	0.000157793	1	1	1	1	1	1	1	1	0.230189	0.850655	0.0224199	0.107413	0.103454	0	117.519	163.426
Xetro.E00971|dll1	11.4123	103.243	88.9251	29.3023	47.213	99.7208	68.7496	52.6569	33.2587	17.7202	63.0286	80.8328	5.82001e-09	1	1	0.485169	1	1	1	1	0.155731	1.49671e-08	0.00197581	0.00194234	0.521352	-1.00492	8	1.94615	91.4238
Xetro.E00986|dpy30	17.4488	118.214	113.927	116.025	124.88	104.917	123.298	100.925	112.295	136.069	112.309	104.307	8.75537e-22	1	1	1	1	1	1	1	1	0.00469661	0.85129	0.973342	-0.18961	0.280644	8	332.191	493.232
Xetro.E00993|cnst	25.6197	111.304	99.068	109.362	98.6104	102.805	112.846	102.546	110.788	129.15	137.481	127.108	0.000191316	1	1	1	1	1	1	1	1	6.6146e-05	0.0139166	0.0876756	0.229165	-0.110409	12.5	22.2228	15.65
Xetro.E01000|kif26b	45.7011	103.642	87.2228	47.9643	49.9806	68.3718	40.3785	39.561	34.2094	124.881	83.3011	73.3578	0.00426197	1	1	0.00232798	0.0010617	0.0931528	8.06967e-07	2.55012e-07	5.24641e-10	0.436787	0.981487	0.0393933	0.530128	0.0639558	0	1.65915	2.91047
Xetro.E01013|gtf2h5	24.5915	108.959	104.945	106.945	66.1314	102.191	90.4982	75.4805	80.557	119.214	107.388	85.8924	0.000732526	1	1	1	1	1	1	1	1	0.576645	0.866093	0.121004	2.05048	0.120342	12.5	71.8232	71.588
Xetro.E01025|taf5l	28.8263	119.199	113.586	99.1931	106.26	104.154	105.181	90.3127	96.3337	184.312	122.045	95.0319	1.94608e-10	1	1	1	1	1	1	1	1	0.000986982	0.405265	0.752224	0.226897	0.162864	8.5	130.58	110.306
Xetro.E01036|	29.2561	87.994	114.938	51.9797	59.6061	85.9343	64.2736	79.845	51.0139	225.212	67.8886	60.2146	0.00047938	1	1	1	1	1	1	1	1	0.000359182	0.146243	0.00787832	-3.32264	0.0481358	0	3.31624	1.89553
Xetro.E01038|plg	0.647095	100.514	86.3712	36.0002	61.8241	68.8169	61.468	63.1045	37.7162	283.717	40.7101	55.6136	2.34446e-25	1	1	1	1	1	1	1	1	0.00204589	0.107871	0.010019	-3.34909	-0.843475	NA	0.0622878	0.0614774
Xetro.E01044|unnamed	0.0590307	124.315	92.6677	5.41268	19.2969	52.6212	33.9698	6.41369	3.58202	204.611	81.7735	113.401	3.44441e-07	1	1	0.14154	0.678895	1	1	0.00682592	0.000479287	0.0378425	0.097175	0.460506	-6.24062	1.32853	8.5	0.00632637	17.1659
Xetro.E01046|	0.922965	105.815	96.5743	95.9635	85.9758	102.014	81.4449	74.418	79.7895	160.494	89.0591	104.806	1.07177e-07	1	1	1	1	1	1	1	1	0.00954152	1	0.817642	0.540566	0.641495	0	0.083507	2.75988
Xetro.E01047|	20.5074	84.4393	90.0873	104.355	85.5782	117.101	86.464	106.845	91.1312	190.799	74.2979	113.416	7.9154e-05	1	1	1	1	1	1	1	1	0.00153194	0.395517	0.50507	-0.645401	1.30355	0	1.88486	3.84257
Xetro.E01048|mrps36	23.0266	121.937	95.1162	97.0725	96.4449	97.023	83.2273	81.4831	88.378	162.36	107.674	88.3173	1.98886e-07	1	1	1	1	1	1	1	1	0.00556906	0.621172	0.288335	-0.597191	0.0779155	11	126.346	106.923
Xetro.E01054|map3k5	11.8461	107.956	79.4387	88.1201	88.4098	152.362	119.143	142.751	125.788	36.3064	122.985	85.8187	6.53616e-28	1	1	1	1	1	1	1	1	3.0057e-30	0.336066	0.0793098	0.167078	0.0176129	0	12.7292	12.6974
Xetro.E01057|	9.20727	133.152	89.2831	85.8211	106.299	142.59	90.4746	91.4504	103.738	116.361	126.139	126.325	8.39091e-08	1	1	1	1	1	1	1	1	0.623659	0.295023	0.155257	3.54862	0.0157844	0	18.6421	21.2792
Xetro.E01060|	15.8688	96.6384	84.268	45.1483	45.94	85.2028	41.939	45.1753	27.876	142.372	81.3115	117.618	2.28468e-11	1	1	0.0210963	0.0297905	1	0.00779595	0.0147634	8.06483e-07	0.0251015	0.413546	0.446072	-3.3674	0.0624367	0	55.0516	60.6633
Xetro.E01061|	0.178548	109.849	84.162	38.392	46.1914	87.8676	39.3741	47.1241	29.4143	127.932	77.0675	132.794	4.23792e-34	1	1	0.0953615	0.212936	1	0.0200921	0.128902	0.000181943	0.41472	0.297699	0.201831	-5.28037	-0.233281	8.5	0.0256587	13.5623
Xetro.E01089|hnrnpu	45.66	105.939	99.4048	96.9198	108.648	102.095	90.8703	97.6937	101.803	57.3412	119.772	99.8414	0.000142753	1	1	1	1	1	1	1	1	0.000108809	0.172215	0.938717	1.34276	0.13606	8	92.2122	337.446
Xetro.E01097|wtap	46.4784	108.917	96.1071	101.686	116.368	108.746	103.937	104.012	112.861	198.812	125.522	100.558	0.00895972	1	1	1	1	1	1	1	1	5.45173e-09	0.108727	0.99855	-0.0886849	-0.0802448	8.5	293.082	315.394
Xetro.E01116|zbtb2	31.085	116.444	105.846	97.7864	109.288	122.926	93.8796	102.202	112.19	153.563	139.642	98.9113	4.97503e-10	1	1	1	1	1	1	1	1	2.69491e-06	0.0338477	0.985978	0.692866	0.307722	8.5	22.6869	35.2432
Xetro.E01129|akap12	0.316067	108.621	101.687	63.7511	95.4592	78.7945	62.0376	49.1942	64.7197	5.7625	98.7759	84.3813	3.24658e-18	1	1	0.0908172	1	1	0.0315946	2.48182e-05	0.0554701	6.57213e-21	1	0.118006	-0.0111111	0.847328	8	0.0168099	82.9927
Xetro.E01169|fbxo30	28.61	111.357	109.971	118.27	100.096	111.027	118.516	93.1966	108.538	115.202	117.554	79.0383	0.000134119	1	1	1	1	1	1	1	1	0.076876	0.771986	0.0518574	-0.95453	-0.19182	0	128.631	35.8576
Xetro.E01173|	0.348433	102.424	88.0991	13.7117	27.3086	42.0841	18.338	8.65275	8.47083	269.051	70.7999	62.7527	6.59288e-45	1	1	0.0601448	0.195899	0.0690654	0.00727899	7.81404e-06	5.43301e-06	1.56263e-05	0.9288	0.37104	-4.22679	1.26618	8	0.00559778	21.1635
Xetro.E01175|nlrc4	12.5463	124.976	92.2606	56.0477	97.5504	86.1287	88.2609	63.6435	52.5996	34.9659	112.799	77.4397	0.00153197	1	1	1	1	1	1	1	0.63739	0.0045166	0.902018	0.0589971	1.30338	0.218631	12.5	0.822239	10.2312
Xetro.E01185|bcl2l11	30.7402	138.671	93.346	85.666	82.1283	123.227	111.843	113.289	76.3611	151.297	125.486	104.894	6.45528e-08	1	1	1	1	1	1	1	1	4.81437e-05	0.234828	0.867396	0.268973	-0.117395	0	11.228	7.20518
Xetro.E01203|pygm	6.23451	109.215	98.1808	56.9168	91.4155	113.688	79.452	82.8905	68.1586	6.51102	93.1275	58.0479	4.36635e-05	1	1	1	1	1	1	1	0.618282	1.62225e-30	0.49281	7.49816e-18	-1.14684	0.0613822	8.5	32.9257	194.33
Xetro.E01214|gemin6	45.8706	108.365	106.105	89.632	137.309	117.919	117.675	95.7975	123.591	62.8188	163.381	128.538	0.000141597	1	1	1	1	1	1	1	1	0.000830504	8.91228e-05	0.0644604	-0.173133	-0.0184538	7	40.8042	28.4989
Xetro.E01215|srsf7	32.6827	99.6455	103.352	97.4303	110.239	99.5335	91.1449	96.6006	100.894	48.9409	128.414	94.5709	8.27627e-05	1	1	1	1	1	1	1	1	2.02439e-07	0.119523	0.49182	1.70075	0.148109	7	491.018	1921.91
Xetro.E01228|	19.2099	108.113	106.311	124.455	129.638	103.951	104.591	101.411	121.745	34.1569	111.001	140.394	0.000101981	1	1	1	1	1	1	1	1	3.61784e-09	1	0.0701146	1.68215	0.154401	8.5	25.4734	37.3226
Xetro.E01247|ovol2	18.8765	113.195	102.112	79.2479	62.6467	99.9273	72.297	66.2986	67.2412	94.1891	103.177	160.709	2.42447e-10	1	1	0.880256	0.717243	1	1	0.923358	0.844312	0.710173	1	0.00201391	-0.284123	-0.0956871	8.5	38.257	55.2889
Xetro.E01263|rin2	40.8762	96.1733	112.299	81.8844	97.0339	97.5265	108.206	113.788	79.2615	99.9032	73.6055	101.889	0.00656739	1	1	1	1	1	1	1	1	0.963772	0.398056	1	-0.260518	-0.304094	0	2.78279	4.28706
Xetro.E01282|foxa2	0.0516334	138.793	84.9667	51.8241	45.8468	92.911	43.6827	56.3908	55.4961	80.0011	92.1672	61.1822	6.11832e-32	1	1	1	1	1	1	1	1	0.646939	1	0.00181778	-6.41916	1.18848	11	0	2.32244
Xetro.E01295|	10.2587	93.0371	102.121	112.388	96.9302	97.4438	75.7196	62.157	66.2848	321.055	98.9785	222.287	3.0054e-07	1	1	1	1	1	1	1	1	1.63994e-07	1	0.180774	1.92069	0.136282	0	4.56043	4.15253
Xetro.E01298|rel	15.39	89.8556	109.112	99.3511	107.33	75.0422	97.152	93.9863	90.0133	245.501	57.2763	200.211	8.12876e-06	1	1	1	1	1	1	1	1	1.68004e-10	0.0216985	6.96495e-06	-0.784029	-0.0254185	0	10.5981	5.32682
Xetro.E01304|xpo1	49.7244	108.527	97.3322	104.877	120.61	109.817	121.584	104.72	118.104	262.261	118.998	161.29	0.00656739	1	1	1	1	1	1	1	1	3.0978e-13	0.45885	5.62037e-06	0.407807	0.122971	8.5	207.836	279.937
Xetro.E01308|b3gnt2	26.1684	104.093	127.586	127.978	142.581	125.483	215.459	186.94	169.597	218.561	109.414	104.66	3.32506e-12	1	1	1	1	1	0.591	1	1	4.4094e-10	0.958481	1	0.0895268	-0.295646	8	106.402	83.7252
Xetro.E01314|otx1	37.4602	123.177	163.061	173.104	329.793	65.2645	69.0799	38.3974	140.076	29.6755	149.321	107.636	1.76411e-06	1	1	1	0.0761193	1	1	0.338623	1	1.30086e-18	0.410691	0.790144	-0.792706	2.5647	7	25.3049	21.6349
Xetro.E01324|sys1	48.3029	112.321	94.0777	102.543	90.1647	98.6473	103.754	97.1541	96.5158	136.765	103.541	82.7212	0.00462838	1	1	1	1	1	1	1	1	0.000223281	0.944813	0.0487241	-0.0991212	0.0563906	8	71.2298	78.6087
Xetro.E01334|actr2	36.6398	105.356	122.67	130.664	156.945	101.705	169.414	127.53	156.156	135.315	108.291	99.2231	5.83898e-05	1	1	1	0.584269	1	0.244846	1	0.418336	0.0882956	0.449808	0.997383	0.0193136	0.0664359	12.5	217.217	252.38
Xetro.E01337|spred2	28.4499	127.089	104.465	103.947	113.728	94.8817	104.361	94.7049	109.455	162.739	97.7618	71.3097	0.000171673	1	1	1	1	1	1	1	1	0.00805695	1	0.000868071	-0.538084	-0.0795934	8.5	73.9592	61.03
Xetro.E01358|snrpb2	39.2519	116.235	114.426	105.292	103.86	110.796	102.403	98.2076	101.777	110.738	109.766	90.8729	0.0153514	1	1	1	1	1	1	1	1	0.168797	0.81715	0.498292	0.166275	0.355864	8.5	267.074	381.485
Xetro.E01369|flrt3	0.189824	99.7789	89.0704	9.57731	24.5235	50.2276	33.8501	8.24979	7.93371	101.821	62.4749	93.3054	1.06562e-45	1	1	0.00504488	0.0542021	1	0.207838	4.61264e-07	2.77366e-07	1	9.873e-07	0.468797	-5.84998	0.408887	8	0.32276	152.258
Xetro.E01370|	1.74239	95.727	96.5331	12.55	22.0344	42.1798	26.8018	4.80398	5.39434	218.71	56.2725	153.568	3.52174e-18	1	1	1.02264e-05	1.53259e-05	0.45097	0.000167256	1.70492e-18	2.59398e-18	0.0123825	1.11596e-06	0.000210076	-6.66059	0.393517	NA	0	17.9168
Xetro.E01378|ism1	17.1369	106.149	105.188	83.5532	80.3732	121.5	65.6598	67.3385	59.012	134.214	93.3622	141.077	7.66461e-10	1	1	1	1	1	0.820176	1	0.296815	0.0792123	0.893003	0.000285657	-0.600764	-0.379296	8.5	47.341	40.3175
Xetro.E01382|sptlc3	0.987447	96.7978	120.562	128.031	136.566	113.012	112.254	109.802	110.533	67.404	124.561	174.364	1.48654e-21	1	1	1	1	1	1	1	1	0.117711	0.592323	8.24125e-09	4.66445	-0.124329	11	7.60297	31.1626
Xetro.E01386|btbd3	19.8968	119.832	96.43	63.0121	43.0443	101.836	60.3622	38.2877	36.8278	160.663	79.7821	105.501	4.47789e-09	1	1	1	0.350183	1	1	0.11789	0.0650102	0.0131083	0.810759	0.883929	-0.911949	0.133675	8.5	73.2753	59.5092
Xetro.E01400|plcb1	48.564	112.044	93.2272	120.355	157.222	149.68	269.534	156.222	133.526	73.9592	84.3648	97.6358	0.00252235	1	1	1	1	1	1	1	1	0.321033	0.983501	0.977027	1.91452	-0.530046	NA	0.331176	0.473607
Xetro.E01404|bmp2	29.978	111.11	126.461	152.471	110.714	107.424	137.252	100.658	86.1543	146.224	116.641	167.248	4.23277e-08	1	1	1	1	1	1	1	1	0.000196907	0.64627	1.27861e-07	-1.58975	-0.182952	8.5	209.781	93.38
Xetro.E01409|capn8	5.81205	124.306	65.1812	21.1437	24.7505	129.382	35.9808	37.0683	26.0285	32.5052	94.1514	72.1676	0.000395227	1	1	0.927594	0.964368	1	1	1	0.594328	0.00423652	0.999586	0.000634612	-0.552391	-0.986067	12.5	0.0409308	19.7628
Xetro.E01425|napb	27.6935	105.428	100.147	67.4908	101.047	103.481	93.1336	83.1625	82.9232	199.717	110.937	72.9519	2.14564e-09	1	1	1	1	1	1	1	1	1.45642e-07	0.928425	0.0203823	-0.560779	1.07757	0	0.260191	1.3521
Xetro.E01438|rtn4	28.7936	110.694	100.186	132.887	132.929	174.921	181.535	220.162	186.865	31.8546	158.785	120.572	7.21577e-09	1	1	0.988449	1	0.0183502	0.0406644	0.000302174	0.0120874	1.23201e-28	6.59784e-05	0.174955	3.01003	-0.181269	8.5	64.7599	125.628
Xetro.E01446|atp12a	0.0953024	92.8386	100.912	104.812	122.6	97.9666	91.7921	95.6052	102.084	21.565	118.17	133.469	1.12595e-55	1	1	1	1	1	1	1	1	3.99187e-10	0.667889	0.0143707	6.85459	-0.269024	8	0	139.795
Xetro.E01483|fbxo11	19.18	107.787	108.286	119.671	127.933	110.652	109.768	100.701	119.434	117.741	104.05	179.947	1.26833e-05	1	1	1	0.182373	1	1	1	0.647881	0.132508	0.945114	1.34935e-09	0.881798	0.177126	8.5	67.2396	74.9436
Xetro.E01488|epcam	12.4242	109.917	92.1565	107.101	92.4399	114.937	101.467	107.132	95.6186	128.748	124.646	112.503	5.18026e-18	1	1	1	1	1	1	1	1	0.143986	0.493964	0.229691	2.04838	0.0721482	8	569.744	1362.59
Xetro.E01489|	2.13913	111.397	94.1978	105.485	119.607	114.811	125.753	134.265	111.418	102.93	122.013	89.0677	6.46071e-35	1	1	1	1	1	1	1	1	0.995252	0.548353	0.305479	2.34349	-0.404029	8	103.96	246.55
Xetro.E01520|zfp36l2	20.8759	95.8854	131.392	154.601	127.625	92.4275	124.505	120.482	127.806	102.898	96.5648	132.147	1.87302e-10	1	1	1	1	1	1	1	1	0.955218	1	0.101064	-0.270958	-0.388482	8	38.3731	99.662
Xetro.E01524|cox7a2l	38.4598	100.883	90.4543	85.4603	74.0659	100.193	126.104	109.818	79.073	84.1909	126.267	136.418	1.08269e-06	1	1	1	1	1	1	1	1	0.28494	0.58614	0.00394193	-0.414052	0.14712	0	149.201	95.7428
Xetro.E01531|pkdcc.2	14.7629	104.304	91.3261	5.15338	9.40171	0.910051	0.630662	0.347808	0.426561	143.956	52.572	85.5991	0.0672579	1	1	4.31397e-11	3.01863e-09	3.34637e-14	1.8281e-30	8.43354e-34	1.11829e-33	0.744097	5.59628e-05	0.0439501	-6.62136	6.40863	8.5	5.06982	39.4594
Xetro.E01541|atf3	21.5483	119.82	95.5861	98.1995	87.5871	137.509	102.707	126.099	94.9549	122.381	121.965	121.863	0.0741955	1	1	1	1	1	1	1	1	0.0468517	0.255288	0.418398	1.54392	-0.219563	0	0.22846	3.76166
Xetro.E01542|nsl1	31.4681	107.432	91.5747	91.3045	95.9973	114.977	107.564	101.531	110.117	147.806	136.015	168.057	0.00468462	1	1	1	1	1	1	1	1	0.000430705	0.257613	3.38028e-10	0.0769773	0.194903	8.5	2.2965	3.66729
Xetro.E01553|cenpf	41.2823	102.986	100.456	98.9286	102.109	106.606	98.7013	99.7447	97.7847	77.9571	120.339	123.971	0.00403599	1	1	1	1	1	1	1	1	2.57008e-06	0.266404	0.000189293	1.26632	0.0643048	8.5	42.259	82.1797
Xetro.E01560|ush2a	41.3217	107.904	75.5051	74.5443	76.7127	135.615	119.108	93.43	94.6021	161.346	87.4465	139.775	0.00815326	1	1	1	1	1	1	1	1	1.81033e-07	0.373947	0.276706	-2.38502	-0.491474	NA	0.402712	1.28329
Xetro.E01573|rrp15	32.8626	114.675	87.0491	93.6384	89.0639	123.062	93.7644	103.149	96.8772	161.186	121.12	127.131	0.0246053	1	1	1	1	1	1	1	1	0.0466458	0.835785	0.498932	0.149183	-0.113658	8.5	58.816	57.6047
Xetro.E01588|mark1	38.2164	107.883	105.545	100.891	109.486	129.977	116.705	129.023	161.067	245.653	108.697	89.451	0.00160841	1	1	1	1	1	1	1	1	0.0109121	1	0.758888	-0.161763	-0.168164	0	20.6736	16.6548
Xetro.E01589|	20.1242	135.788	78.2975	39.8485	33.5036	167.185	44.7151	68.027	55.9591	26.997	85.3104	89.4901	0.00516819	1	1	1	1	1	1	1	1	3.53023e-05	0.388464	0.342034	-3.08475	-0.610925	NA	1.02549	1.4712
Xetro.E01597|taf1a	47.9097	106.902	97.7191	100.462	100.167	94.1804	90.655	100.49	88.9452	162.33	137.024	105.475	0.000714108	1	1	1	1	1	1	1	1	3.38951e-05	0.554811	0.911625	0.34962	-0.193583	0	68.8147	40.1741
Xetro.E01609|tp53bp2	28.3654	103.558	101.692	106.417	94.6262	94.4416	82.6914	88.6216	89.775	248.113	140.747	123.452	1.84843e-06	1	1	1	1	1	1	1	1	7.3764e-11	0.0384271	0.028764	0.105535	0.0248307	8.5	12.148	13.5222
Xetro.E01610|fbxo28	27.6937	111.177	100.889	105.155	113.862	116.322	104.79	121.976	120.441	167.795	123.96	168.976	7.32228e-09	1	1	1	1	1	1	1	1	3.24302e-12	0.191004	4.11301e-07	-0.0201044	0.0370689	8.5	116.882	86.7556
Xetro.E01613|cnih4	43.2445	92.0139	102.832	98.5114	131.157	109.117	82.6438	94.2936	90.1004	181.076	142.668	139.668	0.000715495	1	1	1	1	1	1	1	1	0.000319223	0.0175675	2.98468e-05	2.07094	0.0939367	11	216.074	169.001
Xetro.E01622|srp9	29.729	100.969	107.296	98.3576	131.48	95.6521	118.538	115.593	135.243	129.314	118.027	89.457	4.60668e-09	1	1	1	1	1	1	1	1	0.140653	0.680674	0.281963	0.189041	-0.0116216	8.5	618.664	895.991
Xetro.E01625|lefty	0.221505	95.7128	98.0581	5.06779	17.2028	61.6985	55.4753	4.62606	5.65967	99.1297	64.7468	128.16	2.62903e-90	1	1	4.2938e-07	0.000281418	1	1	7.71659e-13	1.75895e-11	0.991101	1.10257e-06	3.56921e-05	-8.17494	0.609507	7	0.0731521	67.5309
Xetro.E01627|hist1h3g	19.4002	108.021	106.23	110.844	81.9602	100.455	84.7493	85.1206	93.6846	122.395	112.323	154.128	1.7381e-07	1	1	1	1	1	1	1	1	0.0285713	0.869298	1.80103e-18	0.557734	0.303536	8.5	305.632	518.603
Xetro.E01630|acbd3	13.9912	104.988	114.14	90.6543	64.7533	85.5344	75.2624	65.1654	68.7089	227.359	102.343	123.436	4.35461e-08	1	1	1	1	1	1	1	1	1.00395e-10	1	0.251582	0.166509	-0.002124	8.5	39.0309	37.2215
Xetro.E01634|bix1.2	0.173932	90.5656	110.056	25.3527	19.4127	91.2288	79.378	15.4787	12.1726	179.145	39.871	201.876	2.93645e-73	1	1	4.43687e-08	3.22287e-09	1	1	1.91515e-12	1.29473e-15	9.21992e-05	5.48845e-08	1.76107e-06	-6.04842	-0.694428	NA	0	0.0188248
Xetro.E01635|mix1	0.120849	90.1045	90.688	17.3303	24.3657	74.6927	52.4403	21.3599	19.3491	66.3592	51.2279	140.779	3.98317e-36	1	1	1.48544e-14	5.06851e-13	1	0.00993659	2.73192e-16	2.59398e-18	0.048372	1.94464e-07	0.0226205	-6.04733	-0.308115	7	0	117.18
Xetro.E01636|mixer	0.114911	103.625	86.5012	12.2411	16.5575	67.2958	43.0625	17.9249	14.9963	112.94	48.0455	143.396	7.23324e-46	1	1	0.000887708	0.000446199	1	0.484517	0.000286416	3.47018e-05	0.880105	1.04701e-07	0.710934	-7.04351	0.185872	8	0	9.00394
Xetro.E01638|parp1	17.1316	114.487	95.2656	74.1788	97.3051	100.176	74.5054	86.8779	85.4842	80.2471	131.189	85.407	0.00142033	1	1	1	1	1	1	1	1	0.871056	0.119266	0.0167138	0.836215	0.487796	8.5	18.724	83.3341
Xetro.E01639|	12.2041	113.929	103.87	98.3735	116.312	104.341	102.304	109.369	117.08	188.768	110.966	144.706	1.89727e-11	1	1	1	1	1	1	1	0.778952	0.00264449	0.820285	0.00735345	-0.294227	-0.0597643	NA	0.0986869	16.7415
Xetro.E01665|lbh	11.3635	99.5797	106.348	79.3494	98.8115	97.4287	75.8483	70.9344	63.3019	437.496	101.87	110.542	5.49176e-08	1	1	1	1	1	1	1	1	1.53871e-11	1	0.922111	-0.561758	-0.0300955	8.5	308.433	357.032
Xetro.E01703|	39.5115	110.744	112.516	107.831	132.127	142.34	106.958	112.959	115.786	178.627	112.283	104.021	1.96242e-06	1	1	1	1	1	1	1	1	0.000228101	0.794587	0.887594	0.375856	0.0218432	8	44.688	29.7029
Xetro.E01710|polr1c	12.1998	119.293	114.541	98.681	124.692	124.335	108.173	121.105	124.317	142.034	140.128	95.4012	3.79634e-05	1	1	1	1	1	1	1	1	0.0706216	0.635665	0.783608	0.238011	0.0919199	8.5	44.436	39.3036
Xetro.E01714|znf318	48.8161	117.286	114.145	106.328	114.819	111.643	70.3816	112.253	117.518	180.906	96.7229	96.4029	0.00874161	1	1	1	1	1	1	1	1	0.000399075	1	0.927579	0.751252	0.426343	8.5	1.24244	1.71443
Xetro.F00016|	1.00082	107.743	111.761	115.418	140.431	140.187	154.499	153.344	160.189	195.428	178.517	100.236	6.61599e-37	1	1	1	1	1	1	1	1	0.000239071	0.118651	1	9.36125	0.38462	0	0	4.35806
Xetro.F00037|cox11	42.2595	107.641	107.698	109.765	120.268	106.089	125.173	106.238	120.298	151.105	102.304	85.3478	0.00209774	1	1	1	1	1	1	1	1	0.0315033	1	0.148639	-0.788418	-0.149167	8.5	190.524	196.329
Xetro.F00047|rplp1	49.3144	103.214	109.753	113.61	124.534	100.347	136.785	114.253	136.763	227.608	118.508	93.6445	3.89385e-05	1	1	1	1	1	0.978995	1	0.916839	6.51969e-17	0.687281	0.633989	-0.0472633	0.309868	8.5	476.453	464.59
Xetro.F00048|eif2c2	32.7339	113.658	97.5079	90.7933	105.555	114.638	88.2766	92.8689	104.574	113.457	110.952	69.2558	0.00612342	1	1	1	1	1	1	1	1	0.466928	0.998902	1.08742e-13	1.6175	0.582398	8.5	1.31733	7.81182
Xetro.F00086|sla	1.49594	109.796	100.607	15.167	13.2801	10.7232	0.331193	0.341855	0.246266	310.792	46.7151	133.553	9.326e-09	1	1	0.000238824	0.000347524	2.71346e-13	1.06715e-17	1.48741e-17	5.09772e-19	2.58898e-05	0.202543	0.535763	-8.67624	4.36103	NA	0.0131607	0.0767313
Xetro.F00114|rnf139	15.5828	99.4785	98.8748	97.9444	138.262	107.717	124.27	105.072	130.821	154.858	117.051	99.8776	6.59629e-17	1	1	1	0.625049	1	1	1	0.805275	0.00911628	0.620091	0.874437	0.71959	0.0766811	8.5	69.2552	76.8327
Xetro.F00117|mtss1.1	11.1854	94.2454	102.261	62.7744	59.7726	109.938	68.2382	59.2882	56.0134	58.8535	70.4426	126.184	3.61654e-16	1	1	1	1	1	1	1	1	0.440881	0.894791	0.971175	0.00723109	-0.164915	0	5.48068	5.45605
Xetro.F00126|zhx1	36.4976	99.7101	99.6906	109.098	103.93	134.079	159.357	150.091	118.236	206.971	99.9635	93.3995	0.0138335	1	1	1	1	1	1	1	1	8.67714e-07	1	0.777684	0.496187	-0.0117778	0	26.9465	24.914
Xetro.F00130|zhx2	26.8675	101.906	100.798	120.401	86.5709	109.915	96.8883	74.7913	78.8683	179.529	127.101	267.278	4.21768e-09	1	1	1	1	1	1	1	1	0.00549777	0.660215	6.84911e-22	0.115482	-0.207253	8.5	32.2038	42.2979
Xetro.F00133|has2	0.305612	86.9044	101.807	27.2356	35.8715	88.5557	66.885	13.2897	16.301	57.8474	65.6245	85.1323	9.45722e-31	1	1	0.000253789	0.0210723	1	1	1.56504e-10	1.05439e-08	0.0118618	0.0108317	0.165203	-3.06808	-0.723213	8	0.120367	91.3043
Xetro.F00166|rad21	31.4134	111.939	99.2515	111.702	112.379	130.739	124.563	116.034	129.673	195.859	119.508	139.906	1.36715e-08	1	1	1	1	1	0.947088	1	0.607003	1.26455e-08	0.481384	1.74607e-10	0.566092	0.0861056	8	174.049	274.013
Xetro.F00167|utp23	36.7474	105.994	103.214	90.5828	109.039	111.555	100.732	94.6664	105.771	110.013	101.645	79.5182	0.000377296	1	1	1	1	1	1	1	1	0.087044	1	0.000124408	-0.122952	0.204387	8	52.7087	34.0339
Xetro.F00168|	22.2817	121.294	95.8694	94.142	144.836	127.409	122.545	106.268	125.725	168.059	117.003	106.043	7.61425e-11	1	1	1	0.806752	1	1	1	1	0.00372011	0.66978	0.829955	0.190998	0.169677	8.5	36.8628	47.5199
Xetro.F00174|	18.0553	99.3385	65.3206	68.4134	38.1493	135.041	47.2561	73.5102	44.2076	24.5018	87.4788	96.761	4.04857e-05	1	1	1	0.133212	1	0.355091	1	0.184949	1.29591e-07	0.99815	0.979339	-1.07507	-0.263346	NA	0.106468	1.44287
Xetro.F00175|	0	83.0297	67.5291	59.329	34.7141	133.271	42.5295	69.133	39.7308	37.0272	64.5938	90.3105	2.29137e-17	1	1	1	0.316933	1	0.513002	1	0.314826	0.000929546	0.539546	0.67663	-1.89963	-1.12844	NA	0	1.0656
Xetro.F00178|	0.947494	111.61	81.0085	43.372	59.3485	67.6023	22.1628	19.6758	16.7864	2.4105	84.0796	67.0321	3.92934e-25	1	1	0.778504	1	0.562628	0.000189802	2.12709e-05	1.83975e-06	1.17686e-36	0.199602	1.6473e-09	-0.0184158	-0.779693	8	0.00717521	16.4738
Xetro.F00194|	0.654624	106.348	98.053	77.6716	117.466	117.017	109.004	102.753	120.014	140.257	85.4148	86.4642	4.75198e-66	1	1	1	1	1	1	1	1	0.267566	0.206953	0.341379	0.434171	0.310094	NA	0.184191	0.305713
Xetro.F00197|eny2	16.3521	118.297	94.111	92.9754	146.718	122.158	128.579	103.523	127.293	112.838	118.258	67.1224	1.28361e-12	1	1	1	1	1	1	1	1	0.764613	0.859322	6.79646e-06	0.395135	0.167844	12.5	333.408	476.035
Xetro.F00212|oxr1	21.4322	109.763	104.717	113.813	109.621	127.34	97.6593	95.1515	96.3913	9.91989	141.692	115.334	8.60402e-05	1	1	1	1	1	1	1	1	3.3848e-40	0.0358843	0.46225	3.66429	-0.332755	0	82.627	57.5378
Xetro.F00215|lrp12	32.5796	111.398	96.4497	92.375	102.615	97.4444	82.6039	82.855	89.7768	98.1153	108.939	67.4708	0.00564323	1	1	1	1	1	1	1	1	1	1	1.56321e-07	0.737784	0.305654	8.5	7.98627	22.3856
Xetro.F00220|dcaf13	23.7222	104.026	91.2163	92.5911	108.052	105.845	107.742	90.3954	98.5624	174.296	129.947	93.8148	0.000162703	1	1	1	1	1	1	1	1	6.82124e-09	0.120792	0.35387	0.168533	-0.00629828	12.5	84.9272	93.3502
Xetro.F00226|fzd6	9.72886	129.009	83.0843	67.5452	55.0322	131.125	64.2409	60.1215	52.3075	70.2105	95.1209	117.978	1.84601e-05	1	1	1	1	1	1	1	0.812211	0.485021	0.828367	0.585776	-0.412587	-0.25882	11	6.6028	9.28011
Xetro.F00228|atp6v1c1	44.3984	106.6	82.7867	38.2819	30.829	82.7036	34.2448	22.2424	25.7297	160.703	60.4769	92.0179	0.0031684	1	1	0.000570642	0.000117067	1	0.000674647	8.03804e-08	7.63056e-07	3.42655e-05	0.000862536	0.57684	-3.69175	-0.041996	0	172.972	176.321
Xetro.F00229|azin1	34.3524	101.138	95.6926	114.926	94.0089	110.934	104.924	103.492	101.446	271.386	121.894	159.487	1.85954e-10	1	1	1	1	1	1	1	1	3.87968e-22	0.0303689	1.05003e-11	0.336443	0.220685	8	298.68	466.785
Xetro.F00237|ywhaz	36.2786	102.271	99.8934	116.128	130.316	116.42	122.012	107.835	117.572	318.814	106.699	102.608	0.00509	1	1	1	1	1	1	1	1	8.52511e-16	0.415578	0.979253	0.555735	0.123707	8.5	304.267	269.865
Xetro.F00238|pabpc1	37.1421	108.2	101.682	112.031	123.214	111.982	113.06	110.227	123.226	144.561	138.911	108.024	1.92177e-07	1	1	1	0.806752	1	1	1	0.61107	5.52826e-07	0.0612575	0.302512	0.500874	0.256279	8.5	173.06	292.108
Xetro.F00239|	11.1993	114.316	87.9442	78.0681	73.8025	130.686	95.3992	93.0825	103.676	107.002	120.148	84.0354	2.75163e-05	1	1	1	1	1	1	1	1	1	0.715714	0.0987819	2.77761	-0.737905	NA	0.0382836	0.546072
Xetro.F00242|tp53inp1	32.4343	109.942	109.933	145.424	125.16	131.241	172.543	154.129	150.244	156.961	117.41	221.413	9.02766e-10	1	1	1	1	1	0.769978	1	1	0.0423533	0.864476	6.63016e-14	1.24742	0.020247	8	24.9108	54.8074
Xetro.F00243|ccne2	28.1434	102.895	99.9821	105.116	150.238	114.263	118.767	124.263	139.918	50.5474	131.818	119.912	7.28042e-09	1	1	1	0.327966	1	1	1	0.447756	1.34512e-05	0.0955054	0.000763557	1.89544	0.149774	8	56.8053	529.305
Xetro.F00244|ints8	25.5967	99.5778	100.596	107.255	141.173	109.572	116.87	121.104	134.717	62.1532	128.641	113.885	1.37926e-06	1	1	1	0.19245	1	1	1	0.234298	0.000281386	0.0538433	0.00934028	1.40423	0.173082	0	58.0204	184.001
Xetro.F00248|mtdh	38.146	118.145	96.8692	98.7632	147.637	122.397	154.781	137.148	146.969	131.837	136.637	82.5876	8.91165e-05	1	1	1	1	1	1	1	1	0.0137325	0.252035	0.0747505	0.857294	0.174071	8	126.485	223.866
Xetro.F00252|rpl30	26.6881	110.062	102.463	97.5635	96.2007	98.1333	86.2942	76.0439	84.4575	123.706	90.3782	91.6726	7.37406e-05	1	1	1	1	1	1	1	1	0.050863	1	0.230934	0.226511	0.525206	8.5	726.229	406.172
Xetro.F00256|	21.5694	108.74	96.6871	54.6243	49.9237	69.6262	27.1352	19.6764	19.4785	3.7269	90.2484	116.324	1.5616e-06	1	1	0.0727887	0.328676	0.582654	0.000179081	3.34824e-07	1.76765e-07	2.15427e-60	0.793213	0.450023	-0.183429	0.352809	8.5	67.2465	103.145
Xetro.F00268|osr2	0.141089	108.555	88.5981	9.76555	20.3753	68.1941	35.8497	8.39288	10.6681	96.4804	70.2564	85.9301	4.24045e-05	1	1	0.00974442	0.136239	1	0.717788	0.000177592	0.000878291	0.826487	0.00332223	3.34416e-05	-6.89599	-0.245437	8.5	0.0836027	22.4485
Xetro.F00272|cox6c	32.7903	103.243	109.882	117.213	121.084	89.874	105.997	97.1148	113.25	196.831	115.64	81.7748	9.58059e-10	1	1	1	1	1	1	1	1	2.74545e-09	0.902375	0.127447	0.37244	0.0598146	8	316.783	178.378
Xetro.F00277|rnf19a	39.8379	99.5945	106.981	142.699	160.073	113.996	126.731	106.7	121.905	282.925	76.3745	99.5031	2.67832e-08	1	1	0.953013	0.210526	1	1	1	1	1.91536e-14	0.184378	0.977027	-1.54858	-0.110971	8.5	98.625	75.4385
Xetro.F00293|	49.3202	110.413	96.8912	90.0888	113.041	103.489	96.979	98.6933	102.297	88.3698	100.724	71.3258	0.0176749	1	1	1	1	1	1	1	1	0.504016	0.928425	2.24602e-13	0.751586	0.279209	8.5	63.6987	94.9783
Xetro.F00295|	46.9784	105.942	95.1635	87.66	105.044	96.6053	84.3729	87.0816	94.5434	92.2513	124.091	75.0069	0.00598652	1	1	1	1	1	1	1	1	0.934435	0.0191876	1.41536e-05	1.96999	0.460802	8.5	27.0134	66.1403
Xetro.F00305|tmem64	31.8039	113.678	91.0808	89.0145	128.991	119.734	109.985	119.001	137.311	108.922	95.6259	53.7457	1.09135e-09	1	1	1	1	1	1	1	0.463607	0.831793	0.989653	1.26261e-06	-0.229035	-0.0440073	0	30.3023	27.8864
Xetro.F00312|	10.3464	92.6601	100.893	102.621	115.246	94.262	134.364	136.833	131.58	133.139	108.693	101.366	3.25673e-20	1	1	1	1	1	1	1	1	0.013707	1	1	0.70573	-2.63535	NA	0.0575719	0.547471
Xetro.F00347|impa1	28.1494	106.657	105.35	102.666	102.22	103.072	98.5386	88.0653	108.832	73.1333	91.4198	50.645	1.22852e-08	1	1	1	1	1	1	1	1	0.0743922	0.770828	6.81684e-21	1.93295	-0.111616	0	1.68617	7.18302
Xetro.F00355|	33.2597	108.218	90.2103	87.9658	95.7645	125.186	120.848	122.753	108.972	22.3146	122.69	76.4888	3.99113e-05	1	1	1	1	1	1	1	1	7.09784e-29	0.217217	0.00504682	2.20027	-0.684989	NA	0.192708	0.662734
Xetro.F00356|zbtb10	49.3297	106.056	96.0338	99.5516	97.2393	114.21	92.0093	99.4893	93.6028	77.9533	111.713	95.3949	0.000938529	1	1	1	1	1	1	1	1	0.00756873	7.74173e-05	0.192176	0.250292	-0.18033	8	139.961	284.89
Xetro.F00357|tpd52	13.8456	99.7914	106.755	106.581	123.423	134.183	119.741	178.407	141.65	130.055	129.479	118.032	4.08212e-21	1	1	1	1	1	1	0.790514	1	0.203891	0.440508	0.61007	0.0521776	0.0882052	0	12.3586	12.3544
Xetro.F00358|mrps28	46.561	120.981	92.0304	91.7512	103.215	132.73	117.423	157.952	134.689	201.819	136.645	109.922	0.00578243	1	1	1	1	1	1	1	1	6.25952e-07	0.851157	0.771031	0.0241692	-0.148156	0	25.0808	7.81245
Xetro.F00380|tceb1	28.0401	115.468	103.42	96.73	107.027	108.222	114.704	101.283	99.1698	126.062	137.906	72.6786	1.68984e-06	1	1	1	1	1	1	1	1	0.215144	0.402613	0.00779706	0.229904	0.280693	8.5	275	169.479
Xetro.F00384|rdh10	21.3555	98.9226	104.178	70.2977	47.7529	80.5905	47.7084	58.2849	45.2755	75.6824	93.3162	107.706	3.39606e-05	1	1	1	0.981721	1	0.84509	1	0.646029	0.125816	1	0.731621	-0.172108	0.529918	8.5	61.9894	170.111
Xetro.F00385|rpl7	49.9663	107.491	104.7	109.52	124.913	103.434	113.104	109.73	111.043	135.015	111.747	103.124	0.0064648	1	1	1	1	1	1	1	1	0.00100108	0.57818	0.94417	0.739167	0.381286	8.5	356.247	242.661
Xetro.F00400|prdm14	17.2063	95.9574	186.977	165.343	265.994	42.4907	58.366	50.9967	70.785	2.71372	210.12	126.447	0.0649562	1	1	1	1	1	1	1	1	1.66894e-12	0.00855434	0.348459	8.59395	3.61567	11	0.296921	6.16464
Xetro.F00422|mtfr1	32.2978	112.517	93.5607	90.4179	123.679	142.792	129.122	141.652	128.245	116.204	103.183	79.0631	6.10779e-05	1	1	1	1	1	1	1	1	0.200417	0.911255	0.0129391	1.05686	0.179409	NA	0.990618	1.50297
Xetro.F00424|armc1	30.6943	107.545	107.612	117.207	119.749	184.392	153.44	145.774	159.022	212.384	116.424	108.31	4.95431e-07	1	1	1	1	0.288393	0.18492	0.350076	0.0544451	3.65513e-16	0.394804	0.648148	-0.203458	-0.0760822	11	100.946	96.0206
Xetro.F00427|bhlhe22	0.843921	122.986	107.711	28.6048	12.8502	86.1138	40.9282	22.8597	21.2698	283.502	80.7642	109.949	1.05037e-47	1	1	0.0682574	0.00348007	1	0.751516	0.0534574	0.023693	1.07926e-06	0.648978	0.728799	-4.85554	0.671986	0	0	2.76567
Xetro.F00441|	17.0124	102.727	112.971	127.055	154.917	109.959	136.322	125.829	137.645	116.305	122.506	131.236	4.17186e-07	1	1	1	1	1	1	1	1	0.540554	0.232956	0.273888	1.18212	-0.23324	8	0.301705	8.39632
Xetro.F00442|rab2a	25.2063	115.511	100.431	107.912	121.436	114.575	133.096	104.776	117.325	188.121	91.8142	88.523	3.59279e-05	1	1	1	1	1	1	1	1	8.01179e-07	0.988183	0.152097	0.678502	0.196742	12.5	89.0381	110.501
Xetro.F00448|sdcbp	31.197	110.996	101.143	87.8407	94.378	115.063	73.4914	76.9088	79.549	119.896	126.221	81.2626	6.55641e-08	1	1	1	1	1	1	1	1	0.547286	0.0485672	0.0599247	-0.000454545	0.132065	8.5	232.492	192.216
Xetro.F00463|rps20	23.6933	103.243	101.962	111.164	134.967	98.0544	120.86	108.901	129.99	158.768	119.525	83.7928	2.47655e-15	1	1	1	0.596936	1	1	1	0.691753	0.000126636	0.57677	0.0150466	0.201213	0.143012	8	552.438	524.606
Xetro.F00465|lyn	25.3045	107.2	102.457	93.2434	130.997	100.337	106.243	110.277	90.8056	20.0723	102.082	108.228	0.0065423	1	1	1	1	1	1	1	1	2.64158e-19	0.826648	0.67115	2.04451	0.0777011	0	18.769	22.8365
Xetro.F00479|tcea1	49.4433	106.364	107.005	110.613	111.97	106.321	118.7	104.532	114.725	129.251	123.231	93.5005	0.000322802	1	1	1	1	1	1	1	1	0.000821721	0.419995	0.399102	0.0425507	0.0614976	8.5	162.196	213.927
Xetro.F00489|pcmtd1	33.8917	126.717	128.387	136.522	144.153	109.835	120.314	104.625	132.217	139.321	102.722	81.165	2.39346e-07	1	1	1	1	1	1	1	1	0.0334504	1	0.227375	-0.998423	-0.0577683	0	111.466	35.6425
Xetro.F00494|snai2	43.4749	89.7298	119.419	100.17	136.853	132.589	202.276	132.602	125.57	242.179	88.3373	66.204	0.00324894	1	1	1	1	0.776319	0.513002	1	1	0.00932741	1	0.0149559	-5.14087	0.0624951	12.5	1.67235	1.22734
Xetro.F00497|ube2v2	22.3406	107.716	94.3715	98.9376	83.4748	93.9745	82.311	85.362	90.2097	171.668	116.123	114.233	6.98196e-10	1	1	1	1	1	1	1	1	3.93744e-07	0.725272	0.160133	0.0733137	0.0872311	8.5	64.8664	92.2797
Xetro.F00506|mapre2	2.16032	98.4972	99.4078	159.105	206.782	128.283	134.261	134.144	169.59	113.784	37.8214	76.9803	1.15746e-43	1	1	1	0.0489432	1	1	1	0.317289	0.347533	2.6877e-14	0.0631271	-4.26106	0.198992	0	4.23822	4.82992
Xetro.F00511|asxl3	31.8942	104.311	112.636	138.181	125.833	105.633	137.207	109.045	118.499	244.835	97.7638	107.124	1.88838e-07	1	1	1	1	1	1	1	1	1.25011e-06	0.957207	0.79331	0.61911	0.352299	11	9.16181	9.56
Xetro.F00523|	0.0566416	103.848	122.072	15.2307	19.2866	32.394	5.73977	3.50754	5.64025	204.326	48.6887	36.2646	5.7368e-06	1	1	1	1	1	1	1	1	0.745722	0.000419519	0.0141089	-5.47828	0.909721	0	0	24.9783
Xetro.F00535|kctd1	43.5788	97.4754	97.9677	97.7369	85.4996	119.473	98.619	110.622	107.501	320.21	127.934	111.247	0.00161498	1	1	1	1	1	1	1	1	7.75683e-07	0.261018	0.869079	-0.0885271	-0.2623	0	34.1694	29.9752
Xetro.F00537|ss18	25.0731	102.835	99.9447	106.057	101.046	101.531	86.768	87.6844	88.6203	283.894	104.029	103.742	6.01732e-05	1	1	1	1	1	1	1	1	2.05073e-21	0.90272	0.981924	1.66014	0.345868	8.5	130.844	173.822
Xetro.F00567|	0.577071	110.913	74.3542	49.207	72.2897	85.608	47.1651	53.0769	49.4584	47.6374	77.1926	53.3776	0.05298	1	1	1	1	1	0.133671	0.382987	0.170657	0.210198	0.620975	0.00856027	1.1944	-0.387274	NA	0.0541692	0.10376
Xetro.F00568|impact	1.49271	103.852	103.685	100.452	111.201	131.402	129.112	123.067	134.654	208.616	101.008	104.185	5.53959e-93	1	1	1	1	1	1	1	0.976651	4.0157e-12	1	0.848584	-0.107148	0.14549	0	57.5209	54.0858
Xetro.F00569|	31.7581	103.836	74.5156	94.4554	66.9667	124.286	80.9976	75.2052	75.7697	231.263	116.324	72.9914	5.20168e-06	1	1	1	1	1	1	1	1	0.000679241	0.867164	0.0632918	0.735719	0.980349	8	7.61086	5.76512
Xetro.F00570|osbpl1a	35.1376	110.548	106.187	98.9489	92.7999	105.365	74.2199	84.6604	77.0617	196.785	125.081	61.172	0.000366119	1	1	1	1	1	1	1	1	0.00333489	0.434179	0.000874836	0.0129003	-0.105217	0	42.8728	26.9217
Xetro.F00577|riok3	45.3651	139.399	98.1385	93.7357	53.5041	106.491	147.503	101.187	78.3267	181.744	111.056	89.2572	1.78228e-05	1	1	1	1	1	1	1	1	8.88641e-05	0.977435	0.497564	0.181212	-0.137678	8	18.1084	28.4949
Xetro.F00583|gata6	12.9577	114.873	79.0045	26.5055	18.3732	69.2223	19.6808	17.8449	15.3515	105.298	66.1399	87.2861	1.51927e-07	1	1	0.000318701	0.000920907	0.452336	0.000921486	0.000185241	2.95361e-05	0.995252	0.00176205	0.0475951	-5.78065	0.742051	8	2.27075	24.2659
Xetro.F00584|mib1	36.9386	103.567	114.827	138.819	136.695	95.4106	119.126	114.262	118.451	158.939	111.181	147.915	3.64524e-05	1	1	1	1	1	1	1	1	9.44078e-05	0.394699	1.67426e-05	1.58339	0.187763	8.5	23.4899	44.6793
Xetro.F00587|greb1l	25.2561	132.566	94.9443	129.233	155.619	119.226	106.223	104.172	113.462	8.51995	115.011	147.245	0.00193752	1	1	1	1	1	1	1	1	5.19669e-22	0.843557	8.22536e-06	2.10207	0.294365	11	19.0276	30.1516
Xetro.F00603|myl12b	37.6119	124.958	94.1947	68.6008	97.8262	118.518	99.4096	80.882	91.8697	84.2652	92.1627	56.5167	0.000858575	1	1	1	1	1	1	1	1	0.989365	1	0.00124826	0.20653	0.196293	8.5	114.287	140.749
Xetro.F00604|tgif1	28.9002	104.796	95.2029	101.595	74.0805	129.826	93.7467	80.1033	77.6345	175.225	100.607	89.1363	8.073e-12	1	1	1	1	1	1	1	1	1.90555e-05	1	0.320865	0.142332	-0.262305	8.5	108.359	91.5584
Xetro.F00610|	16.0025	118.946	50.196	67.2803	82.1227	203.77	87.1631	167.008	95.2116	15.0206	70.7178	305.516	0.000697553	1	1	1	1	1	1	1	1	1.25618e-06	0.599003	0.14788	4.57783	-3.48409	0	0.894249	3.08735
Xetro.F00625|apcdd1	3.00537	125.808	83.588	104.477	87.4193	125.612	128.521	82.3431	89.252	295.999	117.753	188.135	7.63233e-19	1	1	1	1	1	1	1	1	1.69367e-06	1	0.247599	0.703051	-0.433826	0	0.330089	0.751184
Xetro.F00628|ppp4r1	31.3019	111.068	100.549	102.847	131.862	106.672	113.671	100.439	109.061	151.459	117.601	103.151	0.000202479	1	1	1	0.639278	1	1	1	1	0.00020888	0.511976	0.921024	0.681281	-0.0617166	8.5	210.734	304.768
Xetro.F00630|twsg1	2.66598	109.184	90.5512	103.772	99.4505	156.096	99.1315	119.924	100.774	5.46047	134.017	272.441	4.65683e-08	1	1	1	1	1	1	1	1	2.33814e-37	0.308363	0.000905224	2.51388	-0.481284	8.5	62.5123	45.3546
Xetro.F00631|	7.94083	128.144	107.528	102.481	123.617	118.858	100.266	102.009	113.93	8.4805	206.569	141.203	8.9237e-05	1	1	1	1	1	1	1	1	1.51971e-18	0.0862681	0.0122687	1.71227	-0.590605	8.5	0	1.99214
Xetro.F00645|cidea	2.89696	101.007	79.3752	74.3202	68.4072	162.509	100.763	106.071	70.0363	16.1556	124.02	163.799	1.46073e-05	1	1	1	1	1	1	1	1	6.41776e-26	0.453504	3.81018e-07	0.510499	0.00296267	8.5	127.803	204.964
Xetro.F00658|rnmt	44.9928	121.619	96.3041	88.8811	101.291	119.674	90.6466	87.1605	90.1065	118.08	112.248	126.326	0.00323169	1	1	1	1	1	1	1	1	0.0532654	0.875334	0.467616	0.231439	0.152688	8.5	119.774	134.498
Xetro.F00677|znf516	36.8393	102.963	104.072	93.9835	107.732	83.4048	95.0598	78.3269	85.6115	63.9204	97.8808	108.28	1.72766e-06	1	1	1	1	1	1	1	1	4.09518e-05	0.992595	0.730623	-0.629785	-0.0527387	12.5	78.6294	71.6831
Xetro.F00683|darmin	0.0251437	111.846	86.1313	20.27	19.332	72.3235	13.2959	5.29062	7.20079	3.63775	46.5654	82.9785	8.49093e-07	1	1	0.0778169	0.197649	1	0.0171852	4.63104e-05	0.00028417	6.98078e-10	0.000341765	0.0478554	-7.65148	1.27778	8.5	0.0731315	132.913
Xetro.F00692|znf236	33.6315	113.535	115.29	133.801	116.164	140.427	165.998	154.507	134.048	222.986	105.911	149.349	0.00299125	1	1	1	1	1	0.76988	1	1	5.15843e-09	0.891571	0.00088114	-0.269165	-0.0287419	0	3.76256	4.63898
Xetro.F00699|	40.4048	116.552	112.626	125.611	101.91	107.704	116.623	111.522	105.021	225.302	104.661	122.537	4.35272e-07	1	1	1	1	1	1	1	1	5.30264e-06	1	0.745928	-0.831152	-0.312572	0	28.0536	21.8821
Xetro.F00704|fam65b	8.11272	111.726	97.0541	121.293	114.261	125.406	120.969	103.521	120.326	71.037	102.848	2418.41	2.10475e-13	1	1	1	1	1	1	1	1	0.0605659	1	4.06759e-28	-1.27786	0.662611	NA	0.013432	1.56452
Xetro.F00706|gmnn	8.46646	113.689	119.08	124.117	169.749	74.3649	119.127	79.6257	116.061	56.9134	108.728	66.3592	2.61636e-33	1	1	1	0.162635	0.930613	1	1	1	2.00034e-08	0.974218	7.68329e-11	-0.736592	-0.203419	7	2317.88	2075.39
Xetro.F00708|adnp2	33.6395	107.988	96.3676	104.008	96.5257	106.943	97.4277	90.654	94.8662	175.407	119.534	115.721	2.02068e-11	1	1	1	1	1	1	1	1	1.26624e-05	0.0156399	0.267165	0.272361	0.213681	8.5	15.3385	16.2993
Xetro.F00711|txnl4a	28.9845	105.861	86.3907	89.8866	78.9264	101.904	73.7956	89.7662	76.2248	178.17	123.417	81.6784	2.27602e-10	1	1	1	1	1	1	1	1	3.90978e-10	0.734365	0.0260296	0.494928	0.345881	8.5	79.3249	84.4181
Xetro.F00712|	9.39747	95.1779	94.6835	95.0004	108.004	86.7621	80.3715	99.288	84.3235	226.745	76.1516	72.0082	4.47542e-35	1	1	1	1	1	1	1	1	2.63522e-17	0.33884	0.000611973	0.153565	0.421508	8	1.62188	1.735
Xetro.F00713|pqlc1.1	3.4217	102.642	94.9507	99.3471	110.9	123.118	155.494	119.754	126.69	190.259	88.1215	103.951	7.92435e-22	1	1	1	1	1	1	1	1	3.2578e-05	0.384641	0.977027	-0.0689698	-0.148537	0	25.9044	23.851
Xetro.F00716|ctdp1	48.5749	107.831	97.623	94.078	116.808	119.206	115.99	99.1288	114.698	206.137	122.354	105.771	0.0109453	1	1	1	1	1	1	1	1	2.57564e-10	0.0916308	0.804366	1.03458	-0.0393442	12.5	63.8858	82.1956
Xetro.F00719|nfatc1	45.7118	99.9129	106.168	102.927	120.994	101.389	110.287	121.072	107.46	163.468	124.753	102.747	6.92527e-05	1	1	1	1	1	1	1	1	0.00027581	0.658078	0.99855	0.22193	0.00303669	NA	0.206187	0.188327
Xetro.F00722|sall3	14.6412	115.133	113.918	128.647	198.06	75.8747	93.0224	84.1809	112.196	9.64277	102.89	76.667	1.19062e-05	1	1	1	1	1	1	1	1	8.71116e-09	1	0.00567545	1.71898	1.16157	8.5	0	1.40593
Xetro.F00736|cdkal1	19.4658	98.0086	98.5152	100.836	124.477	87.6129	107.041	113.512	104.244	131.622	122.868	83.2365	0.000174503	1	1	1	1	1	1	1	1	0.0241792	0.526554	0.0527747	0.574313	0.203178	0	76.7314	104.894
Xetro.F00752|nol7	28.4873	111.275	115.557	114.737	134.427	107.827	143.91	99.5548	96.4222	100.513	115.391	91.3562	0.000606279	1	1	1	1	1	0.832755	1	1	0.936518	0.787956	0.359513	2.07432	0.184109	12.5	169.289	176.551
Xetro.F00753|sirt5	42.5272	99.24	105.079	117.92	121.969	90.1408	115.916	119.366	116.942	82.5445	97.1531	95.4688	0.00130076	1	1	1	1	1	1	1	1	0.0530243	1	0.780442	3.25742	0.0824132	0	81.8044	41.8261
Xetro.F00754|	12.5263	100.771	102.402	104.734	120.812	99.7439	105.931	96.0135	98.8921	4.09615	106.139	116.307	3.97954e-12	1	1	1	1	1	1	1	1	5.39803e-33	0.749396	0.003338	5.77431	0.0323347	8	0.839294	22.9826
Xetro.F00755|gfod1	11.867	101.699	101.694	107.024	135.554	96.3595	107.526	115.251	129.612	6.23518	110.247	99.7678	0.0115645	1	1	1	1	1	1	1	1	4.3438e-17	0.681687	1	4.76218	0.28195	0	1.93454	26.1592
Xetro.F00758|	39.4327	105.799	89.9994	88.989	91.3949	117.543	103.924	87.7452	84.5567	114.196	84.538	113.588	7.36412e-05	1	1	1	1	1	1	1	1	0.991101	0.10534	0.866393	-1.2432	0.0214067	8	13.194	12.358
Xetro.F00760|dek	36.032	105.473	102.657	98.9128	92.7842	78.2392	66.9344	62.6613	68.4155	169.876	115.964	90.3469	3.042e-05	1	1	1	1	1	0.901655	0.670793	0.910779	7.06481e-05	0.695853	0.611993	-0.330148	-0.225766	12.5	159.543	148.027
Xetro.F00781|rreb1	10.0341	103.4	72.1642	109.014	75.7066	136.15	79.6583	119.771	73.0925	64.1009	84.3869	155.317	1.13192e-06	1	1	1	1	1	1	1	1	0.000820649	0.41887	3.47745e-06	0.268934	-0.736819	8.5	23.2416	38.8715
Xetro.F00782|ssr1	25.416	113.746	93.6	99.4032	97.2826	125.671	105.2	115.133	96.3718	152.971	132.015	81.869	1.37164e-08	1	1	1	1	1	1	1	1	0.0886194	0.145162	0.0539788	0.811074	-0.0628526	8	161.424	274.381
Xetro.F00783|rbm22	31.7366	113.544	90.0587	102.934	77.4113	113.784	94.0414	98.0711	78.1141	143.179	106.837	86.4421	2.00634e-06	1	1	1	1	1	1	1	1	0.000438722	0.916008	0.0436368	-0.0978876	0.14594	8.5	192.66	256.034
Xetro.F00798|tfap2a	0.287824	100.467	71.2638	100.882	104.577	155.994	111.236	167.737	127.641	4.45601	140.016	102.671	1.5819e-21	1	1	1	1	0.502178	1	0.332855	1	1.38794e-33	0.00249837	0.989291	4.36986	-2.41487	8	0.00890767	138.2
Xetro.F00810|nedd9	8.40763	101.652	114.302	111.054	157.291	79.7929	108.008	82.6548	118.095	0.168608	119.121	103.899	3.45358e-07	1	1	1	5.16336e-05	0.869683	1	0.694746	0.872127	9.35975e-73	0.313443	0.97416	3.38006	0.987393	8.5	0.214073	17.6865
Xetro.F00828|cdyl	39.6766	94.0401	89.7343	98.7033	98.5329	98.8078	103.655	99.2505	102.719	97.8065	99.4397	93.507	8.40099e-09	1	1	1	1	1	1	1	1	0.907928	1	0.720104	2.25126	-0.153367	0	92.8523	46.4322
Xetro.F00838|slc22a23	22.3441	98.6575	93.4164	106.803	139.303	108.199	121.698	133.249	169.491	104.447	93.4531	105.858	8.76819e-06	1	1	1	1	1	1	1	0.421254	0.987375	0.858919	0.846144	0.780493	-0.0232964	0	71.0512	66.9008
Xetro.F00841|prpf4b	24.1391	90.7466	95.3452	121.663	94.7275	102.353	88.4526	92.4339	94.1323	263.489	107.176	129.57	1.28821e-06	1	1	1	1	1	1	1	1	1.49088e-14	0.864634	0.000956661	0.753159	-0.0185115	8.5	129.478	171.506
Xetro.F00842|ripk1	18.5732	100.361	88.8951	83.1509	70.5957	125.464	91.2764	116.663	97.447	42.3885	91.8638	74.821	0.00194019	1	1	1	1	1	1	1	1	9.66706e-21	0.559876	0.100495	0.969761	-0.299787	8	1.7264	5.33636
Xetro.F00849|foxc1	0.310645	113.093	101.459	58.5267	15.462	64.1101	6.70616	6.63364	5.61749	72.4324	54.0113	20.8376	1.73963e-41	1	1	0.0717655	0.0637027	0.86049	0.000247396	0.000130659	3.73346e-05	0.478217	0.00101784	7.50551e-34	-5.03942	0.550686	8	0.00868178	12.4414
Xetro.F00862|unnamed	20.8194	118.674	91.1207	45.0313	34.7714	39.6362	22.5086	22.2593	23.5866	61.6793	57.8545	74.4133	0.00141302	1	1	0.0251629	0.194924	0.0244505	0.00247586	0.00148466	0.00218932	0.198112	0.0599448	0.0149266	-3.61273	3.01447	8.5	0.699076	47.6697
Xetro.F00871|unnamed	5.71694	110.324	93.4365	89.1132	103.013	98.9405	56.2789	82.3118	58.72	160.069	131.911	92.3472	2.75527e-05	1	1	1	1	1	1	1	1	0.0104506	0.890522	0.376417	4.24849	0.0686316	8.5	89.3012	84.0223
Xetro.F00895|fastkd3	35.9033	94.7931	88.7522	75.7722	74.1813	127.845	96.6881	84.4054	86.8222	182.423	107.357	69.4341	8.2628e-08	1	1	1	1	1	1	1	1	0.0001369	0.879025	0.00143525	-0.346996	-0.0501985	0	70.4446	34.3827
Xetro.F00896|	12.4567	117.992	106.478	106.522	138.227	117.709	85.6751	98.9229	109.971	186.067	91.3295	85.7069	8.0489e-07	1	1	1	1	1	1	1	1	6.0837e-08	1	0.224593	-0.466021	0.555395	0	5.92865	4.45186
Xetro.F00904|fam173b	10.9961	123.024	91.9958	76.44	71.8281	114.45	67.757	72.1098	45.7544	211.457	116.297	72.1171	0.000296252	1	1	1	1	1	1	1	0.771317	1.78781e-06	0.995409	0.00577529	-1.51405	-0.0893315	0	41.7758	28.5295
Xetro.F00908|cct5	37.4888	114.646	94.9955	99.4239	118.667	136.008	109.135	108.631	115.985	200.971	104.041	80.4391	0.000867304	1	1	1	1	1	1	1	1	1.4408e-06	0.901489	0.0557504	-0.337194	-0.0826282	8.5	256.622	237.774
Xetro.F00910|	37.7371	101.814	91.5566	103.076	101.559	112.024	90.9266	81.1119	91.7426	210.526	102.454	89.2156	0.00230798	1	1	1	1	1	1	1	1	1.62856e-06	1	0.33894	-0.329933	-0.062004	12.5	53.476	27.2127
Xetro.F00915|	2.5497	108.412	87.1962	70.745	102.804	123.668	79.6033	72.563	78.3212	191.46	146.325	149.728	0.000242067	1	1	1	1	1	1	1	1	0.1598	0.309789	0.00479383	1.38208	0.506885	NA	0.0173392	0.188193
Xetro.F00924|ropn1l	25.9833	108.908	94.9855	79.5012	59.843	92.0136	51.3386	52.6818	41.0903	140.036	91.2397	52.5868	3.06776e-09	1	1	1	1	1	1	1	1	0.432817	0.907683	0.00501705	-0.245041	-0.0594572	8	3.7088	9.33059
Xetro.F00944|fam134b	0.540197	101.633	94.9775	31.2122	36.7472	53.7961	23.4302	10.4073	11.4373	100.442	63.9411	80.5243	2.76086e-55	1	1	0.000383871	0.0105051	0.217075	8.18231e-06	5.28267e-14	3.5606e-13	1	0.00998954	0.477391	-3.45268	0.344753	0	18.7286	7.33831
Xetro.F00947|march11	0.760476	97.9328	84.6681	72.9193	73.4082	88.4231	74.4251	67.5521	55.6724	207.239	67.0287	82.4756	1.09127e-12	1	1	1	1	1	1	1	1	0.000470189	0.0395235	0.31083	0.0324927	-0.682952	NA	0.112656	0.562741
Xetro.F00962|med10	18.5964	109.778	94.4091	126.639	58.9479	96.0625	53.6972	58.4798	63.624	149.727	75.1718	92.7179	0.000279038	1	1	1	0.942161	1	0.570241	0.865955	0.974444	0.0226638	0.545747	0.501175	-0.367299	-0.224736	11	144.924	122.693
Xetro.F00967|chmp5	13.9849	123.343	87.2032	25.4928	37.5392	119.291	56.5732	21.7581	20.7586	242.57	98.1501	81.6821	0.00163097	1	1	0.0300991	0.0883621	1	0.901655	8.07379e-05	3.55529e-05	0.00036156	0.783383	0.0320033	0.141655	0.133402	0	181.207	222.596
Xetro.F00969|rprd1b	21.7885	115.564	89.034	94.6357	119.135	111.144	93.5061	94.6992	94.5139	205.797	132.725	100.678	1.54365e-05	1	1	1	1	1	1	1	1	3.36004e-06	0.0444335	1	2.16767	-0.16263	0	14.0266	12.5252
Xetro.F00977|	0.71382	105.126	129.291	135.812	194.965	60.7007	91.5223	67.294	144.569	1.96999	148.783	93.3945	1.90378e-62	1	1	1	1	0.35988	1	1	1	2.81443e-49	0.0428318	0.326682	3.61174	2.62404	8	0	36.5468
Xetro.F00978|irx2	0.450114	106.381	137.946	141.071	213.627	65.1594	93.3021	67.2495	133.654	2.43824	149.255	94.7863	2.66155e-30	1	1	1	0.940801	0.554961	1	1	1	7.73464e-51	0.0130894	0.421785	5.66187	2.17145	8	0.0323949	37.8808
Xetro.F00984|c9orf6	18.517	126.385	80.7455	84.8265	82.7017	212.221	136.697	119.57	110.239	192.505	78.0909	57.305	1.67452e-24	1	1	1	1	1	1	1	1	5.96981e-05	0.0396836	1.57169e-08	-2.12137	-0.226468	0	90.5329	104.729
Xetro.F00986|slc39a6	48.9709	103.781	97.6737	106.888	66.436	95.8854	75.7555	73.3497	56.8549	232.884	71.2594	123.459	4.68815e-14	1	1	1	0.895866	1	1	1	0.138493	5.11e-11	0.0176237	0.0154967	-0.3162	0.115553	8	40.3661	28.0383
Xetro.F00988|tmeff1	6.94447	126.394	108.655	105.387	152.098	109.883	80.8842	81.6301	90.7325	19.1497	122.985	201.513	4.46721e-08	1	1	1	1	1	1	1	1	4.66436e-05	0.788178	0.0117242	-0.220764	0.211913	0	1.17694	3.17402
Xetro.F00996|epb41l4b	34.6743	129.722	97.5035	102.443	99.4254	176.712	144.737	104.058	90.1009	238.099	146.527	81.6417	0.00126662	1	1	1	1	1	1	1	1	0.0008882	0.438325	0.124912	-1.1462	-0.396145	0	47.4522	31.2136
Xetro.F01010|snrpd1	6.66008	116.583	93.4616	108.709	87.4759	123.263	98.7699	99.2002	92.6	109.012	121.991	98.9144	2.72147e-24	1	1	1	1	1	1	1	1	0.622044	0.350647	0.977027	1.31724	0.235784	8	337.745	596.038
Xetro.F01018|ezh2	25.3428	99.5597	100.767	101.414	138.218	121.118	126.7	116.241	129.742	186.733	123.441	151.667	6.17381e-05	1	1	1	1	1	1	1	1	1.2013e-06	0.3198	4.63912e-09	0.156617	-0.0496406	8.5	139.457	169.057
Xetro.F01019|zdhhc3	31.7861	118.803	122.356	132.542	174.911	139.402	163.611	165.395	156.575	81.6019	117.641	92.2172	3.32953e-06	1	1	1	1	1	1	1	1	0.225077	0.54543	0.633684	0.041312	-0.0166383	0	55.9053	35.521
Xetro.F01038|cdk13	39.9185	114.947	101.533	104.357	106.732	109.014	121.922	94.0855	107.889	245.622	104.123	110.952	0.000102675	1	1	1	1	1	1	1	1	4.06411e-09	0.894844	0.204296	1.20903	-0.0754809	8.5	72.6622	91.7055
Xetro.F01050|anln	35.5322	112.106	104.225	127.739	154.303	130.25	127.355	134.235	151.287	86.1794	128.686	92.321	0.00151763	1	1	1	0.677645	1	1	1	0.581799	0.147038	0.815245	0.381177	0.467005	0.227384	8.5	96.3413	101.237
Xetro.F01053|elmo2	44.5784	106.975	98.4569	40.7505	39.8618	53.3606	23.965	14.3167	14.6077	307.768	74.8235	136.345	0.00327032	1	1	0.0137828	0.0278717	0.0391482	1.20099e-05	2.20097e-10	1.53588e-10	8.21839e-14	0.617948	0.0832659	-2.12415	-0.364176	0	33.3	26.1428
Xetro.F01065|trank1	35.6729	103.053	99.3958	110.361	107.391	110.459	115.849	110.747	108.248	173.518	100.113	114.644	1.18569e-06	1	1	1	1	1	1	1	1	7.47712e-06	1	0.0778934	-0.440311	0.197792	0	3.41532	3.75533
Xetro.F01069|	0	85.2696	71.9214	113.375	149.897	67.9733	59.597	60.6278	93.1736	253.343	68.4465	73.4687	3.32101e-14	1	1	1	1	1	1	1	1	2.45559e-05	0.149345	0.254053	-6.7651	0.352812	0	71.4218	103.676
Xetro.F01076|fignl1	40.9447	107.278	98.6863	109.034	109.574	98.296	92.1416	89.7046	105.682	159.887	123.464	89.2645	1.31161e-08	1	1	1	1	1	1	1	1	9.5763e-05	0.142318	0.243002	-0.272801	-0.132152	0	111.822	101.683
Xetro.F01103|c7orf11	11.3967	115.571	99.672	83.1831	95.6859	105.152	83.6248	85.6656	88.3819	84.0705	124.82	103.061	3.0354e-05	1	1	1	1	1	1	1	1	0.761856	0.3634	0.993049	1.31895	0.556871	8	6.72582	83.2527
Xetro.F01127|kbtbd2	27.0998	113.833	90.4853	111.5	100.821	129.548	136.914	132.139	123.132	213.235	145.34	224.252	3.01443e-10	1	1	1	1	1	1	1	1	2.22394e-08	0.0783563	2.96027e-08	0.300095	0.207866	8.5	202.465	129.72
Xetro.F01129|rp9	41.4124	107.972	99.4127	102.069	70.7744	123.569	74.6097	112.557	63.0517	166.188	96.5241	76.1896	3.61374e-06	1	1	1	1	1	1	1	0.614454	0.00742978	1	0.0385268	-0.0824005	-0.120128	0	53.76	56.9755
Xetro.F01131|nt5c3	3.21871	163.942	81.5084	65.6047	80.6891	122.69	77.7628	68.1834	52.4144	192.441	136.825	118.906	2.5112e-05	1	1	1	1	1	1	1	1	0.361402	0.579585	0.81749	1.75076	0.375318	12.5	0.085347	5.60001
Xetro.F01139|	1.37337	87.7001	94.0258	83.1382	107.387	106.401	117.805	116.533	112.25	311.981	128.074	84.7274	3.73688e-13	1	1	1	1	1	1	1	1	2.39303e-18	1	0.598595	-0.31888	-0.0846319	NA	0	0.0568334
Xetro.F01146|eif1b	27.0044	108.545	96.8079	110.054	115.282	104.9	115.58	97.6234	115.705	170.99	123.887	138.817	9.81466e-08	1	1	1	1	1	1	1	1	0.00295212	0.549161	4.53673e-05	0.27102	0.271042	8	581.686	1018.93
Xetro.F01152|tgfbr1	23.5697	100.426	101.655	111.865	104.388	110.686	114.674	108.605	124.249	400.161	103.206	61.9575	2.44417e-07	1	1	1	1	1	1	1	1	6.81713e-39	1	7.06241e-05	0.0673925	-0.14159	0	106.601	120.485
Xetro.F01153|reck	4.38234	98.2989	64.1657	57.0987	26.5297	183.746	61.3609	89.8131	55.821	63.7133	57.713	111.86	4.82373e-08	1	1	0.343297	5.58291e-05	0.695801	0.832755	1	0.399482	0.0063428	0.520786	0.929557	-0.381663	-1.33367	0	7.03942	6.13152
Xetro.F01156|anks6	39.3701	89.1761	95.5856	34.0806	36.1175	64.7173	40.7058	31.6011	33.7232	28.0909	39.8927	58.746	0.0405846	1	1	0.353241	0.354807	0.547975	0.373264	0.0734371	0.0968212	6.40911e-08	7.87488e-08	8.52404e-12	-4.873	0.47501	0	0.872732	3.35425
Xetro.F01159|kiaa0947	39.634	110.833	105.074	121.975	119.386	104.317	99.821	97.7247	107.643	183.227	100.278	104.247	0.00277556	1	1	1	1	1	1	1	1	4.88138e-09	0.965103	0.890418	0.215363	0.306271	8.5	50.7054	30.117
Xetro.F01165|irx1	0.437939	99.1064	130.652	117.869	113.104	52.7952	51.7071	35.8341	69.0065	21.1546	125.843	88.7716	2.7079e-36	1	1	1	1	0.00975274	0.421064	0.010175	1	2.6105e-15	0.22481	0.0586834	1.24064	2.86465	8	0	17.2709
Xetro.F01173|stk17a	27.4426	115.627	100.405	108.519	104.32	114.823	107.471	105.237	108.615	94.2263	114.922	849.46	3.87365e-13	1	1	1	1	1	1	1	1	0.64929	0.295719	1.464e-125	0.265631	0.183486	8.5	268.978	231.89
Xetro.F01190|ctnnb1	20.333	106.755	110.435	132.022	134.927	138.672	138.895	127.504	144.91	129.793	113.11	127.351	4.28871e-07	1	1	1	0.342883	1	0.183123	0.71821	0.0396618	0.234467	0.631025	0.00492019	1.27825	0.185191	8	1238.21	2203.88
[truncated: 1,470 more rows]
